# Supplementary material for: MYT1L deficiency impairs excitatory neuron trajectory during cortical development
Source: Nat Commun. 2024 Nov 27;15:10308. doi: 10.1038/s41467-024-54371-2 (PMC11603064; doi:10.1038/s41467-024-54371-2)
Supplement: Supplementary file 3 — Supplementary Data 1 [file 41467_2024_54371_MOESM3_ESM.txt]

gene	baseMean	log2FoldChange	pvalue	padj	cluster
Rnf220	404.9566507	1.490513115	4.77E-27	1.42E-22	Cajal-Retzius
2610307P16Rik	650.1385269	1.025911469	1.22E-15	1.82E-11	Cajal-Retzius
Nrxn3	2256.540914	1.074697376	5.90E-15	5.85E-11	Cajal-Retzius
Adamts6	112.8239142	1.271770609	6.74E-11	5.01E-07	Cajal-Retzius
Sema3e	68.60086921	-1.602336186	3.55E-10	2.12E-06	Cajal-Retzius
Phf21a	859.0833448	0.6778669	6.85E-10	3.40E-06	Cajal-Retzius
Meg3	3440.655365	-0.58076246	9.72E-10	4.14E-06	Cajal-Retzius
Pde1c	295.9898377	0.786814953	8.92E-09	3.32E-05	Cajal-Retzius
Vwc2	192.6842727	-1.024708659	4.67E-08	0.000154499	Cajal-Retzius
Col11a1	261.237109	0.737004016	5.67E-08	0.000168684	Cajal-Retzius
Nrg1	8479.028589	-0.587527452	2.21E-07	0.000597548	Cajal-Retzius
Mdga2	1756.031888	-0.694535261	5.42E-07	0.001344204	Cajal-Retzius
Zbtb20	2511.124169	0.482258898	6.14E-07	0.001405627	Cajal-Retzius
Dcc	13341.32978	0.465796643	7.20E-07	0.001530398	Cajal-Retzius
Slc35f4	40.84982543	-1.758278065	2.48E-06	0.004927743	Cajal-Retzius
Rian	673.0512193	-0.532876994	3.42E-06	0.006373407	Cajal-Retzius
Erbb4	2091.251736	0.529090832	3.74E-06	0.006554339	Cajal-Retzius
Akap13	90.46355615	0.965503035	5.47E-06	0.008667741	Cajal-Retzius
Dscam	308.0150393	-0.849096739	5.53E-06	0.008667741	Cajal-Retzius
Glra2	123.7341822	0.819196589	7.50E-06	0.011164391	Cajal-Retzius
Snhg11	595.6701902	-0.522271185	9.11E-06	0.012911334	Cajal-Retzius
Eya2	274.4277742	0.60742975	1.48E-05	0.017968431	Cajal-Retzius
Cald1	136.8078398	0.811007159	1.45E-05	0.017968431	Cajal-Retzius
Kcnc2	506.543408	0.512578789	1.51E-05	0.017968431	Cajal-Retzius
Gfra1	185.1166052	0.928108728	1.33E-05	0.017968431	Cajal-Retzius
Pfkp	173.9516158	-0.754652937	2.20E-05	0.025193195	Cajal-Retzius
Unc5c	1299.023259	0.490208474	2.37E-05	0.026108156	Cajal-Retzius
St6galnac5	362.4709056	-0.654445833	2.48E-05	0.026415869	Cajal-Retzius
Mapt	634.7349209	-0.514162229	2.84E-05	0.029110743	Cajal-Retzius
Pclo	434.7375023	-0.564924017	3.50E-05	0.034770357	Cajal-Retzius
Shisa6	557.4092228	-0.634864633	4.16E-05	0.039922888	Cajal-Retzius
Grik2	1807.810248	0.528582111	4.73E-05	0.044039396	Cajal-Retzius
Hdac8	287.6056584	0.610591727	5.03E-05	0.04534603	Cajal-Retzius
Pde1c	224.1180172	1.033195025	1.57E-11	5.99E-08	CEA-BST InhN
Cdh9	134.7457659	-1.347793197	2.40E-11	5.99E-08	CEA-BST InhN
Myt1l	3219.059891	0.488440207	2.00E-09	3.32E-06	CEA-BST InhN
Phf21a	745.9096695	0.591364104	3.10E-08	3.10E-05	CEA-BST InhN
Pik3r3	461.7504705	0.66945555	2.83E-08	3.10E-05	CEA-BST InhN
2610307P16Rik	389.0345847	0.794963638	2.87E-07	0.000238266	CEA-BST InhN
Gm20754	2006.540589	0.523708518	2.74E-06	0.00195549	CEA-BST InhN
Nr6a1os	99.2874032	0.973523975	4.54E-06	0.002833137	CEA-BST InhN
Nkain3	2696.704601	0.467889778	9.14E-06	0.004338272	CEA-BST InhN
Cadps2	670.7665007	-0.535802558	1.02E-05	0.004338272	CEA-BST InhN
Zfp536	286.5220416	0.815211125	1.04E-05	0.004338272	CEA-BST InhN
Tmcc3	612.2175394	0.616636869	8.16E-06	0.004338272	CEA-BST InhN
Slc9a9	122.9836762	0.885182858	1.23E-05	0.004391536	CEA-BST InhN
Prr16	203.6394456	-0.761217012	1.18E-05	0.004391536	CEA-BST InhN
Maml2	280.470865	0.639836591	1.52E-05	0.004992671	CEA-BST InhN
Ext1	694.4217956	0.501476412	1.60E-05	0.004992671	CEA-BST InhN
Psd3	418.2539105	0.490795453	3.78E-05	0.011097879	CEA-BST InhN
Ptchd4	245.238111	-0.599860948	4.31E-05	0.011952452	CEA-BST InhN
Zbtb20	1286.502292	0.356569606	7.05E-05	0.018503074	CEA-BST InhN
Insyn2b	62.42542739	0.912379792	0.000134476	0.031941292	CEA-BST InhN
Sdk2	208.4406241	0.583869549	0.000132919	0.031941292	CEA-BST InhN
Ano4	336.6167145	0.460626173	0.000156152	0.035403968	CEA-BST InhN
Scn1a	278.0170353	0.493309832	0.000179214	0.038866057	CEA-BST InhN
Hdac8	177.0555767	0.565253976	0.000219351	0.045588473	CEA-BST InhN
Dpf3	59.21331588	0.917489701	0.000241648	0.048213538	CEA-BST InhN
Htr2c	196.7670892	-1.38665303	2.05E-11	1.21E-07	D1-D2 InhN
Alcam	481.863306	-0.993402927	1.71E-10	5.05E-07	D1-D2 InhN
Gm20754	9751.120002	0.427140113	3.62E-09	7.12E-06	D1-D2 InhN
Adamts6	249.2661577	0.905041324	5.03E-09	7.42E-06	D1-D2 InhN
Ptchd4	539.3111963	-0.680447112	7.64E-09	9.02E-06	D1-D2 InhN
Cdc14a	124.9270153	1.053717234	1.44E-08	1.41E-05	D1-D2 InhN
Maml2	478.5392948	0.592655704	1.82E-08	1.53E-05	D1-D2 InhN
Phf21a	1850.130192	0.57955271	4.30E-08	3.18E-05	D1-D2 InhN
Man1a	434.8073817	-0.600121699	2.57E-07	0.000168732	D1-D2 InhN
Nr6a1os	280.1813603	0.640519378	4.44E-07	0.000262097	D1-D2 InhN
Gria3	633.7158286	0.509987229	5.73E-07	0.00030768	D1-D2 InhN
Kcnt2	627.0197697	0.500807568	1.19E-06	0.000584742	D1-D2 InhN
Pde1c	241.3594212	0.673799923	1.80E-06	0.000817184	D1-D2 InhN
Nhsl1	197.9928503	0.713659098	2.71E-06	0.001142516	D1-D2 InhN
Hs3st4	1788.279447	0.427994721	3.04E-06	0.001197211	D1-D2 InhN
Kcnh8	818.389846	0.394952093	1.39E-05	0.005134994	D1-D2 InhN
Cdh9	606.9654176	-0.697272303	1.50E-05	0.0051962	D1-D2 InhN
Slc9a9	248.9814884	0.594386632	4.08E-05	0.013382479	D1-D2 InhN
2610307P16Rik	1305.858551	0.540908392	5.02E-05	0.014808304	D1-D2 InhN
Zfp516	155.6131526	0.660547739	4.93E-05	0.014808304	D1-D2 InhN
Sema3e	150.1134247	0.680074679	5.36E-05	0.015068512	D1-D2 InhN
Sgcz	1765.571129	0.489193927	6.13E-05	0.016446486	D1-D2 InhN
Dstyk	644.6735042	0.36887989	6.97E-05	0.016460824	D1-D2 InhN
Tmtc1	86.38176354	-0.957039314	6.81E-05	0.016460824	D1-D2 InhN
Mbnl2	236.0574	0.62985309	6.47E-05	0.016460824	D1-D2 InhN
Bbx	151.9240607	0.764509723	8.33E-05	0.018914226	D1-D2 InhN
Col11a1	110.328017	0.939593594	9.15E-05	0.019420514	D1-D2 InhN
Cdh8	4403.312983	-0.503797711	9.21E-05	0.019420514	D1-D2 InhN
L3mbtl3	454.7399215	0.451996331	0.00010644	0.021673452	D1-D2 InhN
Kcnab1	443.5720132	0.503219146	0.000112985	0.022239222	D1-D2 InhN
Zfp385b	274.823471	0.570009533	0.000119768	0.022660381	D1-D2 InhN
Syne2	1221.229447	0.364285302	0.0001228	0.022660381	D1-D2 InhN
Tet2	364.1672657	0.446338608	0.000175052	0.031323754	D1-D2 InhN
Dkk2	178.7363656	0.61383729	0.000187834	0.032622316	D1-D2 InhN
Dmd	1516.808754	0.295970826	0.000228275	0.038513337	D1-D2 InhN
Prmt8	94.09696255	0.735664726	0.00024639	0.040414855	D1-D2 InhN
Pik3r3	905.0633915	0.350855541	0.000281694	0.041696955	D1-D2 InhN
Lin7a	572.021606	-0.436666267	0.000276854	0.041696955	D1-D2 InhN
Stag2	366.7869719	0.463621106	0.000272529	0.041696955	D1-D2 InhN
Fgf13	4816.425352	0.286812972	0.000282452	0.041696955	D1-D2 InhN
A230006K03Rik	272.9276207	-0.524508392	0.000293062	0.042208111	D1-D2 InhN
Zfp462	1699.50919	0.326839871	0.000303891	0.042725648	D1-D2 InhN
Snhg11	303.9207999	-0.574305612	0.000351464	0.046522427	D1-D2 InhN
Ryr2	544.0330018	-0.423919041	0.000345874	0.046522427	D1-D2 InhN
St6gal1	251.5912203	0.543229112	0.000354532	0.046522427	D1-D2 InhN
Pakap	319.3108335	-0.467549914	0.000388472	0.048806983	D1-D2 InhN
Efna5	873.7764131	0.367745302	0.000387473	0.048806983	D1-D2 InhN
Gm20754	4496.741232	0.828936361	3.25E-23	3.35E-19	Im ExN 2
Ndst4	300.2470004	-1.111046642	1.07E-17	5.52E-14	Im ExN 2
Myt1l	16974.58977	0.550858997	9.28E-15	3.19E-11	Im ExN 2
Plppr5	645.6433361	-0.769754156	2.10E-14	5.41E-11	Im ExN 2
Nr6a1os	236.5567888	1.00244934	5.85E-14	1.21E-10	Im ExN 2
Abcg2	187.3298435	1.018984663	3.78E-12	6.50E-09	Im ExN 2
Phf21a	4319.653592	0.61858746	5.18E-12	6.73E-09	Im ExN 2
Nrg2	354.6669521	-0.874611436	5.22E-12	6.73E-09	Im ExN 2
Cdh9	114.0165764	-1.454187329	8.52E-12	9.76E-09	Im ExN 2
Nrg3	24385.51118	-0.440265913	1.38E-11	1.43E-08	Im ExN 2
Rian	2429.127738	-0.482120568	1.98E-11	1.85E-08	Im ExN 2
Gabrb2	1695.758766	0.499233424	1.10E-10	9.46E-08	Im ExN 2
A230006K03Rik	229.0386828	-1.106134895	1.63E-10	1.30E-07	Im ExN 2
Gria4	4366.398521	0.576120927	2.70E-10	1.99E-07	Im ExN 2
Maml2	733.4655843	0.589773236	4.14E-10	2.85E-07	Im ExN 2
Mbnl2	645.4837852	0.672251344	4.71E-10	3.03E-07	Im ExN 2
Trpm3	3884.272425	0.614091733	5.78E-10	3.51E-07	Im ExN 2
Col11a1	966.3667371	0.693299186	7.74E-10	4.40E-07	Im ExN 2
Gria1	1942.929846	0.557492035	8.46E-10	4.40E-07	Im ExN 2
Htr2a	100.5532216	-1.203872896	8.54E-10	4.40E-07	Im ExN 2
Meg3	9567.097677	-0.58379212	1.08E-09	5.31E-07	Im ExN 2
Hdac8	1083.107629	0.475023771	1.66E-09	7.78E-07	Im ExN 2
Fgf14	20756.3424	0.402298112	1.77E-09	7.95E-07	Im ExN 2
Grin3a	357.7319228	-0.769297601	1.96E-09	8.40E-07	Im ExN 2
Akap13	351.560547	0.688520026	3.80E-09	1.57E-06	Im ExN 2
Cadm2	11032.6484	-0.452504137	1.17E-08	4.64E-06	Im ExN 2
Bbx	1035.273565	0.66400027	1.96E-08	7.48E-06	Im ExN 2
Cntn5	7705.958918	-0.508539509	2.93E-08	1.08E-05	Im ExN 2
Slc9a9	260.179081	0.738905412	4.65E-08	1.65E-05	Im ExN 2
Gm37899	397.0550991	-0.594086763	4.87E-08	1.67E-05	Im ExN 2
Sntg1	2469.055474	0.408675287	6.64E-08	2.14E-05	Im ExN 2
Lix1	950.0526693	0.559122534	6.49E-08	2.14E-05	Im ExN 2
Car10	246.4505367	0.811214784	7.04E-08	2.20E-05	Im ExN 2
Gli2	205.3587398	0.770831618	7.98E-08	2.40E-05	Im ExN 2
B830012L14Rik	659.1486726	-0.498985911	8.14E-08	2.40E-05	Im ExN 2
Sema6d	6676.319263	0.325198	8.50E-08	2.44E-05	Im ExN 2
Lingo2	13053.75995	-0.301371227	1.05E-07	2.93E-05	Im ExN 2
Cdc14a	355.3414188	0.649547964	1.23E-07	3.34E-05	Im ExN 2
Kitl	821.0298938	-0.45493769	1.28E-07	3.39E-05	Im ExN 2
Grm3	243.5086713	0.765935348	1.56E-07	4.01E-05	Im ExN 2
Rftn2	180.2487346	0.853363729	1.97E-07	4.96E-05	Im ExN 2
Cacna1e	1436.064863	0.481921714	2.16E-07	5.29E-05	Im ExN 2
Phkb	486.1090548	0.518350518	2.39E-07	5.73E-05	Im ExN 2
Abtb2	238.2415233	0.764961608	2.92E-07	6.84E-05	Im ExN 2
Hs3st5	748.2565596	-0.612996143	3.92E-07	8.97E-05	Im ExN 2
Psd3	1766.834314	0.460240579	4.22E-07	9.26E-05	Im ExN 2
Kcnma1	1583.169708	-0.454061723	4.21E-07	9.26E-05	Im ExN 2
Zfp516	289.9038786	0.732956669	6.10E-07	0.000130991	Im ExN 2
Tfdp2	1036.432361	0.445234324	6.31E-07	0.000132708	Im ExN 2
Kctd16	353.0473261	0.724883124	6.73E-07	0.000138797	Im ExN 2
Gm10125	61.9254788	1.176792575	7.32E-07	0.000148004	Im ExN 2
Gria3	2572.896803	0.362552007	7.66E-07	0.000151928	Im ExN 2
Grin1	296.7091066	-0.676068746	8.40E-07	0.000154752	Im ExN 2
Kirrel	173.2371906	0.736294497	8.20E-07	0.000154752	Im ExN 2
Tmem130	149.4511555	-0.779327784	8.30E-07	0.000154752	Im ExN 2
Arid5b	967.2140197	0.509487822	8.11E-07	0.000154752	Im ExN 2
Jazf1	1155.222657	-0.462082976	8.97E-07	0.000162348	Im ExN 2
Msi2	2655.542267	0.465760104	9.92E-07	0.0001763	Im ExN 2
Nell1	772.3501831	0.614138278	1.15E-06	0.000200813	Im ExN 2
Dpf3	623.4589766	0.497448074	1.21E-06	0.000207814	Im ExN 2
Ntng1	556.4074946	-0.543935279	1.23E-06	0.000208423	Im ExN 2
Asic2	950.321881	0.602965341	1.29E-06	0.000214246	Im ExN 2
Rbms3	1030.79487	0.421067159	1.45E-06	0.000236701	Im ExN 2
Sv2c	122.3389753	0.867502833	1.81E-06	0.000290864	Im ExN 2
Ptprt	2232.118529	-0.530698224	1.97E-06	0.000313171	Im ExN 2
Rit2	267.8172335	0.612952548	2.09E-06	0.000326861	Im ExN 2
Sfmbt2	300.9896684	0.74332917	2.46E-06	0.000378098	Im ExN 2
Larp1b	132.623411	-0.816074399	2.63E-06	0.000392808	Im ExN 2
Fyco1	236.5493516	0.60929421	2.60E-06	0.000392808	Im ExN 2
Chd7	1287.715653	0.375629093	2.88E-06	0.000423779	Im ExN 2
Ift80	185.8415986	0.694585469	2.95E-06	0.000428694	Im ExN 2
Cacnb2	1500.098151	0.417767846	3.23E-06	0.000454873	Im ExN 2
Pcsk2	480.5000191	0.518874042	3.19E-06	0.000454873	Im ExN 2
Sh2d4b	978.4880097	0.391481756	3.26E-06	0.000454873	Im ExN 2
Dlg1	1683.082345	0.358099214	3.72E-06	0.000511261	Im ExN 2
5730507A11Rik	72.69805275	1.041674449	3.77E-06	0.000512125	Im ExN 2
Xkr4	5204.756647	-0.390118772	4.20E-06	0.000562113	Im ExN 2
Vat1l	669.984017	0.502321764	4.31E-06	0.000570201	Im ExN 2
Myo1e	108.2333804	0.924972126	4.76E-06	0.000621166	Im ExN 2
Hs3st4	819.7735571	0.532746396	4.88E-06	0.000629125	Im ExN 2
Cspg5	229.4838837	-0.628830054	5.39E-06	0.000685609	Im ExN 2
Pik3r3	2433.767427	0.398657992	5.59E-06	0.000703492	Im ExN 2
Tafa5	4206.865567	0.403660568	5.83E-06	0.000724776	Im ExN 2
Vwc2l	180.9823376	-0.835831195	5.97E-06	0.000733036	Im ExN 2
Slit3	5794.432578	0.453825569	7.44E-06	0.000902397	Im ExN 2
Phf21b	689.751185	0.416398428	7.71E-06	0.000924172	Im ExN 2
Tll1	471.9317899	0.565011542	8.02E-06	0.000950957	Im ExN 2
Plat	111.3120988	0.792871997	9.13E-06	0.001070315	Im ExN 2
Zbtb20	6838.063202	0.403551299	1.02E-05	0.001178203	Im ExN 2
Synpr	474.7743155	0.622992972	1.30E-05	0.001490255	Im ExN 2
Antxr1	94.79896169	0.846190298	1.34E-05	0.001517354	Im ExN 2
Zeb1	703.0198255	0.465879753	1.55E-05	0.00173957	Im ExN 2
Prmt8	474.7861644	0.424603383	1.77E-05	0.001962723	Im ExN 2
Ikzf2	419.6574486	0.454846021	1.79E-05	0.001967571	Im ExN 2
Foxp1	1451.407131	0.322272711	1.86E-05	0.002018258	Im ExN 2
Etv6	655.7555056	0.426782817	1.95E-05	0.002055018	Im ExN 2
Ntm	12576.46059	0.313871216	1.95E-05	0.002055018	Im ExN 2
Pde4d	6615.723839	0.337498556	1.95E-05	0.002055018	Im ExN 2
Nyap2	1284.915076	0.342061875	2.06E-05	0.002121497	Im ExN 2
Gm10033	331.0217901	0.517297374	2.04E-05	0.002121497	Im ExN 2
Pfkp	721.6884276	-0.434617864	2.17E-05	0.002213947	Im ExN 2
Ptpre	295.3543195	-0.618208004	2.21E-05	0.00223825	Im ExN 2
Pls3	97.01359795	0.911322483	2.56E-05	0.002564311	Im ExN 2
Gm19938	196.7107048	-0.630283989	2.60E-05	0.002579259	Im ExN 2
Masp1	649.1984906	0.419814524	2.63E-05	0.002587029	Im ExN 2
Boc	708.9971306	0.367865098	2.71E-05	0.002631496	Im ExN 2
Grm5	2278.256762	-0.432599554	2.97E-05	0.002865475	Im ExN 2
Slc18b1	231.4534993	0.534611375	3.12E-05	0.002974928	Im ExN 2
Cfap69	134.2261307	-0.760454759	3.53E-05	0.00332325	Im ExN 2
Trim67	236.3010924	-0.54384987	3.55E-05	0.00332325	Im ExN 2
Fat3	4122.465336	0.271087505	3.70E-05	0.003382897	Im ExN 2
Npas3	20352.70756	-0.262803522	3.71E-05	0.003382897	Im ExN 2
Kcnh8	1522.564389	0.32953147	3.65E-05	0.003382897	Im ExN 2
Zfp521	522.769822	0.510211514	3.83E-05	0.003466262	Im ExN 2
Rbms2	116.9724174	0.723914423	3.90E-05	0.003479325	Im ExN 2
Smarca2	2115.872866	0.323780741	3.91E-05	0.003479325	Im ExN 2
Tank	341.2717403	0.553445047	4.02E-05	0.003542778	Im ExN 2
Adarb2	2211.546497	0.383374147	4.13E-05	0.003545191	Im ExN 2
Sla	48.65901909	-1.181977357	4.16E-05	0.003545191	Im ExN 2
Trerf1	1482.86567	0.336310529	4.07E-05	0.003545191	Im ExN 2
Eda	561.3588024	-0.40064133	4.13E-05	0.003545191	Im ExN 2
Cntn1	1296.55358	-0.408883262	4.52E-05	0.00382095	Im ExN 2
Atxn1	2117.237282	-0.321542624	4.57E-05	0.003828074	Im ExN 2
Plppr4	258.9824056	-0.573356587	4.61E-05	0.003829668	Im ExN 2
Runx1t1	4265.5835	-0.276386552	5.34E-05	0.004407593	Im ExN 2
2610307P16Rik	6157.120826	0.457045898	5.70E-05	0.004667744	Im ExN 2
Epc1	2185.265114	0.284208602	5.81E-05	0.004714222	Im ExN 2
Lpp	1529.132442	0.319495043	5.93E-05	0.004779497	Im ExN 2
Rgl1	534.522109	0.416741737	6.16E-05	0.004925728	Im ExN 2
Egfem1	2667.208896	-0.408628296	6.55E-05	0.005193348	Im ExN 2
Map2k6	1538.177884	0.402194621	6.68E-05	0.005254935	Im ExN 2
Cntn3	325.204391	-0.596858287	6.74E-05	0.005266947	Im ExN 2
Dync1i1	420.128117	-0.570488395	7.01E-05	0.005435381	Im ExN 2
Epha6	4041.352334	-0.345181597	7.23E-05	0.005561553	Im ExN 2
Dnm1	378.8801331	-0.463436543	7.48E-05	0.005709997	Im ExN 2
Zdhhc2	188.5434009	-0.638042963	7.65E-05	0.005803413	Im ExN 2
Pde5a	182.6866006	0.570133724	7.86E-05	0.005915496	Im ExN 2
Dmd	2549.929593	0.30509799	8.69E-05	0.006489219	Im ExN 2
Nuak1	770.1665112	0.33121061	8.80E-05	0.006531364	Im ExN 2
Gm26618	260.2476539	0.538638817	9.47E-05	0.006973271	Im ExN 2
Ctnnd1	886.7739592	0.34211941	9.54E-05	0.006976353	Im ExN 2
Negr1	18314.69999	0.277639326	9.75E-05	0.007076598	Im ExN 2
Olfm2	1124.433477	-0.32520164	9.94E-05	0.007119102	Im ExN 2
Enpp2	65.52020744	0.912540122	9.93E-05	0.007119102	Im ExN 2
Stxbp4	456.1701988	0.443889703	0.000109814	0.007808911	Im ExN 2
Fam49a	1998.446338	0.298350565	0.00011081	0.007825747	Im ExN 2
Zfpm2	5938.553295	0.326701438	0.00011279	0.007911408	Im ExN 2
Kirrel3	7835.964343	0.400414237	0.000114486	0.007922581	Im ExN 2
Nxpe4	302.2716444	0.539728859	0.000114459	0.007922581	Im ExN 2
Atp7a	802.2615141	0.401176383	0.000117618	0.008085037	Im ExN 2
Prkcb	203.2268216	-0.713184604	0.000118517	0.008092934	Im ExN 2
Gpr158	893.1753298	0.383603654	0.000127069	0.008619786	Im ExN 2
C230057M02Rik	188.1376493	-0.554046063	0.00013429	0.009050088	Im ExN 2
Shroom3	521.9684628	0.483083349	0.00013544	0.009068316	Im ExN 2
Hbp1	387.5258664	0.435102656	0.000138382	0.0091931	Im ExN 2
Ube2e2	2482.971385	0.269155688	0.000139087	0.0091931	Im ExN 2
Galnt18	972.082679	0.388785521	0.00014104	0.009262852	Im ExN 2
Rttn	601.0766694	0.366133933	0.000142704	0.009312805	Im ExN 2
Mirg	259.5810385	-0.519170225	0.000146965	0.009530511	Im ExN 2
Ntng2	2292.206701	0.258088106	0.000152355	0.009773466	Im ExN 2
Stxbp6	402.6544836	0.438311364	0.000152607	0.009773466	Im ExN 2
Cachd1	973.5464624	0.419395125	0.000177004	0.011265973	Im ExN 2
Inava	89.4417633	0.740185131	0.000178488	0.011290713	Im ExN 2
Qk	1533.111464	0.321181569	0.00018237	0.011465986	Im ExN 2
Kcnmb2	906.268768	0.419919968	0.000183896	0.011481028	Im ExN 2
Ccdc39	153.1584849	-0.584012368	0.000184907	0.011481028	Im ExN 2
Kcnc1	277.588336	-0.474179002	0.00018595	0.011481028	Im ExN 2
Cldn34c1	1081.468328	0.338692537	0.000192577	0.011819405	Im ExN 2
Ino80dos	153.3573461	0.565913535	0.000196604	0.01192459	Im ExN 2
Plcb1	5693.385953	0.293909798	0.000196148	0.01192459	Im ExN 2
Yes1	341.7935503	0.428063587	0.000198572	0.01196633	Im ExN 2
Slc24a4	73.14665561	0.828833528	0.000199613	0.01196633	Im ExN 2
Neo1	7635.49204	0.238311469	0.000203483	0.01212783	Im ExN 2
Kcnn3	736.0111404	0.383397459	0.000208079	0.012330463	Im ExN 2
Elavl2	2885.637522	0.317724457	0.000224992	0.013210418	Im ExN 2
Cwc27	846.0857063	0.311592657	0.000225491	0.013210418	Im ExN 2
Arfgef3	697.7176057	-0.332047615	0.000232958	0.013570781	Im ExN 2
Camk2d	1642.302277	0.304460869	0.000235477	0.013640465	Im ExN 2
Zfp217	114.4337108	0.651617882	0.000243366	0.013964499	Im ExN 2
Lrrtm4	7989.552068	0.272566452	0.000243779	0.013964499	Im ExN 2
Snhg11	277.5196953	-0.629963223	0.0002482	0.014139165	Im ExN 2
Rab3c	2157.52605	0.35683186	0.000256689	0.014542447	Im ExN 2
Dock9	606.1721853	-0.372811961	0.000260245	0.014663321	Im ExN 2
Bmpr1a	760.1225887	0.318707581	0.000264517	0.014822987	Im ExN 2
Rcor1	1148.575521	0.346803598	0.000282176	0.015642582	Im ExN 2
2610037D02Rik	1272.304468	0.285511273	0.000281833	0.015642582	Im ExN 2
St6galnac5	721.0767822	0.41614638	0.000286666	0.015806514	Im ExN 2
Slc22a23	481.8277651	-0.359950163	0.00029358	0.016101633	Im ExN 2
Cacna1b	1485.321862	-0.263608566	0.00030765	0.016546937	Im ExN 2
Lrp1b	11086.15429	-0.280448242	0.000306142	0.016546937	Im ExN 2
Rin2	252.2923562	0.469352683	0.000304401	0.016546937	Im ExN 2
L3mbtl4	243.2928394	-0.510398384	0.000308119	0.016546937	Im ExN 2
Adamts6	107.3234023	0.693037883	0.00031771	0.016973636	Im ExN 2
Rbms1	294.9229624	0.421672423	0.000327867	0.01742595	Im ExN 2
Kif13b	642.6622972	0.332161704	0.000333199	0.01761855	Im ExN 2
Itgb8	456.3597261	0.434599695	0.000352868	0.0185634	Im ExN 2
Sgsm1	246.4190291	-0.459849952	0.000357479	0.018615968	Im ExN 2
Gm5087	127.3012019	0.695206567	0.000357252	0.018615968	Im ExN 2
Msra	1930.990214	0.363840819	0.000363729	0.018846284	Im ExN 2
Abcd2	473.439927	0.424210375	0.000370794	0.019116278	Im ExN 2
Spns2	224.5120749	-0.47513854	0.000393215	0.020171339	Im ExN 2
Dpyd	936.396351	0.379065351	0.000398004	0.020315926	Im ExN 2
B130024G19Rik	2373.302354	0.319718142	0.00041571	0.021115209	Im ExN 2
Tnr	594.959578	0.399079825	0.000431344	0.021801896	Im ExN 2
Smo	263.3133271	0.45342266	0.000438836	0.022072379	Im ExN 2
Cacng4	740.6746163	-0.355415174	0.000442564	0.022151843	Im ExN 2
Firre	390.4898978	0.394103862	0.000446399	0.022235845	Im ExN 2
Syt7	455.1342715	-0.402034786	0.000450687	0.022341502	Im ExN 2
Acot7	214.9795634	-0.502154307	0.000459106	0.022453152	Im ExN 2
Gm32061	420.6638962	0.388415465	0.000459472	0.022453152	Im ExN 2
Platr25	244.4604903	0.453075695	0.000455449	0.022453152	Im ExN 2
Shisa6	549.3064295	-0.335164981	0.000494865	0.024068627	Im ExN 2
Cntn2	2947.633296	0.349337861	0.000503009	0.024349903	Im ExN 2
Gm4258	4249.347613	0.276625911	0.000513433	0.024396329	Im ExN 2
Nfia	8452.606816	0.259302309	0.000512986	0.024396329	Im ExN 2
Myo16	1024.961036	-0.336260376	0.000513141	0.024396329	Im ExN 2
Specc1	628.3220197	0.309286854	0.000512951	0.024396329	Im ExN 2
Gm42439	82.41141868	0.754150486	0.000559965	0.026404038	Im ExN 2
Chd2	2457.566758	0.275478584	0.000560807	0.026404038	Im ExN 2
Gm37895	130.4040487	0.574433597	0.000582355	0.027251391	Im ExN 2
Nfasc	4992.147969	0.216527064	0.000584091	0.027251391	Im ExN 2
Gabrb3	3874.475352	-0.231394789	0.000603938	0.027924696	Im ExN 2
Zfp945	305.0893639	0.452725596	0.000603047	0.027924696	Im ExN 2
Cog5	1055.493046	0.271352634	0.000641898	0.029547351	Im ExN 2
Tmtc2	3100.093154	-0.31092283	0.000668824	0.030649953	Im ExN 2
Mapt	3503.951688	-0.254660832	0.000684386	0.031224344	Im ExN 2
Phldb2	153.1855303	0.572449916	0.000715149	0.032484156	Im ExN 2
Rora	1422.091395	0.288257803	0.000731241	0.033069404	Im ExN 2
Rbpj	1088.215505	0.326853615	0.00075528	0.034007381	Im ExN 2
Slc12a5	113.773995	-0.606224641	0.000767031	0.034237489	Im ExN 2
Ano6	1033.511417	0.277774674	0.000765083	0.034237489	Im ExN 2
Gm38148	84.42444886	-0.735376905	0.000782173	0.034465739	Im ExN 2
Gabpb2	215.4699986	0.45679805	0.000779368	0.034465739	Im ExN 2
Cyp26b1	80.55569032	-0.86809633	0.000780637	0.034465739	Im ExN 2
Lmo3	2932.926631	-0.261357307	0.000811443	0.035603354	Im ExN 2
Mthfs	186.9115018	0.549504548	0.000823811	0.035992859	Im ExN 2
4930509J09Rik	87.17504493	0.688550423	0.00082772	0.036011079	Im ExN 2
Dlgap1	4364.732321	-0.272229324	0.000849497	0.036803188	Im ExN 2
Shb	1405.889871	0.249991471	0.000878381	0.03789533	Im ExN 2
Rapgef4	633.4210029	-0.34900769	0.000918832	0.039475301	Im ExN 2
Pde1c	1385.171587	0.308895164	0.000934841	0.039996444	Im ExN 2
Dpp6	4771.341594	0.26481621	0.000948881	0.040429384	Im ExN 2
Megf11	238.1190191	0.438927738	0.000962642	0.040722366	Im ExN 2
Iqgap2	560.253491	0.362580025	0.000963656	0.040722366	Im ExN 2
Cntnap5b	454.3549093	0.366489627	0.000993278	0.041802826	Im ExN 2
Nol4	7268.560632	0.251610896	0.001025313	0.042975634	Im ExN 2
March1	6180.272139	0.29403987	0.001036716	0.043277644	Im ExN 2
Ppp1r13b	508.567544	-0.370708713	0.00106068	0.044099472	Im ExN 2
Ttc5	293.6944019	0.438202224	0.001066581	0.04416674	Im ExN 2
Sh3rf3	1266.840002	0.36926774	0.001082019	0.044626775	Im ExN 2
Naa16	510.2687256	0.402312945	0.001096861	0.045058716	Im ExN 2
Alcam	4548.13023	-0.238744867	0.001107332	0.045308321	Im ExN 2
Cd46	343.8575735	0.381522443	0.001130459	0.046071782	Im ExN 2
Crb1	102.2336475	0.652300547	0.001176285	0.046828854	Im ExN 2
St7	2716.350281	0.264863248	0.001174942	0.046828854	Im ExN 2
Meis1	519.725274	0.317490014	0.001172709	0.046828854	Im ExN 2
Ryr2	459.5517371	-0.369887283	0.001166387	0.046828854	Im ExN 2
Ttc37	729.6898733	0.281797446	0.001172414	0.046828854	Im ExN 2
Slc7a8	341.7323836	0.38069523	0.001154456	0.046828854	Im ExN 2
C2cd3	879.5603636	0.348916438	0.00119659	0.047286023	Im ExN 2
C230035I16Rik	63.45298712	0.82169635	0.001205442	0.047286023	Im ExN 2
Sfmbt1	1107.06549	0.264722554	0.001198917	0.047286023	Im ExN 2
Sybu	410.1994743	-0.439863645	0.001206112	0.047286023	Im ExN 2
Prss12	71.55250785	-0.723335205	0.001214969	0.047452827	Im ExN 2
Rab30	905.2062303	0.276287921	0.001271552	0.04947537	Im ExN 2
Trmt9b	56.40109018	0.79924647	0.001284523	0.049792168	Im ExN 2
Gm32647	2394.618596	0.714709914	2.39E-11	1.26E-07	Im ExN 3
Nrg3	8402.810373	-0.407090195	1.44E-10	3.80E-07	Im ExN 3
Gm36560	211.0165647	0.85860903	1.13E-08	1.99E-05	Im ExN 3
Grm5	742.1869599	-0.702781522	1.57E-08	2.07E-05	Im ExN 3
Maml2	646.1079038	0.586051664	4.91E-08	5.18E-05	Im ExN 3
Alcam	2503.26694	-0.435958116	1.10E-06	0.000969521	Im ExN 3
Adamts6	132.4135152	0.876910499	1.84E-06	0.001388646	Im ExN 3
Lef1	493.7430073	0.487242711	7.68E-06	0.003149337	Im ExN 3
Negr1	3197.198669	0.384648417	8.92E-06	0.003149337	Im ExN 3
Dlgap2	975.1073658	0.564926531	7.06E-06	0.003149337	Im ExN 3
Gm45341	245.652688	0.646476039	5.42E-06	0.003149337	Im ExN 3
2610307P16Rik	1963.925455	0.455570444	8.28E-06	0.003149337	Im ExN 3
Trps1	397.0834765	0.54322489	5.35E-06	0.003149337	Im ExN 3
Bbx	571.2295074	0.553096322	8.19E-06	0.003149337	Im ExN 3
Zeb1	512.2624141	0.473360182	8.95E-06	0.003149337	Im ExN 3
Phf21a	2790.934008	0.384731842	1.17E-05	0.00386127	Im ExN 3
Lrrtm3	193.9851515	-0.90200788	1.31E-05	0.004073331	Im ExN 3
Cdc14a	143.3912614	0.693688869	1.91E-05	0.005039574	Im ExN 3
Antxr2	332.812097	0.626353779	1.76E-05	0.005039574	Im ExN 3
Sgcd	1273.331514	0.394209686	1.81E-05	0.005039574	Im ExN 3
Tmem132c	692.8530784	0.514388699	2.29E-05	0.005258092	Im ExN 3
Nin	962.719549	-0.499985143	2.13E-05	0.005258092	Im ExN 3
Zbtb20	11792.16425	0.374582426	2.29E-05	0.005258092	Im ExN 3
Enc1	251.1243296	-0.573191978	2.67E-05	0.005866161	Im ExN 3
Pcdh9	14517.83515	-0.283855529	3.64E-05	0.007683478	Im ExN 3
Hdac8	472.3431841	0.469979404	4.40E-05	0.008928576	Im ExN 3
Gm20754	896.160696	0.503934795	5.37E-05	0.010494233	Im ExN 3
Hs6st3	249.0219162	0.768243111	5.98E-05	0.011279095	Im ExN 3
Lrfn5	8491.774154	-0.32699739	6.29E-05	0.011451968	Im ExN 3
Col11a1	359.8434526	0.575297396	7.25E-05	0.011590379	Im ExN 3
Rora	496.1886402	0.531439459	7.11E-05	0.011590379	Im ExN 3
Msi2	1757.923697	0.342919597	7.25E-05	0.011590379	Im ExN 3
Gm5087	222.3680904	0.532541998	7.02E-05	0.011590379	Im ExN 3
Pde1c	540.9540435	0.424172084	8.01E-05	0.012433801	Im ExN 3
Rian	1160.314012	-0.345763558	8.50E-05	0.012814903	Im ExN 3
Sybu	285.7800988	-0.56287402	0.00010114	0.014828209	Im ExN 3
Kcnma1	809.4941665	-0.354035522	0.000108735	0.015510893	Im ExN 3
Trpc7	182.5706323	0.627960691	0.000115989	0.015745039	Im ExN 3
Synpr	715.1962892	0.442045893	0.000116343	0.015745039	Im ExN 3
Pik3r3	1320.119289	0.344294692	0.000124601	0.016040127	Im ExN 3
Igf2bp1	417.7087324	0.397911141	0.000123813	0.016040127	Im ExN 3
Rin2	129.1443195	0.701463487	0.000160095	0.0201186	Im ExN 3
Swt1	214.2259538	0.503809987	0.000172001	0.021112071	Im ExN 3
Cntnap5b	934.4156186	0.402459426	0.000181086	0.021450129	Im ExN 3
Necab1	129.5246243	0.791123274	0.000182883	0.021450129	Im ExN 3
Flrt2	2042.608999	-0.281138121	0.000196097	0.022499973	Im ExN 3
Abtb2	223.5535785	0.508447996	0.000204831	0.0230021	Im ExN 3
March1	2466.522859	0.371372319	0.000211695	0.023277601	Im ExN 3
Rapgef4	250.8665749	-0.477471598	0.000224561	0.02363957	Im ExN 3
Gria4	1638.521516	0.349339307	0.000232656	0.02363957	Im ExN 3
Sesn3	206.3429968	0.510941531	0.000232192	0.02363957	Im ExN 3
Mir99ahg	5207.474001	0.358620669	0.000232902	0.02363957	Im ExN 3
Pde3a	131.6174165	0.796316805	0.000246722	0.024438267	Im ExN 3
Zfp516	174.6761946	0.549533972	0.000250032	0.024438267	Im ExN 3
Ncam1	3521.755414	-0.314599924	0.000296572	0.027461555	Im ExN 3
Tfdp2	279.6565394	0.491420005	0.000290227	0.027461555	Im ExN 3
Meg3	3176.361156	-0.360485637	0.00029187	0.027461555	Im ExN 3
Mbnl2	328.8260233	0.462207908	0.00033236	0.029732163	Im ExN 3
Trpm3	1168.164361	0.435678644	0.000326902	0.029732163	Im ExN 3
St8sia4	331.2136931	0.424802531	0.000356374	0.031349051	Im ExN 3
Slco3a1	701.7500457	-0.325327111	0.000434105	0.034685803	Im ExN 3
Rmst	3270.112742	0.400418222	0.000410939	0.034685803	Im ExN 3
Map2k6	697.5127056	0.339363339	0.000436806	0.034685803	Im ExN 3
Elmo1	632.4050479	0.327981287	0.000412344	0.034685803	Im ExN 3
Abcd2	139.5400409	0.585384007	0.000433488	0.034685803	Im ExN 3
Prkn	410.7431073	-0.390967343	0.000440309	0.034685803	Im ExN 3
Clcn5	572.5366164	0.409350879	0.000418778	0.034685803	Im ExN 3
Nrcam	876.3549129	-0.392891665	0.000456215	0.035410364	Im ExN 3
Megf11	290.365421	0.519810158	0.000501121	0.038332119	Im ExN 3
Tenm1	1660.314213	-0.358783106	0.000517938	0.039052501	Im ExN 3
Tead1	1018.289865	0.305972077	0.000567971	0.041773157	Im ExN 3
Robo2	1966.279203	0.41173958	0.00056985	0.041773157	Im ExN 3
Cald1	371.3365622	0.371958701	0.000621488	0.044902375	Im ExN 3
Cntnap2	2264.239022	0.333858352	0.000629552	0.044902375	Im ExN 3
Slc9a9	290.3765247	0.67124343	2.47E-07	0.007684855	Im InhN 1
Kcnq5	456.233924	-0.637512675	1.46E-06	0.022700282	Im InhN 1
Gm20754	2335.216339	0.486209922	2.99E-06	0.031001444	Im InhN 1
Maml2	405.3358904	0.661110951	3.63E-08	0.001185935	Im InhN 2
Gm20754	2145.793856	0.687263113	7.99E-08	0.001303459	Im InhN 2
Phf21a	1679.973016	0.458183852	8.20E-07	0.006689615	Im InhN 2
Cntn3	214.9520893	-0.842903003	6.37E-07	0.006689615	Im InhN 2
Tshz2	1692.701098	0.484430347	7.46E-06	0.048685831	Im InhN 2
Abcg2	503.7428496	1.122150583	3.94E-25	5.19E-21	Im L5-6 ExN 1
Cadm2	13837.29256	-0.631391427	5.07E-23	3.34E-19	Im L5-6 ExN 1
Pde1c	964.1627546	0.856920949	4.92E-21	2.16E-17	Im L5-6 ExN 1
Mbnl2	636.0144859	0.883612776	3.03E-16	9.97E-13	Im L5-6 ExN 1
Hs6st3	722.3176673	0.936922061	6.71E-16	1.77E-12	Im L5-6 ExN 1
Cdc14a	402.2350448	0.910643888	2.52E-15	4.74E-12	Im L5-6 ExN 1
Fgf14	17322.76473	0.535632915	2.29E-15	4.74E-12	Im L5-6 ExN 1
Arid5b	320.440761	1.07147682	1.46E-14	2.40E-11	Im L5-6 ExN 1
Trpm3	549.0068332	0.924736167	3.17E-14	4.64E-11	Im L5-6 ExN 1
Maml2	808.7036762	0.888552867	9.89E-14	1.30E-10	Im L5-6 ExN 1
Col11a1	688.2072325	1.018626586	1.10E-13	1.31E-10	Im L5-6 ExN 1
Phf21a	5481.572731	0.579311765	1.02E-12	1.12E-09	Im L5-6 ExN 1
Nrip1	429.8167455	-0.893561985	1.21E-12	1.22E-09	Im L5-6 ExN 1
Gm44593	661.9032147	0.63252192	3.06E-12	2.87E-09	Im L5-6 ExN 1
Cntnap5b	681.5621708	0.812728292	3.56E-12	3.13E-09	Im L5-6 ExN 1
Gm20754	813.1706727	0.868347102	1.67E-11	1.37E-08	Im L5-6 ExN 1
Akap13	445.4822157	0.715000205	6.14E-11	4.76E-08	Im L5-6 ExN 1
Kcnmb2	184.9462695	1.049267005	1.02E-10	7.47E-08	Im L5-6 ExN 1
Gabrb2	1115.679013	0.573366773	1.34E-10	9.28E-08	Im L5-6 ExN 1
Adamts6	123.2997512	1.224989172	2.48E-10	1.63E-07	Im L5-6 ExN 1
Bbx	1401.810715	0.689048598	2.79E-10	1.75E-07	Im L5-6 ExN 1
Lef1	349.9295217	0.783110364	4.43E-10	2.54E-07	Im L5-6 ExN 1
Dlgap2	1064.051542	0.724008003	4.34E-10	2.54E-07	Im L5-6 ExN 1
Xkr4	2349.676527	-0.65968991	5.71E-10	3.14E-07	Im L5-6 ExN 1
Tfdp2	701.7306557	0.55962455	1.12E-09	5.90E-07	Im L5-6 ExN 1
Nrg2	110.669979	-1.151850235	2.45E-09	1.24E-06	Im L5-6 ExN 1
Dlg1	5674.246636	0.419455518	3.76E-09	1.84E-06	Im L5-6 ExN 1
Abcd2	301.4443336	0.836162217	4.22E-09	1.99E-06	Im L5-6 ExN 1
Sntg1	1128.15625	0.472561222	1.01E-08	4.58E-06	Im L5-6 ExN 1
Rbms2	174.5921612	0.846621856	1.07E-08	4.71E-06	Im L5-6 ExN 1
Kcnip4	418.9706238	-0.738369311	1.34E-08	5.71E-06	Im L5-6 ExN 1
Dscaml1	1263.076207	-0.465704503	1.39E-08	5.73E-06	Im L5-6 ExN 1
Zfp516	408.5570998	0.707153441	1.86E-08	7.44E-06	Im L5-6 ExN 1
Nr6a1os	205.7258847	0.929081852	2.02E-08	7.83E-06	Im L5-6 ExN 1
Msi2	2809.715071	0.520624381	2.30E-08	8.66E-06	Im L5-6 ExN 1
Tet2	979.6467395	0.461530787	3.22E-08	1.18E-05	Im L5-6 ExN 1
Gli2	134.3421787	0.95208237	3.50E-08	1.25E-05	Im L5-6 ExN 1
2610307P16Rik	7053.725503	0.531050439	4.34E-08	1.50E-05	Im L5-6 ExN 1
Gm26618	203.6745392	0.747812349	6.74E-08	2.28E-05	Im L5-6 ExN 1
Hbp1	447.2353653	0.595588076	6.94E-08	2.29E-05	Im L5-6 ExN 1
Nrg3	42861.25405	-0.331556766	1.12E-07	3.60E-05	Im L5-6 ExN 1
Gabrb3	2987.221134	-0.367963704	1.30E-07	4.07E-05	Im L5-6 ExN 1
Myo1e	109.4654811	1.010176462	1.50E-07	4.60E-05	Im L5-6 ExN 1
Nf2	778.643655	0.470687076	1.59E-07	4.75E-05	Im L5-6 ExN 1
Sybu	997.2452117	-0.503587897	1.70E-07	4.99E-05	Im L5-6 ExN 1
Gnal	491.1810671	-0.657500558	2.00E-07	5.74E-05	Im L5-6 ExN 1
Epc1	1970.339091	0.391970633	2.18E-07	6.11E-05	Im L5-6 ExN 1
Lix1	2095.213836	0.431263393	2.27E-07	6.24E-05	Im L5-6 ExN 1
Srrm4	7694.518222	0.330247194	2.33E-07	6.26E-05	Im L5-6 ExN 1
Fstl5	1393.406703	0.495291749	2.58E-07	6.80E-05	Im L5-6 ExN 1
Etv6	985.1195248	0.48605211	2.85E-07	7.32E-05	Im L5-6 ExN 1
Fyco1	158.7096206	0.809044184	2.89E-07	7.32E-05	Im L5-6 ExN 1
Mdga2	7004.216037	-0.582265778	3.14E-07	7.81E-05	Im L5-6 ExN 1
Fras1	835.7796289	0.512548982	3.50E-07	8.54E-05	Im L5-6 ExN 1
Atp7a	1052.406983	0.42443492	4.39E-07	0.000105011	Im L5-6 ExN 1
Mapt	3134.524829	-0.37911429	4.67E-07	0.000107853	Im L5-6 ExN 1
Ptprn2	1777.962394	-0.362265094	4.60E-07	0.000107853	Im L5-6 ExN 1
Hs3st5	2459.970538	-0.4982367	6.04E-07	0.000134755	Im L5-6 ExN 1
Kcnma1	1717.513508	-0.388340836	6.03E-07	0.000134755	Im L5-6 ExN 1
5730507A11Rik	50.28892519	1.39826134	8.38E-07	0.000184027	Im L5-6 ExN 1
Gm19938	91.78826971	-1.030366441	9.70E-07	0.000209492	Im L5-6 ExN 1
Cald1	263.4438867	0.704496645	1.19E-06	0.000252269	Im L5-6 ExN 1
Opcml	18566.34623	0.413864965	1.21E-06	0.000252344	Im L5-6 ExN 1
Efna4	125.1121961	0.841569371	1.31E-06	0.000268844	Im L5-6 ExN 1
Abtb2	155.0514795	0.918179146	1.36E-06	0.000275598	Im L5-6 ExN 1
Prmt8	531.4091108	0.481883206	1.41E-06	0.000281417	Im L5-6 ExN 1
Psd3	2802.609051	0.508868858	1.50E-06	0.000295145	Im L5-6 ExN 1
Rftn2	49.25514019	1.505035957	1.56E-06	0.000302076	Im L5-6 ExN 1
Arfgef3	441.9557522	-0.515587106	1.59E-06	0.000303689	Im L5-6 ExN 1
Esyt1	80.08052626	1.026230184	1.87E-06	0.00035115	Im L5-6 ExN 1
Shroom3	289.4346509	0.626006138	1.99E-06	0.000368655	Im L5-6 ExN 1
Coro2a	89.71966605	-0.950514102	2.03E-06	0.000371533	Im L5-6 ExN 1
Cacna2d3	1049.840015	0.519569172	2.12E-06	0.000383321	Im L5-6 ExN 1
Rian	994.8168851	-0.528306493	2.28E-06	0.000406548	Im L5-6 ExN 1
Mtmr11	21.8582556	1.92786337	2.39E-06	0.00042048	Im L5-6 ExN 1
Zbtb20	1618.98461	0.566569839	3.41E-06	0.000591535	Im L5-6 ExN 1
Plat	106.2268105	0.876381316	3.79E-06	0.00064761	Im L5-6 ExN 1
Atf7	1516.1368	0.39077	3.91E-06	0.000652826	Im L5-6 ExN 1
Crim1	937.6967063	0.501793013	3.92E-06	0.000652826	Im L5-6 ExN 1
Ift74	263.6605314	0.603496595	3.98E-06	0.000655024	Im L5-6 ExN 1
Dnm1	339.1066764	-0.613805814	4.88E-06	0.000793947	Im L5-6 ExN 1
Gm37899	161.9266713	-0.764181573	5.20E-06	0.000835738	Im L5-6 ExN 1
Phf21b	1016.087196	0.409656884	5.57E-06	0.000878469	Im L5-6 ExN 1
Phldb2	208.7246461	0.714700917	5.60E-06	0.000878469	Im L5-6 ExN 1
Cachd1	1763.17255	0.43859079	6.06E-06	0.00093117	Im L5-6 ExN 1
Fkbp14	35.88342227	1.471423885	6.08E-06	0.00093117	Im L5-6 ExN 1
Dnm3	936.8782725	-0.452425608	6.15E-06	0.00093126	Im L5-6 ExN 1
Gria3	3553.195913	0.309548686	7.52E-06	0.001125399	Im L5-6 ExN 1
Slit3	1253.017746	0.408865117	8.32E-06	0.001230924	Im L5-6 ExN 1
Evc	57.72924074	1.133095918	9.16E-06	0.001313714	Im L5-6 ExN 1
Lrrtm3	1264.681493	-0.389173949	9.18E-06	0.001313714	Im L5-6 ExN 1
Ntrk2	851.8483156	-0.398749693	9.00E-06	0.001313714	Im L5-6 ExN 1
Pde5a	375.8557234	0.492938157	1.01E-05	0.001424379	Im L5-6 ExN 1
Gm10033	368.5223473	0.5124716	1.02E-05	0.001424379	Im L5-6 ExN 1
Il1rapl1	7750.505722	0.303438644	1.05E-05	0.001455747	Im L5-6 ExN 1
Gria4	1358.965969	0.390405037	1.24E-05	0.001694601	Im L5-6 ExN 1
Antxr1	269.3682818	0.56737274	1.37E-05	0.001862308	Im L5-6 ExN 1
Ino80dos	169.9451564	0.644752983	1.40E-05	0.001869764	Im L5-6 ExN 1
Cacna1e	3990.553156	0.286665846	1.41E-05	0.001869764	Im L5-6 ExN 1
Alpk1	79.99470312	0.997708591	1.46E-05	0.001927369	Im L5-6 ExN 1
Stxbp4	637.2412768	0.400561605	1.72E-05	0.002236816	Im L5-6 ExN 1
Dync1i1	2055.195398	-0.358118669	1.91E-05	0.002471096	Im L5-6 ExN 1
Klhl5	927.3905932	0.385627649	2.02E-05	0.002582179	Im L5-6 ExN 1
Pik3r3	3012.80956	0.37705718	2.11E-05	0.002673256	Im L5-6 ExN 1
Gria1	2584.07707	0.339560852	2.38E-05	0.002988479	Im L5-6 ExN 1
Hdac8	1362.284701	0.369245343	2.44E-05	0.003033904	Im L5-6 ExN 1
Epb41l1	605.5411283	-0.395678963	2.61E-05	0.003207596	Im L5-6 ExN 1
Grin1	180.0680183	-0.66375587	2.74E-05	0.003338264	Im L5-6 ExN 1
Heg1	823.9043724	0.420993048	2.78E-05	0.003355426	Im L5-6 ExN 1
Nedd9	114.8407622	0.804370672	2.82E-05	0.003376596	Im L5-6 ExN 1
Mirg	106.2552883	-0.837972374	2.92E-05	0.003467259	Im L5-6 ExN 1
Sesn3	360.2396011	0.519602812	3.06E-05	0.003595075	Im L5-6 ExN 1
Ppp2r2c	63.35506601	-1.01235755	3.15E-05	0.003661295	Im L5-6 ExN 1
Rai14	857.7121228	0.597954917	3.17E-05	0.003661295	Im L5-6 ExN 1
Acot7	216.1665192	-0.57882812	3.31E-05	0.003752091	Im L5-6 ExN 1
Slc12a7	99.39285252	0.797732664	3.30E-05	0.003752091	Im L5-6 ExN 1
Dmd	3426.173201	0.297030492	3.33E-05	0.003752091	Im L5-6 ExN 1
Flrt2	3981.359298	-0.299310609	3.41E-05	0.003802953	Im L5-6 ExN 1
Hs3st4	3984.007905	0.432693385	4.30E-05	0.004756942	Im L5-6 ExN 1
Map2k6	2725.958469	0.29671637	4.43E-05	0.004858801	Im L5-6 ExN 1
Lmtk3	950.1135157	-0.360863001	4.78E-05	0.005196882	Im L5-6 ExN 1
Creb3l2	30.4770763	1.423356811	4.83E-05	0.005213002	Im L5-6 ExN 1
Zeb1	339.3008331	0.551852605	4.90E-05	0.005247231	Im L5-6 ExN 1
Trerf1	1639.217337	0.323852887	4.97E-05	0.005279982	Im L5-6 ExN 1
Mast1	614.9855991	-0.384875375	5.27E-05	0.005547135	Im L5-6 ExN 1
Rims1	2642.925629	-0.282250634	5.48E-05	0.005600321	Im L5-6 ExN 1
Bmpr1b	3153.024718	-0.34087981	5.43E-05	0.005600321	Im L5-6 ExN 1
Mmp14	279.7054379	0.567470728	5.49E-05	0.005600321	Im L5-6 ExN 1
Kcnh8	676.5035985	0.448753111	5.43E-05	0.005600321	Im L5-6 ExN 1
Mthfs	107.9966845	0.770727939	5.63E-05	0.005701885	Im L5-6 ExN 1
Naa16	548.3488018	0.423418243	6.12E-05	0.006148366	Im L5-6 ExN 1
Ulk4	299.4412831	0.562817915	6.40E-05	0.006343266	Im L5-6 ExN 1
Polk	79.9494706	0.89716497	6.41E-05	0.006343266	Im L5-6 ExN 1
Grm5	959.5960447	-0.995430882	6.54E-05	0.006425461	Im L5-6 ExN 1
Ptch1	250.7024786	0.532013776	6.64E-05	0.006476946	Im L5-6 ExN 1
Slco3a1	744.6553464	-0.422921633	6.71E-05	0.006496396	Im L5-6 ExN 1
Lratd1	68.64887	-0.93747223	7.02E-05	0.006747447	Im L5-6 ExN 1
Tes	394.153577	0.569902851	7.15E-05	0.006818417	Im L5-6 ExN 1
Nyap2	2155.960351	0.371372175	7.39E-05	0.007005118	Im L5-6 ExN 1
Tank	383.6061167	0.436504281	7.63E-05	0.007173422	Im L5-6 ExN 1
Arhgef17	236.7393827	0.540686042	7.71E-05	0.00719865	Im L5-6 ExN 1
Tmeff2	401.8383656	-0.441845843	7.85E-05	0.007283407	Im L5-6 ExN 1
2310002F09Rik	55.69631084	1.040044246	7.93E-05	0.007302135	Im L5-6 ExN 1
Syt7	457.1155275	-0.413834644	8.02E-05	0.007336988	Im L5-6 ExN 1
Map9	270.621636	-0.628300337	8.38E-05	0.007562985	Im L5-6 ExN 1
Gcnt2	111.0365898	0.733788976	8.38E-05	0.007562985	Im L5-6 ExN 1
Ypel2	438.6326949	0.429338989	8.52E-05	0.007632562	Im L5-6 ExN 1
Sfxn4	109.7174258	0.709221722	9.13E-05	0.008122883	Im L5-6 ExN 1
B830012L14Rik	251.3129094	-0.575247758	9.58E-05	0.008465804	Im L5-6 ExN 1
Vat1l	111.6453911	0.717617736	9.97E-05	0.008695106	Im L5-6 ExN 1
Cwf19l2	585.0905506	0.383841762	9.93E-05	0.008695106	Im L5-6 ExN 1
Adgrb2	341.5549915	-0.500234571	0.000100663	0.008721218	Im L5-6 ExN 1
Brinp1	736.1292972	0.379824387	0.000105009	0.008979635	Im L5-6 ExN 1
Dusp16	97.29257577	0.776189866	0.000104596	0.008979635	Im L5-6 ExN 1
Fut10	75.06938753	0.843718272	0.000105858	0.008993832	Im L5-6 ExN 1
Tbc1d30	275.5795731	-0.501519366	0.000108951	0.009197265	Im L5-6 ExN 1
Plagl1	292.5116818	0.528977672	0.000110243	0.009247108	Im L5-6 ExN 1
Rttn	631.9866705	0.40086181	0.000112767	0.009398931	Im L5-6 ExN 1
Myt1l	23442.85238	0.358369487	0.000118204	0.009790148	Im L5-6 ExN 1
Ttc37	819.8589917	0.34726337	0.000119435	0.009830245	Im L5-6 ExN 1
Tead2	151.9166403	0.636817321	0.000124845	0.010211701	Im L5-6 ExN 1
Sptbn4	258.4271214	-0.484980275	0.00013071	0.010625469	Im L5-6 ExN 1
Cux2	1838.229293	0.355755473	0.00013653	0.010963181	Im L5-6 ExN 1
Stag2	1182.841507	0.320241692	0.00013633	0.010963181	Im L5-6 ExN 1
Rcor1	1237.085564	0.348183232	0.00013864	0.011065137	Im L5-6 ExN 1
Ntm	30618.50395	0.30927804	0.000144209	0.011440305	Im L5-6 ExN 1
Myo18a	985.8983441	-0.324653336	0.00014969	0.011767925	Im L5-6 ExN 1
Trim36	160.0385633	0.699016377	0.000150126	0.011767925	Im L5-6 ExN 1
Nfyc	864.7950201	0.357901003	0.000153188	0.011936875	Im L5-6 ExN 1
Lrrtm4	8497.213915	0.340359012	0.000157348	0.012117638	Im L5-6 ExN 1
Ckb	293.3179845	-0.543054939	0.000156805	0.012117638	Im L5-6 ExN 1
Rgs6	3216.947056	-0.367854248	0.000167936	0.012857846	Im L5-6 ExN 1
Igf2bp1	884.5644747	0.385041975	0.000173553	0.013166085	Im L5-6 ExN 1
Htr4	20.61069104	-1.586591598	0.000173961	0.013166085	Im L5-6 ExN 1
Gm47087	40.607825	1.161749119	0.000178782	0.01345359	Im L5-6 ExN 1
Echdc2	43.36390523	1.018812059	0.00019092	0.014285377	Im L5-6 ExN 1
Ust	626.281775	0.54373042	0.000193922	0.014427983	Im L5-6 ExN 1
Trim9	1009.425841	-0.35536302	0.000196658	0.014468132	Im L5-6 ExN 1
Qk	1841.234567	0.266302422	0.000196129	0.014468132	Im L5-6 ExN 1
Nrxn2	1259.944431	-0.301696434	0.000203081	0.014857622	Im L5-6 ExN 1
Inava	97.81476708	0.763889136	0.000210549	0.015234717	Im L5-6 ExN 1
Gabra3	179.4635944	0.56370221	0.000210152	0.015234717	Im L5-6 ExN 1
Kcnk3	38.02319635	-1.124568234	0.000219763	0.015814504	Im L5-6 ExN 1
Cldn34c1	765.6433591	0.410492423	0.000223126	0.015882946	Im L5-6 ExN 1
Pcdh19	805.962859	-0.414224188	0.000222365	0.015882946	Im L5-6 ExN 1
Gm4258	6145.297129	0.273177091	0.000228257	0.016013842	Im L5-6 ExN 1
Pappa2	242.9959229	0.532157498	0.000228613	0.016013842	Im L5-6 ExN 1
Fnbp1	595.4401855	-0.35114817	0.000226258	0.016013842	Im L5-6 ExN 1
Zfand6	968.4254295	0.327069433	0.000240251	0.01674006	Im L5-6 ExN 1
Vcan	2570.553709	0.283622579	0.00025007	0.017332455	Im L5-6 ExN 1
Prom1	177.8963269	0.549808621	0.00025578	0.017635462	Im L5-6 ExN 1
Dlg2	4287.928311	0.296354888	0.000258465	0.017727728	Im L5-6 ExN 1
Ube2h	1987.953042	0.304081786	0.000260264	0.017758664	Im L5-6 ExN 1
Gm42972	395.459105	0.485470847	0.000272981	0.018435314	Im L5-6 ExN 1
Fam184a	163.0386203	-0.564058565	0.000272359	0.018435314	Im L5-6 ExN 1
Galnt18	570.4879633	0.379240401	0.000280428	0.018841609	Im L5-6 ExN 1
Smo	161.6982116	0.600997793	0.000285198	0.019064837	Im L5-6 ExN 1
Nrcam	1804.97964	-0.362901554	0.000294412	0.0195814	Im L5-6 ExN 1
Baz1a	763.5344621	0.340428234	0.000304607	0.020157611	Im L5-6 ExN 1
Col5a2	69.65777375	0.829009486	0.000328664	0.021181682	Im L5-6 ExN 1
Unc5c	169.1487827	-0.623302502	0.00032796	0.021181682	Im L5-6 ExN 1
Hk2	78.66017621	0.773182793	0.000330018	0.021181682	Im L5-6 ExN 1
Vgll4	423.8003675	0.369073717	0.00032531	0.021181682	Im L5-6 ExN 1
Nxpe4	513.4185206	0.448086438	0.000323121	0.021181682	Im L5-6 ExN 1
Jag2	85.55607174	-0.816593842	0.000329831	0.021181682	Im L5-6 ExN 1
Tafa5	2310.060142	0.348089165	0.000331341	0.021181682	Im L5-6 ExN 1
Numb	795.8973737	0.322432189	0.000343704	0.02186591	Im L5-6 ExN 1
Cwc27	967.7298517	0.308824167	0.000357165	0.022504825	Im L5-6 ExN 1
Alcam	14614.20806	-0.251124233	0.000356548	0.022504825	Im L5-6 ExN 1
Osbpl3	250.1470369	0.457885892	0.000363285	0.022781408	Im L5-6 ExN 1
Magt1	381.8493644	0.585532253	0.000377444	0.023557159	Im L5-6 ExN 1
Gldc	63.73110492	0.882133881	0.000388767	0.024149378	Im L5-6 ExN 1
Snap25	3678.817621	0.272885729	0.000391769	0.02422164	Im L5-6 ExN 1
Prrg1	172.5278634	0.560265168	0.000393983	0.024244713	Im L5-6 ExN 1
Lrrk2	62.78835929	0.888474055	0.000412394	0.025259622	Im L5-6 ExN 1
Slc9a9	89.34068154	0.71422795	0.000423197	0.025801312	Im L5-6 ExN 1
Iqschfp	3766.229101	0.280166354	0.000426798	0.025832821	Im L5-6 ExN 1
Sema6b	117.9761135	-0.672192031	0.000427637	0.025832821	Im L5-6 ExN 1
Plppr5	132.0225756	-0.61383465	0.000436556	0.02625118	Im L5-6 ExN 1
Mpp6	1435.50721	0.327535412	0.000451208	0.027008881	Im L5-6 ExN 1
Ank2	24237.80922	0.324548748	0.000455228	0.027020037	Im L5-6 ExN 1
Fam126a	1528.955798	0.302408784	0.000455498	0.027020037	Im L5-6 ExN 1
Lpp	4140.450707	0.26881903	0.000462759	0.027205677	Im L5-6 ExN 1
Shroom4	277.4131184	0.487580134	0.000460962	0.027205677	Im L5-6 ExN 1
Ptpru	154.6205555	0.559342962	0.000484546	0.028359912	Im L5-6 ExN 1
Slc22a23	288.3784902	-0.419097515	0.000487876	0.028428493	Im L5-6 ExN 1
Slc6a6	768.6814528	-0.326196941	0.000500039	0.028881659	Im L5-6 ExN 1
L3mbtl3	602.7820308	0.451503489	0.000497859	0.028881659	Im L5-6 ExN 1
Mgat4c	1391.167351	-0.389252568	0.000518206	0.02967068	Im L5-6 ExN 1
Gm48957	412.7085728	0.390747501	0.000518202	0.02967068	Im L5-6 ExN 1
Larp1b	151.9912935	-0.551836322	0.000532454	0.030354484	Im L5-6 ExN 1
Ctnnd1	927.0550902	0.281742358	0.000539621	0.030630462	Im L5-6 ExN 1
Zfp976	220.7119397	0.49150902	0.000542198	0.030633527	Im L5-6 ExN 1
Foxn2	211.4968714	0.519234647	0.000544327	0.030633527	Im L5-6 ExN 1
St8sia4	519.256272	0.494408375	0.000570436	0.031710815	Im L5-6 ExN 1
Rit1	76.6912974	0.73576643	0.000570694	0.031710815	Im L5-6 ExN 1
Rbpj	1265.077852	0.287443188	0.000569336	0.031710815	Im L5-6 ExN 1
Mpp7	987.8027822	0.390525902	0.000574457	0.031785792	Im L5-6 ExN 1
C230035I16Rik	66.59436648	0.803393738	0.000593372	0.032695054	Im L5-6 ExN 1
Dpp10	798.5327214	-0.377940256	0.00059666	0.032715265	Im L5-6 ExN 1
Gm49708	82.58000964	0.902211718	0.000598707	0.032715265	Im L5-6 ExN 1
Gmip	631.7991936	-0.347395399	0.000605569	0.032817874	Im L5-6 ExN 1
Ano6	802.113573	0.374573267	0.000603821	0.032817874	Im L5-6 ExN 1
Mettl27	26.90852678	1.217198831	0.000617259	0.033178297	Im L5-6 ExN 1
Prkdc	658.5412635	0.364075462	0.000617102	0.033178297	Im L5-6 ExN 1
Sinhcaf	349.1908614	0.39391271	0.000632577	0.033854422	Im L5-6 ExN 1
Tubb2a	227.0118561	-0.478802666	0.000634979	0.033854422	Im L5-6 ExN 1
Lrp4	61.04775363	0.841909291	0.000641469	0.034062524	Im L5-6 ExN 1
Elavl2	3560.590482	0.325655022	0.000646808	0.034071242	Im L5-6 ExN 1
Ablim3	109.3141218	-0.693087227	0.000646466	0.034071242	Im L5-6 ExN 1
Trip4	284.3532867	0.419117086	0.000679804	0.035561276	Im L5-6 ExN 1
Grk5	628.8194582	0.355684024	0.000680495	0.035561276	Im L5-6 ExN 1
Gm49069	154.3901104	0.539082866	0.000687321	0.03577602	Im L5-6 ExN 1
Lmo7	376.7068305	0.467099958	0.000691426	0.035847997	Im L5-6 ExN 1
Myt1	709.7249609	0.334579384	0.00071149	0.036246861	Im L5-6 ExN 1
Rundc3b	1135.185098	-0.287155032	0.000712692	0.036246861	Im L5-6 ExN 1
Crot	151.2348675	0.530311291	0.000712882	0.036246861	Im L5-6 ExN 1
Dleu2	1693.091621	0.308012467	0.000702428	0.036246861	Im L5-6 ExN 1
Rabl2	92.23460861	-0.711535715	0.000711097	0.036246861	Im L5-6 ExN 1
Ppp2r3c	305.2322067	0.399590063	0.000717145	0.036323374	Im L5-6 ExN 1
Apool	111.9642511	0.729427915	0.000737502	0.037211354	Im L5-6 ExN 1
Dubr	68.07658685	0.811108676	0.000747972	0.037595581	Im L5-6 ExN 1
Gap43	1722.293914	0.296279235	0.000770838	0.03859761	Im L5-6 ExN 1
Tlk1	1018.990889	0.282230761	0.00078298	0.038855546	Im L5-6 ExN 1
Ulk2	1680.272413	-0.244182881	0.000784841	0.038855546	Im L5-6 ExN 1
Sema6a	509.299442	0.339412634	0.000782669	0.038855546	Im L5-6 ExN 1
Snx10	598.99431	0.308731562	0.000794448	0.039183841	Im L5-6 ExN 1
Kirrel	204.9380553	0.511034443	0.000801011	0.039218275	Im L5-6 ExN 1
Wasf2	474.3656874	0.352341853	0.000801102	0.039218275	Im L5-6 ExN 1
Smad3	61.01487321	0.788231276	0.000844542	0.041191761	Im L5-6 ExN 1
Gm20342	124.3874739	0.557176114	0.000872802	0.042413027	Im L5-6 ExN 1
Acyp2	217.7401524	0.446380468	0.000879313	0.042416401	Im L5-6 ExN 1
Nin	3566.796371	-0.383493608	0.000877119	0.042416401	Im L5-6 ExN 1
Cyp7b1	876.1416113	0.429869522	0.000886919	0.042627151	Im L5-6 ExN 1
Gab1	1487.809873	0.284412704	0.000891488	0.042690931	Im L5-6 ExN 1
Hmbox1	1117.626174	0.27000494	0.000895243	0.042715399	Im L5-6 ExN 1
Alg13	1551.693817	0.257715381	0.000910511	0.043287058	Im L5-6 ExN 1
Mitf	119.1783727	0.639389419	0.000934149	0.044251119	Im L5-6 ExN 1
Eef1a1	1010.382383	-0.299099137	0.000950308	0.044855202	Im L5-6 ExN 1
Ift80	260.1277778	0.443516748	0.000968683	0.045559236	Im L5-6 ExN 1
Rad51b	179.6186396	0.518951209	0.000980254	0.045776482	Im L5-6 ExN 1
Dlk2	51.72579716	-0.859248712	0.000977145	0.045776482	Im L5-6 ExN 1
Armc6	200.3158077	-0.475080989	0.000985846	0.045874911	Im L5-6 ExN 1
Tead1	1364.69823	0.335542066	0.000994473	0.046113441	Im L5-6 ExN 1
Tspan18	451.2418511	0.375944291	0.00100231	0.046313746	Im L5-6 ExN 1
Lrp8	2130.671465	-0.222843555	0.001005978	0.046320698	Im L5-6 ExN 1
Skap1	70.26361246	0.807629113	0.001030841	0.047300145	Im L5-6 ExN 1
Rhobtb3	1705.028484	0.26502005	0.001064156	0.048659252	Im L5-6 ExN 1
Unc5d	7890.035781	0.374299038	0.001070583	0.048783777	Im L5-6 ExN 1
Slit2	790.6910501	0.405555233	0.001089885	0.048985323	Im L5-6 ExN 1
Zfp800	344.8746826	0.407637083	0.001084139	0.048985323	Im L5-6 ExN 1
Phkb	525.8318892	0.343869107	0.001087225	0.048985323	Im L5-6 ExN 1
Firre	284.7076663	0.442737201	0.001083919	0.048985323	Im L5-6 ExN 1
Reps2	163.380547	-0.492681022	0.001101105	0.049321279	Im L5-6 ExN 1
Bicdl1	408.4219607	-0.352508671	0.001113165	0.049357823	Im L5-6 ExN 1
Gm49678	181.6241363	-0.662389198	0.00110799	0.049357823	Im L5-6 ExN 1
Prkg1	275.3303169	0.49835429	0.001112094	0.049357823	Im L5-6 ExN 1
Fgf12	1470.851824	0.277281034	0.001123388	0.04964397	Im L5-6 ExN 1
Spns2	315.9499332	-0.424145741	0.001127376	0.049653561	Im L5-6 ExN 1
Abca8a	356.5328516	-1.841001714	1.10E-37	1.37E-33	Im L6 ExN
Unc5c	1595.419114	-1.115105134	9.30E-26	5.76E-22	Im L6 ExN
Nrg2	405.4680081	-1.197169373	1.18E-23	4.89E-20	Im L6 ExN
Dlgap2	812.5261682	1.110294207	8.42E-21	2.61E-17	Im L6 ExN
Phf21a	4325.233865	0.860050308	1.59E-20	3.95E-17	Im L6 ExN
Pde1c	2867.496697	0.691292936	2.62E-20	5.41E-17	Im L6 ExN
Mbnl2	735.3238448	0.913459141	4.58E-20	8.11E-17	Im L6 ExN
Cadm2	22998.89658	-0.623507934	1.35E-19	2.09E-16	Im L6 ExN
Zbtb20	1569.209071	0.935838549	1.10E-18	1.51E-15	Im L6 ExN
Grm5	4434.992374	-0.638917633	1.21E-17	1.50E-14	Im L6 ExN
Bbx	1173.10537	0.903599134	2.60E-17	2.93E-14	Im L6 ExN
Gria4	3192.528579	0.691753161	5.67E-17	5.86E-14	Im L6 ExN
Fgf14	23299.49986	0.526407346	7.15E-16	6.81E-13	Im L6 ExN
Cntnap5b	2564.316018	1.058186148	7.93E-16	7.02E-13	Im L6 ExN
Cacna2d3	1909.03057	0.911455148	4.33E-15	3.58E-12	Im L6 ExN
Col11a1	1054.532644	0.735790901	2.13E-14	1.65E-11	Im L6 ExN
Dlg1	3172.142568	0.582115333	2.56E-14	1.87E-11	Im L6 ExN
Sntg1	3048.299678	0.570141059	2.39E-13	1.65E-10	Im L6 ExN
Cdc14a	221.0928429	1.064586867	6.90E-13	4.50E-10	Im L6 ExN
Grin1	284.6843079	-0.989651197	1.00E-12	5.92E-10	Im L6 ExN
Nr6a1os	99.78215455	1.406535628	9.57E-13	5.92E-10	Im L6 ExN
Msi2	2631.387049	0.609742553	1.56E-12	8.78E-10	Im L6 ExN
Adamts6	113.096896	1.355186558	2.81E-12	1.51E-09	Im L6 ExN
Galnt14	976.8217166	0.880311035	3.60E-12	1.86E-09	Im L6 ExN
Trpm3	4851.177564	0.561137224	5.17E-12	2.56E-09	Im L6 ExN
Xkr4	4751.188245	-0.580824992	9.91E-12	4.72E-09	Im L6 ExN
Tmem132d	618.0795408	0.78435733	4.77E-11	2.19E-08	Im L6 ExN
2610307P16Rik	3959.603678	0.581487198	5.01E-11	2.22E-08	Im L6 ExN
Abcg2	314.1835231	0.858447374	5.81E-11	2.48E-08	Im L6 ExN
Arid5b	203.2477114	0.95969419	6.88E-11	2.84E-08	Im L6 ExN
Adarb2	1476.958514	0.576500616	7.31E-11	2.92E-08	Im L6 ExN
Tfdp2	491.4254679	0.721827135	1.39E-10	5.39E-08	Im L6 ExN
Col23a1	296.1105194	0.911980287	1.78E-10	6.67E-08	Im L6 ExN
Sinhcaf	157.3438868	0.979997423	2.04E-10	7.43E-08	Im L6 ExN
Trerf1	1272.834083	0.649869709	2.11E-10	7.46E-08	Im L6 ExN
Mmp14	139.5759705	1.138136782	2.70E-10	9.30E-08	Im L6 ExN
Sesn3	557.9535752	0.732098646	2.89E-10	9.69E-08	Im L6 ExN
Bmpr1b	1102.715012	-0.614628575	3.97E-10	1.29E-07	Im L6 ExN
Abtb2	148.1345742	0.98476582	4.58E-10	1.45E-07	Im L6 ExN
Sema3e	155.1022269	-1.162735334	5.68E-10	1.76E-07	Im L6 ExN
Gm26618	331.4103458	0.716352987	6.46E-10	1.95E-07	Im L6 ExN
Psd3	2510.022047	0.519036757	8.12E-10	2.39E-07	Im L6 ExN
Epha6	537.9798799	-0.88343708	9.05E-10	2.61E-07	Im L6 ExN
Rest	150.9303096	1.041894648	1.04E-09	2.89E-07	Im L6 ExN
Robo1	15303.73785	-0.507256587	1.05E-09	2.89E-07	Im L6 ExN
2310002F09Rik	142.0582964	1.106130213	4.61E-09	1.22E-06	Im L6 ExN
Mdga1	1184.301123	0.503880238	4.61E-09	1.22E-06	Im L6 ExN
Tpcn2	59.99073689	1.497974075	5.67E-09	1.46E-06	Im L6 ExN
Cald1	242.3169277	0.748917018	8.22E-09	2.08E-06	Im L6 ExN
Mgat4c	7737.412053	-0.599782826	8.41E-09	2.08E-06	Im L6 ExN
Hdac8	1281.139118	0.566534032	9.22E-09	2.24E-06	Im L6 ExN
Stxbp4	564.1822493	0.565917039	9.46E-09	2.25E-06	Im L6 ExN
Tmem132c	165.8451099	0.913604277	1.05E-08	2.45E-06	Im L6 ExN
Meg3	13788.39404	-0.474244237	1.29E-08	2.97E-06	Im L6 ExN
Cachd1	797.1520705	0.685594195	1.52E-08	3.43E-06	Im L6 ExN
Ikzf2	497.819715	0.658932268	1.98E-08	4.38E-06	Im L6 ExN
Cfap69	123.3181692	-0.986914705	3.28E-08	7.13E-06	Im L6 ExN
Ablim3	405.7510399	-0.648923105	3.57E-08	7.62E-06	Im L6 ExN
Epha7	2590.52198	-0.581326111	3.83E-08	8.04E-06	Im L6 ExN
Atf7	1293.689553	0.594548186	4.80E-08	9.92E-06	Im L6 ExN
Myt1l	14038.95851	0.412957536	4.90E-08	9.95E-06	Im L6 ExN
Lpp	1204.584821	0.505757095	5.36E-08	1.07E-05	Im L6 ExN
Rbms2	101.8658201	1.018395661	5.65E-08	1.11E-05	Im L6 ExN
Kcnq5	4354.174075	-0.530747337	7.15E-08	1.38E-05	Im L6 ExN
Akap13	327.9874367	0.667468554	9.15E-08	1.74E-05	Im L6 ExN
Tet2	611.812609	0.518359962	9.40E-08	1.76E-05	Im L6 ExN
Pik3r3	2405.11938	0.491436954	9.90E-08	1.83E-05	Im L6 ExN
Plat	128.9990553	1.064806939	1.03E-07	1.87E-05	Im L6 ExN
Cacna2d1	7438.390645	-0.402862251	1.08E-07	1.93E-05	Im L6 ExN
Plcxd3	601.3492986	0.592689808	1.11E-07	1.97E-05	Im L6 ExN
Fyco1	247.7314218	0.698589284	1.62E-07	2.82E-05	Im L6 ExN
5730507A11Rik	27.62351381	2.161861325	1.99E-07	3.43E-05	Im L6 ExN
Pakap	430.1901845	-0.742144457	2.06E-07	3.49E-05	Im L6 ExN
Trpc7	105.6466491	0.999249788	2.19E-07	3.67E-05	Im L6 ExN
Rian	3071.082665	-0.400462996	2.33E-07	3.85E-05	Im L6 ExN
Hbp1	400.4382661	0.593276286	2.53E-07	4.12E-05	Im L6 ExN
Ift74	322.679638	0.608706824	2.74E-07	4.31E-05	Im L6 ExN
Cdh9	202.7112345	-0.852070743	2.75E-07	4.31E-05	Im L6 ExN
Syt7	752.1766831	-0.483028742	2.70E-07	4.31E-05	Im L6 ExN
Plagl1	551.6421168	0.622521605	2.83E-07	4.39E-05	Im L6 ExN
Ypel2	420.6564758	0.711910271	2.90E-07	4.43E-05	Im L6 ExN
Sptbn4	517.8093189	-0.551166956	3.01E-07	4.55E-05	Im L6 ExN
Pdzrn4	5302.069704	-0.534949635	3.15E-07	4.70E-05	Im L6 ExN
Gm19938	188.4997799	-0.744580664	3.77E-07	5.56E-05	Im L6 ExN
Sfmbt2	60.36895184	1.283872113	4.02E-07	5.87E-05	Im L6 ExN
Pakap.1	164.2483414	-0.816186638	5.40E-07	7.78E-05	Im L6 ExN
Zfp516	271.1642917	0.760757458	5.67E-07	8.08E-05	Im L6 ExN
Abcd2	90.49140903	1.036078576	6.16E-07	8.67E-05	Im L6 ExN
Nrbp2	234.01111	-0.757105768	7.16E-07	9.97E-05	Im L6 ExN
Rcor1	940.4529075	0.561050034	7.77E-07	0.000107037	Im L6 ExN
Sybu	8741.469682	-0.394127077	7.92E-07	0.000107792	Im L6 ExN
Zfp945	315.7469236	0.61948239	8.43E-07	0.000113504	Im L6 ExN
Phldb2	190.1254741	0.732670061	8.72E-07	0.000116189	Im L6 ExN
Inava	75.62528095	1.298851709	1.01E-06	0.000133669	Im L6 ExN
St8sia4	603.4594785	0.563843308	1.04E-06	0.000136299	Im L6 ExN
Fkbp14	31.609278	1.716421967	1.20E-06	0.000154245	Im L6 ExN
Rimbp2	1123.710489	0.427520853	1.35E-06	0.000171957	Im L6 ExN
Stk3	673.0814547	0.484824793	1.63E-06	0.000206665	Im L6 ExN
Gm10033	279.7826411	0.619788647	1.66E-06	0.000207955	Im L6 ExN
Igf2bp1	556.5883253	0.488654029	1.70E-06	0.000211049	Im L6 ExN
Gm27166	179.9854698	-0.940659937	1.80E-06	0.000219227	Im L6 ExN
B830012L14Rik	778.8689758	-0.471666968	1.79E-06	0.000219227	Im L6 ExN
Plppr4	294.3520095	-0.64518606	1.95E-06	0.000234523	Im L6 ExN
A230006K03Rik	324.8351335	-0.874148734	2.00E-06	0.000236089	Im L6 ExN
Clstn2	6258.016525	0.471990518	1.99E-06	0.000236089	Im L6 ExN
Adarb1	303.9545458	-0.573501487	2.03E-06	0.000237226	Im L6 ExN
Pcdh11x	355.446197	0.626596221	2.07E-06	0.000239862	Im L6 ExN
Platr25	350.7297912	0.553270377	2.17E-06	0.000248918	Im L6 ExN
A830018L16Rik	400.5200633	-0.588939669	2.20E-06	0.000249511	Im L6 ExN
Ston1	91.75635014	1.036907403	2.22E-06	0.000249511	Im L6 ExN
Chd5	172.5406327	-0.836262697	2.29E-06	0.000256012	Im L6 ExN
Adgrl2	4458.386614	-0.319103913	2.78E-06	0.000307162	Im L6 ExN
Phf21b	644.0870127	0.51135642	3.31E-06	0.000363039	Im L6 ExN
Prmt8	487.126698	0.574395084	3.56E-06	0.000386789	Im L6 ExN
Trpc1	359.940934	-0.54093064	3.66E-06	0.000394549	Im L6 ExN
Luzp2	1237.507248	0.454085367	4.34E-06	0.000459226	Im L6 ExN
Gm37899	473.014601	-0.490761588	4.34E-06	0.000459226	Im L6 ExN
Gabbr2	742.4481648	-0.51894911	4.43E-06	0.000465607	Im L6 ExN
Esyt1	53.54581504	1.22125107	4.73E-06	0.000492289	Im L6 ExN
Prkn	1355.145013	-0.372207523	4.92E-06	0.000507841	Im L6 ExN
Plppr5	959.8331449	-0.430418304	5.11E-06	0.00052346	Im L6 ExN
Cecr2	938.2613937	0.384655122	5.71E-06	0.000575352	Im L6 ExN
Pde2a	205.6591127	0.651233821	5.72E-06	0.000575352	Im L6 ExN
Stxbp5l	717.4756349	-0.548425248	5.76E-06	0.000575352	Im L6 ExN
Ano6	782.9315961	0.537588782	5.82E-06	0.00057721	Im L6 ExN
Prkdc	533.0068436	0.445364989	5.91E-06	0.000581042	Im L6 ExN
Acot7	73.92812036	-1.029476653	6.51E-06	0.000635438	Im L6 ExN
Coro2a	175.8618374	-0.667352542	6.58E-06	0.000637227	Im L6 ExN
Man1c1	511.2007997	0.568958961	6.95E-06	0.000667363	Im L6 ExN
Zfp521	2567.898994	0.587364579	7.34E-06	0.000699283	Im L6 ExN
Dnm1	458.3719421	-0.485835329	7.53E-06	0.000712253	Im L6 ExN
Nrip1	719.9633716	-0.527156986	9.10E-06	0.000853912	Im L6 ExN
Mirg	307.4578676	-0.54180565	9.24E-06	0.000860499	Im L6 ExN
Gm31907	648.7782099	0.427855503	9.35E-06	0.000864412	Im L6 ExN
Gm20342	118.8962128	0.766961587	9.43E-06	0.000865408	Im L6 ExN
Galnt18	276.0553514	0.666454713	9.72E-06	0.000885892	Im L6 ExN
Auts2	76104.49777	0.33676056	1.00E-05	0.000904497	Im L6 ExN
Fut10	62.28233256	1.090248323	1.01E-05	0.000910305	Im L6 ExN
Ptprj	733.2597011	-0.463692213	1.12E-05	0.000994784	Im L6 ExN
Lix1	1252.455802	0.442356991	1.16E-05	0.001030835	Im L6 ExN
Nav2	5670.775719	0.465021431	1.18E-05	0.001033151	Im L6 ExN
Dubr	59.97104952	1.173442905	1.21E-05	0.001058997	Im L6 ExN
Prkcb	185.3350962	-0.861323569	1.23E-05	0.001063667	Im L6 ExN
Rims1	3204.378566	-0.301106697	1.24E-05	0.001065466	Im L6 ExN
Zfp704	1047.870137	-0.351268745	1.25E-05	0.001065466	Im L6 ExN
Pde7b	102.7438592	0.869272977	1.28E-05	0.001082353	Im L6 ExN
Grm3	620.8585961	0.706017079	1.28E-05	0.001082604	Im L6 ExN
Cdh18	1931.130229	-0.553380424	1.53E-05	0.001283686	Im L6 ExN
Grid2	768.5934908	-0.557065521	1.58E-05	0.0013106	Im L6 ExN
Sema6b	125.9293389	-0.782464223	1.60E-05	0.00131944	Im L6 ExN
Ptpru	228.3770458	0.589832128	1.75E-05	0.001426076	Im L6 ExN
Cspg5	226.8657436	-0.690112618	1.74E-05	0.001426076	Im L6 ExN
Map2k6	1777.724842	0.384021148	1.81E-05	0.001465646	Im L6 ExN
Dlk2	63.71100154	-1.059815712	1.83E-05	0.001474344	Im L6 ExN
Rbpj	988.2901341	0.478040248	1.95E-05	0.001558759	Im L6 ExN
Brip1os	777.5977753	0.383876055	1.98E-05	0.001572051	Im L6 ExN
Gm45837	166.2280141	0.671783101	2.02E-05	0.001597282	Im L6 ExN
Cd9	45.26178673	1.197946251	2.15E-05	0.00168508	Im L6 ExN
Zc3h12b	580.4094799	0.428718075	2.18E-05	0.001695491	Im L6 ExN
Fam126a	701.0125481	0.429247503	2.45E-05	0.001900589	Im L6 ExN
Lmo3	3469.185708	0.358371113	2.53E-05	0.001950327	Im L6 ExN
Bicdl1	251.8060074	-0.57627254	2.60E-05	0.001986866	Im L6 ExN
Arfgef3	826.5708136	-0.381476397	2.62E-05	0.001988697	Im L6 ExN
Nuak1	586.8645588	0.471899752	2.63E-05	0.001988697	Im L6 ExN
Gm42993	1994.425399	0.372855423	2.65E-05	0.001991132	Im L6 ExN
Ryr2	186.8200168	-0.725648305	2.80E-05	0.002077539	Im L6 ExN
Stag2	1025.99177	0.419802451	2.80E-05	0.002077539	Im L6 ExN
Pou6f2	117.3875807	0.939091573	2.90E-05	0.002137425	Im L6 ExN
Lcorl	5149.601013	-0.317953648	3.05E-05	0.00223493	Im L6 ExN
Ano4	1489.287027	0.365787088	3.25E-05	0.002370949	Im L6 ExN
Kcnt2	3992.989516	-0.419551469	3.32E-05	0.002408729	Im L6 ExN
Gfra2	139.8147686	0.758637524	3.34E-05	0.002408729	Im L6 ExN
Tspan18	502.9871656	0.54469803	3.44E-05	0.002464298	Im L6 ExN
Ccdc136	326.328265	0.510172938	3.59E-05	0.002558253	Im L6 ExN
Zfp808	184.9253318	0.618371801	3.68E-05	0.002608202	Im L6 ExN
Dtna	300.59281	-0.498556508	3.71E-05	0.00261254	Im L6 ExN
Atp7a	817.9299935	0.407122241	4.23E-05	0.002960149	Im L6 ExN
Gm42992	2027.82168	0.30219847	4.26E-05	0.002965871	Im L6 ExN
Slc7a8	197.7358578	0.599084801	4.36E-05	0.003016594	Im L6 ExN
Kcnma1	3356.655556	-0.333977686	4.47E-05	0.003077903	Im L6 ExN
Syt6	484.282659	0.428960753	4.52E-05	0.003092861	Im L6 ExN
Kcnip4	6183.343265	-0.490000668	4.65E-05	0.003166991	Im L6 ExN
Colec12	45.01293566	1.164368172	4.71E-05	0.003191188	Im L6 ExN
Shisal1	152.8722148	0.738977086	4.83E-05	0.003254119	Im L6 ExN
Pot1a	281.3413859	0.515215994	4.88E-05	0.003266596	Im L6 ExN
Kirrel	235.0650645	0.6348075	4.97E-05	0.003313913	Im L6 ExN
Numb	536.173934	0.457643307	5.13E-05	0.00340047	Im L6 ExN
Spns2	265.5803057	-0.574560665	5.17E-05	0.003407549	Im L6 ExN
Nf2	605.7174424	0.42676021	5.29E-05	0.003462073	Im L6 ExN
Anxa6	325.4240572	0.525526227	5.31E-05	0.003462073	Im L6 ExN
Vat1l	293.5487053	0.515586554	5.60E-05	0.003631181	Im L6 ExN
Itgb8	90.61149992	0.912847174	5.85E-05	0.00377382	Im L6 ExN
Ndrg4	330.026475	-0.500718002	5.92E-05	0.00380301	Im L6 ExN
Nfyc	694.0032571	0.366130217	6.08E-05	0.003864546	Im L6 ExN
Nudcd1	639.5015372	-0.418788038	6.07E-05	0.003864546	Im L6 ExN
Gria1	5914.51449	0.311086057	6.22E-05	0.003933003	Im L6 ExN
Ftx	343.2205234	0.469694683	6.41E-05	0.004032936	Im L6 ExN
Dok6	6564.225093	-0.26581833	6.55E-05	0.004099049	Im L6 ExN
Shroom3	120.3812836	0.709369115	6.65E-05	0.004139441	Im L6 ExN
Wipf3	253.0040992	-0.541653118	7.00E-05	0.004339052	Im L6 ExN
Cd46	367.7989413	0.500842744	7.10E-05	0.004376929	Im L6 ExN
Hs3st2	997.5956218	-0.389296335	7.17E-05	0.004400072	Im L6 ExN
Fam117a	70.4091777	0.878158465	7.24E-05	0.00441895	Im L6 ExN
B4galt5	136.616863	-0.660450297	7.38E-05	0.004482375	Im L6 ExN
Cdh10	2504.2479	-0.41226744	7.54E-05	0.004557086	Im L6 ExN
Evc	25.69924816	1.608729818	7.58E-05	0.004560519	Im L6 ExN
Efna4	90.13245757	0.799637383	7.63E-05	0.004564386	Im L6 ExN
Ttc23	66.89947286	0.929470209	7.89E-05	0.004698897	Im L6 ExN
Col5a1	40.60841253	1.16558971	7.99E-05	0.004735484	Im L6 ExN
Slco3a1	1223.733862	-0.463603703	8.05E-05	0.004744853	Im L6 ExN
Klhl1	113.513791	-0.991347411	8.08E-05	0.004744853	Im L6 ExN
Prkd2	110.4677967	0.699019205	8.24E-05	0.004813418	Im L6 ExN
Nyap2	2988.260363	0.310883663	8.49E-05	0.004936692	Im L6 ExN
Gab1	403.928953	0.492547792	8.67E-05	0.005021325	Im L6 ExN
Gm38148	81.7188457	-0.864670131	9.09E-05	0.005216561	Im L6 ExN
Cnih3	910.4140023	0.457480777	9.06E-05	0.005216561	Im L6 ExN
Baz1a	251.8566704	0.598202895	9.85E-05	0.005623673	Im L6 ExN
C230035I16Rik	39.32664583	1.249339313	0.000101043	0.005743217	Im L6 ExN
Tsc22d4	207.1441164	0.581858245	0.000102409	0.005794292	Im L6 ExN
Pak3	1941.920516	0.286163096	0.000103188	0.005811815	Im L6 ExN
Prkd3	319.5755124	0.481168567	0.000110584	0.006200213	Im L6 ExN
Slc2a13	335.9171544	-0.523040006	0.000111612	0.006229652	Im L6 ExN
Pakap.2	80.80411467	-0.830211701	0.000113608	0.006312613	Im L6 ExN
Hmbox1	1069.756103	0.326091521	0.000115649	0.00639735	Im L6 ExN
Ptprt	3502.406782	-0.326285379	0.00011833	0.00651654	Im L6 ExN
Gcnt2	70.57291311	0.922438171	0.000120085	0.006583946	Im L6 ExN
Rhobtb3	1203.487412	0.316540211	0.000123018	0.006715051	Im L6 ExN
Sgcd	665.3222431	0.529891084	0.000127245	0.006915298	Im L6 ExN
Gm49337	1431.973268	0.30521661	0.000134729	0.007290092	Im L6 ExN
Gm49069	194.5387094	0.543218188	0.000138225	0.007446729	Im L6 ExN
Tubd1	122.4072864	0.741889598	0.000139985	0.007508904	Im L6 ExN
Srrm4	6224.806375	0.305277721	0.000148062	0.007907903	Im L6 ExN
Ulk4	289.1936234	0.46750159	0.000149863	0.007969727	Im L6 ExN
Kcnmb2	143.8397678	0.791710464	0.000150948	0.007993122	Im L6 ExN
Dok5	298.7495413	-0.534590806	0.000154913	0.008093151	Im L6 ExN
Galnt17	2233.119356	0.342582637	0.000154939	0.008093151	Im L6 ExN
Myo16	936.7960912	-0.36551875	0.0001547	0.008093151	Im L6 ExN
Mdga2	25918.62349	-0.383505094	0.000155449	0.008093151	Im L6 ExN
Sema6a	1485.46438	0.304404601	0.00015731	0.008155787	Im L6 ExN
Mgll	518.3434448	0.422579456	0.000163278	0.008429921	Im L6 ExN
Nrg3	63521.16706	-0.234611695	0.00017243	0.008865475	Im L6 ExN
Plekhg2	318.2687504	0.446643977	0.000173931	0.008905681	Im L6 ExN
Ube2h	1840.424564	0.379971614	0.000175027	0.008924932	Im L6 ExN
Shc3	378.6122698	0.492398848	0.000176747	0.008975698	Im L6 ExN
Agbl4	753.3481778	-0.40322641	0.000182508	0.009230455	Im L6 ExN
B130024G19Rik	66.42720203	0.979259114	0.000187106	0.009386374	Im L6 ExN
D330041H03Rik	45.5000708	1.08477528	0.000186632	0.009386374	Im L6 ExN
Ppp1r1b	101.1825601	0.732571796	0.000190479	0.00951704	Im L6 ExN
Fam189a1	942.7616257	0.367560387	0.000192883	0.009598446	Im L6 ExN
Fank1	102.5090516	-0.730044959	0.000196249	0.009709449	Im L6 ExN
Map3k5	112.1076311	-0.729993131	0.000196681	0.009709449	Im L6 ExN
Arhgap5	1073.887236	0.305026443	0.000202646	0.009964211	Im L6 ExN
Ccdc171	784.0417848	0.346221564	0.000205535	0.010056557	Im L6 ExN
Rab15	59.55712061	-0.92752298	0.000206147	0.010056557	Im L6 ExN
Tjp1	1494.616271	-0.324436513	0.000207352	0.010075692	Im L6 ExN
Fnbp1	568.8349178	-0.406365507	0.000208226	0.010078614	Im L6 ExN
Gm28047	668.9899177	0.36833797	0.000211713	0.010207529	Im L6 ExN
Acsl1	69.66812885	-0.872611714	0.000215805	0.010342973	Im L6 ExN
Cwf19l2	500.8600629	0.372268902	0.000216239	0.010342973	Im L6 ExN
Gabra3	580.7267325	0.385120661	0.000217026	0.010342973	Im L6 ExN
Epc1	1892.174878	0.273536451	0.000223455	0.010608542	Im L6 ExN
Arap2	51.00849925	-1.037242982	0.000226819	0.010727137	Im L6 ExN
Syt17	31.93714706	1.265685398	0.000227753	0.010730362	Im L6 ExN
Cntn5	8775.238277	-0.408537744	0.000230167	0.010803038	Im L6 ExN
Abca9	30.41995957	-1.343450334	0.000239268	0.011187795	Im L6 ExN
Kdm3a	1129.383497	0.332789227	0.00024289	0.011230031	Im L6 ExN
Phkb	854.1510322	0.412568055	0.000242244	0.011230031	Im L6 ExN
2610037D02Rik	641.782782	0.337004128	0.000242324	0.011230031	Im L6 ExN
Lama1	64.20316032	-0.908375654	0.000245708	0.011318118	Im L6 ExN
Ppard	99.98218448	0.733022293	0.000252438	0.011585026	Im L6 ExN
Pitpnm1	72.67489001	-0.834989262	0.000256026	0.011706325	Im L6 ExN
Abca5	557.3854944	-0.352900078	0.000269203	0.012260451	Im L6 ExN
Vrk1	512.8781286	0.384221227	0.000270124	0.012260451	Im L6 ExN
Kcnn3	1082.596855	0.313168842	0.000274309	0.012359864	Im L6 ExN
Neto2	8683.686192	0.250348799	0.000274084	0.012359864	Im L6 ExN
Ppfia2	8397.847506	0.26522425	0.000284747	0.012783718	Im L6 ExN
Esrrg	761.370034	0.357019717	0.000287145	0.012844827	Im L6 ExN
St18	1323.636501	-0.385634213	0.000292116	0.013020178	Im L6 ExN
Ncor1	3329.589637	0.275092841	0.000300238	0.013334246	Im L6 ExN
Tlk1	737.023255	0.328191442	0.000303748	0.013441954	Im L6 ExN
Rai14	1274.023518	0.316449171	0.000306105	0.013498039	Im L6 ExN
Pard3	456.9587871	0.552358342	0.000314045	0.01378583	Im L6 ExN
L3mbtl3	404.3699657	0.489663752	0.000314857	0.01378583	Im L6 ExN
Dpy19l3	969.7802261	0.323307891	0.000320507	0.013983818	Im L6 ExN
Jarid2	1581.216977	0.287827542	0.000327612	0.014193838	Im L6 ExN
St6gal1	1528.857308	0.404642638	0.00032649	0.014193838	Im L6 ExN
Cntrl	541.412011	0.369597173	0.000334662	0.014398598	Im L6 ExN
Shb	341.1312676	0.430479045	0.000333573	0.014398598	Im L6 ExN
Cep126	102.060871	-0.733608797	0.000341514	0.01464258	Im L6 ExN
Cep97	371.0959982	0.39796266	0.000347047	0.0148185	Im L6 ExN
Airn	471.9202231	0.506960284	0.000348009	0.0148185	Im L6 ExN
Pgap1	1322.332355	0.358184877	0.000351927	0.014933987	Im L6 ExN
Rasal2	1817.456109	0.286009533	0.000363927	0.015390513	Im L6 ExN
Mroh3	24.44199768	1.337579906	0.000369508	0.015573376	Im L6 ExN
Lef1	62.13434466	0.917020261	0.000381958	0.01598934	Im L6 ExN
Gm42588	186.1246642	0.542412803	0.000381052	0.01598934	Im L6 ExN
Rab23	279.2735228	0.441707899	0.000384765	0.016052622	Im L6 ExN
C78859	119.474113	0.628440455	0.000394635	0.016409146	Im L6 ExN
Gm42442	229.9170787	0.51074411	0.000399918	0.016517946	Im L6 ExN
Hs3st4	29742.72595	0.339751883	0.000399272	0.016517946	Im L6 ExN
2610011E03Rik	421.0060151	0.414491872	0.000405244	0.016582665	Im L6 ExN
Enpp2	36.66321406	1.10343542	0.000403534	0.016582665	Im L6 ExN
Map7d2	220.0783396	-0.554823627	0.0004055	0.016582665	Im L6 ExN
Vgll4	364.651574	0.419803603	0.00041962	0.017103663	Im L6 ExN
Csdc2	100.1620553	-0.716921504	0.000436465	0.017687157	Im L6 ExN
Zfp950	769.9577739	0.318811577	0.00043679	0.017687157	Im L6 ExN
Igf1r	5938.819366	0.328967753	0.000438429	0.017695698	Im L6 ExN
Adgrb2	350.1146869	-0.43824293	0.00044552	0.017923503	Im L6 ExN
Znrf3	218.6162334	-0.493946309	0.000450622	0.018070095	Im L6 ExN
Lmtk3	875.3933567	-0.3247564	0.000453047	0.018108727	Im L6 ExN
Stac	343.5714502	-0.478625006	0.000457261	0.018218405	Im L6 ExN
Adam11	149.4707902	-0.592874775	0.000466302	0.01851908	Im L6 ExN
Zfp976	181.7741653	0.54255457	0.000476023	0.018725085	Im L6 ExN
Acyp2	202.4004684	0.492848752	0.00047492	0.018725085	Im L6 ExN
Magt1	236.6286299	0.51626655	0.000473835	0.018725085	Im L6 ExN
Immp1l	323.762946	0.411187164	0.000479618	0.018728441	Im L6 ExN
Slc25a40	252.8768829	0.468785066	0.000482154	0.018728441	Im L6 ExN
Slc41a2	75.44749046	-0.775541764	0.000480974	0.018728441	Im L6 ExN
Fzd2	87.11797803	0.741589655	0.000482127	0.018728441	Im L6 ExN
Cdh13	30438.72112	0.318757022	0.000485667	0.018805919	Im L6 ExN
Tesk2	159.9851384	0.55785197	0.000488516	0.01885734	Im L6 ExN
Klc4	101.7911535	0.693696215	0.00049611	0.019090995	Im L6 ExN
Gm4258	4030.209522	0.258396236	0.000499393	0.01915784	Im L6 ExN
Zfp710	436.5219708	0.384163666	0.000502716	0.019166622	Im L6 ExN
Lactb	115.0671552	-0.640023853	0.00050217	0.019166622	Im L6 ExN
Cep131	118.7999929	-0.607683945	0.000506614	0.019255999	Im L6 ExN
Cyp7b1	183.4448863	0.629463482	0.000509788	0.019317364	Im L6 ExN
Cflar	69.90796845	0.868346031	0.000518086	0.019571964	Im L6 ExN
Ivd	331.4015168	0.412527306	0.000537696	0.020251043	Im L6 ExN
Cbfb	415.2258766	0.379425468	0.000541986	0.020306515	Im L6 ExN
Oxr1	2503.504538	-0.307136197	0.000542447	0.020306515	Im L6 ExN
Abca1	37.82191838	1.038170725	0.000554786	0.020705884	Im L6 ExN
Sgsm1	376.9170891	-0.416286306	0.000571322	0.021258995	Im L6 ExN
Ccnd2	697.1932222	0.495725701	0.000584822	0.021645865	Im L6 ExN
Chrna7	741.6549451	0.480649187	0.000585677	0.021645865	Im L6 ExN
Bean1	56.64893363	-0.902892597	0.000588706	0.021645865	Im L6 ExN
H2afy2	581.4323225	-0.376713754	0.000588576	0.021645865	Im L6 ExN
Ift80	263.6968287	0.507149199	0.000601262	0.022042138	Im L6 ExN
Ttc37	748.4877869	0.334538149	0.000636686	0.02327189	Im L6 ExN
Mical2	291.4380736	0.582366818	0.000640883	0.023356417	Im L6 ExN
Maged1	974.8535913	-0.350282973	0.000654217	0.023772427	Im L6 ExN
Atxn7l1	1613.004437	0.300193569	0.000663832	0.024051305	Im L6 ExN
Pot1b	379.163906	0.384051706	0.000669765	0.02419552	Im L6 ExN
Gm42989	379.32611	0.413455518	0.000679275	0.024326305	Im L6 ExN
Foxred2	257.1912068	0.500742484	0.000677432	0.024326305	Im L6 ExN
Zeb1	371.2696893	0.396004733	0.000677947	0.024326305	Im L6 ExN
Yap1	37.96425112	1.011652748	0.000686644	0.024378807	Im L6 ExN
Ngfr	213.6061898	0.655594742	0.000684942	0.024378807	Im L6 ExN
Itsn1	7779.744104	0.281959845	0.000686042	0.024378807	Im L6 ExN
Csmd1	8393.155454	-0.366535039	0.000692037	0.024500083	Im L6 ExN
Rcbtb1	772.6733806	0.300012316	0.00070213	0.024786594	Im L6 ExN
Mpp7	650.7486789	0.444811232	0.000708622	0.024944709	Im L6 ExN
Gm37180	71.02803682	-0.767774876	0.000720236	0.0252282	Im L6 ExN
Stom	77.32122195	0.742914966	0.000720748	0.0252282	Im L6 ExN
Rgl1	284.0528358	0.51131317	0.000730082	0.025454848	Im L6 ExN
Ndst3	329.7558556	0.397883674	0.000731331	0.025454848	Im L6 ExN
Ipo9	783.9843394	0.303554175	0.000738232	0.025514071	Im L6 ExN
Dpp6	2327.583345	0.284578312	0.000738453	0.025514071	Im L6 ExN
Hsd17b11	53.13844909	0.986607172	0.000741269	0.025514071	Im L6 ExN
AW146154	34.07718321	1.087408794	0.000739505	0.025514071	Im L6 ExN
Csmd3	9174.072991	-0.254556485	0.000759674	0.026075129	Im L6 ExN
Grb14	592.1064358	-0.335061431	0.000766162	0.026135548	Im L6 ExN
Dpyd	200.2553961	0.493362646	0.000767499	0.026135548	Im L6 ExN
Synpo2	262.8179933	0.441791248	0.000767762	0.026135548	Im L6 ExN
C230071H17Rik	465.4771283	0.379301565	0.000772959	0.026240382	Im L6 ExN
Sorcs2	171.8683583	-0.567417892	0.000779343	0.026384797	Im L6 ExN
Dleu2	761.4069174	0.357733797	0.000783503	0.026453362	Im L6 ExN
Lingo2	4222.704509	-0.656422239	0.000788444	0.026547848	Im L6 ExN
Cxxc4	102.5941392	-0.725895419	0.000812289	0.027276629	Im L6 ExN
Cep95	527.5836103	0.348591729	0.000820711	0.027484935	Im L6 ExN
Mthfs	82.05361237	0.706239688	0.000829579	0.027707045	Im L6 ExN
Col9a3	70.83583158	-0.777728694	0.00086499	0.028734828	Im L6 ExN
Meis1	104.4109137	0.698218461	0.000862706	0.028734828	Im L6 ExN
Zmynd8	2226.594374	0.239326152	0.000878279	0.029020664	Im L6 ExN
Gm37928	255.148026	-0.445986372	0.000877251	0.029020664	Im L6 ExN
Gm32849	38.44162292	1.044400102	0.00090523	0.029831677	Im L6 ExN
A830082K12Rik	720.9938363	0.437290966	0.000913557	0.030026218	Im L6 ExN
Pde5a	161.1372208	0.565816248	0.000937052	0.030716973	Im L6 ExN
Gm26871	8173.254728	-0.248723125	0.000973732	0.031774619	Im L6 ExN
Il17d	151.3719102	-0.545172371	0.000974446	0.031774619	Im L6 ExN
Bmpr1a	758.1162541	0.301119195	0.000985218	0.032041553	Im L6 ExN
Ino80dos	162.9460612	0.520112553	0.001007071	0.032666535	Im L6 ExN
Ophn1	1704.701719	0.28451479	0.001020791	0.033025111	Im L6 ExN
Zfp52	76.00906873	0.78195963	0.001023513	0.033026944	Im L6 ExN
Ppp2r5a	96.62500459	0.668414202	0.001028767	0.033099466	Im L6 ExN
Snx10	493.0829535	0.36053005	0.001031103	0.033099466	Im L6 ExN
Hcn4	63.50534698	-0.784322932	0.001035214	0.033145588	Im L6 ExN
Trp53bp2	440.8670869	0.358429006	0.001045859	0.033400101	Im L6 ExN
Gm44593	124.9087751	0.632609765	0.00104981	0.033440095	Im L6 ExN
Tes	633.7194098	0.30735367	0.00106169	0.033731811	Im L6 ExN
Rfx5	183.7007205	0.518358989	0.001074447	0.034049799	Im L6 ExN
Snap25	3091.568168	0.265328631	0.001097695	0.034557495	Im L6 ExN
Dop1b	572.0838626	-0.328940689	0.001098834	0.034557495	Im L6 ExN
Eda	805.7708644	-0.332724685	0.001097144	0.034557495	Im L6 ExN
Gnal	833.5164894	-0.38274779	0.001112331	0.03489341	Im L6 ExN
Zfand6	800.0824498	0.302252921	0.00111852	0.034998942	Im L6 ExN
Chst15	362.0379248	0.444285599	0.00112204	0.035020638	Im L6 ExN
March4	1742.426086	0.295144007	0.001157065	0.036023101	Im L6 ExN
Npas2	218.1577921	0.513952608	0.001178895	0.036323398	Im L6 ExN
Dcdc5	62.65667797	1.064644276	0.001179166	0.036323398	Im L6 ExN
Cntn3	579.159811	-0.44626507	0.001178738	0.036323398	Im L6 ExN
Crhr1	48.64183053	-0.920212323	0.00117687	0.036323398	Im L6 ExN
Masp1	1010.439169	0.307257551	0.001181368	0.036323398	Im L6 ExN
Slc26a7	73.09839022	-0.808286784	0.001201622	0.036854695	Im L6 ExN
Dmd	5596.813582	0.238195352	0.001209273	0.036997797	Im L6 ExN
A930017M01Rik	550.9711361	-0.442480256	0.001226252	0.037424859	Im L6 ExN
Mpp5	143.0961179	0.547856996	0.001237757	0.037683155	Im L6 ExN
Wls	47.41952189	1.052788909	0.001243547	0.037766637	Im L6 ExN
Ckb	205.279263	-0.471245735	0.001251762	0.037830694	Im L6 ExN
Lrch3	1083.079433	0.305520255	0.001249878	0.037830694	Im L6 ExN
Kdm6a	1175.978822	0.338001796	0.001255936	0.037864481	Im L6 ExN
Rit1	69.96946052	0.766220448	0.001260562	0.037911711	Im L6 ExN
Gm42440	443.0437528	0.424686995	0.001274484	0.038237615	Im L6 ExN
Gabpb2	251.8935044	0.433699472	0.001298722	0.038774055	Im L6 ExN
Dab1	15030.05458	0.354002247	0.001301752	0.038774055	Im L6 ExN
Gmip	615.6963447	-0.353751757	0.001300912	0.038774055	Im L6 ExN
Lhfp	437.4177255	0.374314257	0.001309791	0.038826831	Im L6 ExN
Kif21a	1944.749536	-0.239547849	0.001309092	0.038826831	Im L6 ExN
Itgb3bp	163.5501769	0.504311326	0.001321041	0.03906687	Im L6 ExN
Ctnnbip1	355.644906	-0.360154112	0.001346148	0.039620213	Im L6 ExN
Styk1	96.63240337	0.63698843	0.001353546	0.039620213	Im L6 ExN
Gramd2	35.03210826	-1.110274051	0.001343714	0.039620213	Im L6 ExN
Dgkb	160.8621782	-0.598297421	0.00135574	0.039620213	Im L6 ExN
Pik3r1	826.69052	-0.403846999	0.001352405	0.039620213	Im L6 ExN
Qk	1457.841415	0.243832314	0.001373623	0.040048393	Im L6 ExN
Ntng2	784.4219496	0.397476557	0.001384346	0.040107904	Im L6 ExN
Cdh22	52.57515796	-0.853562416	0.001385375	0.040107904	Im L6 ExN
Nrp1	328.6534951	0.585146018	0.001383746	0.040107904	Im L6 ExN
Xrcc5	246.0820024	0.474256773	0.001416865	0.040890424	Im L6 ExN
9030624G23Rik	169.9615303	-0.5309196	0.001419004	0.040890424	Im L6 ExN
Mpp6	1800.680015	0.310224746	0.001426994	0.041023028	Im L6 ExN
Myo18a	822.9947336	-0.298290465	0.001430227	0.041023028	Im L6 ExN
Tcf12	1035.961912	0.402075677	0.001444953	0.041349672	Im L6 ExN
Kif18a	63.12377603	0.77743331	0.001459123	0.041658984	Im L6 ExN
Iqschfp	6398.371065	0.415793906	0.001474174	0.041991924	Im L6 ExN
Slco4c1	25.72350456	-1.183025904	0.001481903	0.042055096	Im L6 ExN
Micu1	515.3317812	0.308301318	0.001486573	0.042055096	Im L6 ExN
Lamb1	121.9911492	0.6499548	0.001486429	0.042055096	Im L6 ExN
Efna5	781.3877969	0.366309414	0.001495207	0.042202981	Im L6 ExN
Lrrc4c	7010.63995	-0.311118298	0.001512715	0.042503506	Im L6 ExN
Rp2	261.2200108	0.412940304	0.00151016	0.042503506	Im L6 ExN
Firre	262.8079938	0.47934508	0.001516227	0.042505823	Im L6 ExN
Rftn2	24.74669496	1.188025821	0.001525688	0.042557167	Im L6 ExN
Stk36	263.1394793	0.417756845	0.001531797	0.042557167	Im L6 ExN
Ccdc162	77.28177345	0.710836237	0.00152214	0.042557167	Im L6 ExN
Aff2	2308.653842	-0.301523437	0.001531677	0.042557167	Im L6 ExN
Kif13b	1080.847586	0.290641798	0.001541316	0.042725841	Im L6 ExN
Cldn34c1	720.1330075	0.349094552	0.001546777	0.042781507	Im L6 ExN
Kcnc1	292.9317539	-0.377602225	0.001560726	0.043066502	Im L6 ExN
Cx3cl1	35.04266025	-1.054992033	0.001564032	0.043066502	Im L6 ExN
Gm42991	789.2483948	0.306025792	0.001585085	0.043549416	Im L6 ExN
Cacna1e	11292.50815	0.229805936	0.00159707	0.043781613	Im L6 ExN
Gm42772	95.36179865	-0.680566699	0.001621471	0.04412382	Im L6 ExN
Nwd2	75.29098643	-0.803471644	0.001619295	0.04412382	Im L6 ExN
Neo1	3760.185787	0.224667362	0.001623796	0.04412382	Im L6 ExN
Ctps2	514.6737853	0.340190358	0.00162024	0.04412382	Im L6 ExN
Trip4	278.2123562	0.381424323	0.001638106	0.044415243	Im L6 ExN
Grip1	11403.13183	0.297396634	0.001647057	0.044560435	Im L6 ExN
Gm42589	111.7783255	0.602327342	0.001694415	0.045673582	Im L6 ExN
Gm7435	54.10607342	0.811404825	0.001698783	0.045673582	Im L6 ExN
Tnrc6b	3738.811019	0.220860578	0.001699259	0.045673582	Im L6 ExN
Gm37877	23.71088623	1.250872263	0.001703129	0.045678522	Im L6 ExN
Sort1	2023.475714	0.307672557	0.001720542	0.04604586	Im L6 ExN
Galnt13	1061.658352	-0.382435577	0.00172655	0.046107062	Im L6 ExN
Gm43188	333.3541962	0.441761374	0.001731679	0.046144595	Im L6 ExN
Slc45a1	176.8821607	-0.469575875	0.001769153	0.047042012	Im L6 ExN
Cnksr3	112.2317196	0.548484735	0.001779818	0.047224248	Im L6 ExN
Rnft2	205.8402275	-0.442984381	0.001813377	0.047919006	Im L6 ExN
Zfp810	194.4878537	-0.513835293	0.001813737	0.047919006	Im L6 ExN
Dixdc1	1725.580799	0.257950425	0.00182109	0.048010901	Im L6 ExN
Btbd11	547.8358669	0.390375649	0.001832652	0.048213143	Im L6 ExN
Ranbp9	1361.729781	0.26217433	0.001845447	0.048446892	Im L6 ExN
Cacna1b	1560.873648	-0.262892821	0.001867902	0.048932715	Im L6 ExN
Plag1	92.64092351	0.622877439	0.001885117	0.049175769	Im L6 ExN
Sh2b2	245.8095275	-0.410000451	0.001882723	0.049175769	Im L6 ExN
Ccs	118.5074039	0.557220646	0.001912103	0.049774942	Im L6 ExN
Trpm3	1171.748064	1.202380892	2.30E-37	2.06E-33	L5-6 ExN 1
Phf21a	1026.750835	1.08714353	1.04E-24	4.66E-21	L5-6 ExN 1
2610307P16Rik	609.376614	1.305480213	2.80E-23	8.38E-20	L5-6 ExN 1
Col11a1	318.2325658	1.337722391	8.26E-21	1.85E-17	L5-6 ExN 1
Cntnap5b	170.3272278	1.504434609	1.48E-19	2.66E-16	L5-6 ExN 1
Hdac8	298.6059458	1.170987834	2.26E-19	3.39E-16	L5-6 ExN 1
Msi2	388.0205946	1.065903326	1.92E-18	2.46E-15	L5-6 ExN 1
Zbtb20	328.8868347	1.389427543	1.25E-17	1.41E-14	L5-6 ExN 1
Gm20754	1240.94815	0.798268019	7.19E-16	7.17E-13	L5-6 ExN 1
Kcnip4	1565.232081	-1.036881474	8.61E-14	7.73E-11	L5-6 ExN 1
Grm3	158.4412779	1.410741194	1.34E-13	1.00E-10	L5-6 ExN 1
Cpne4	470.4877394	0.999913977	1.29E-13	1.00E-10	L5-6 ExN 1
Myt1l	3008.183539	0.669388134	1.00E-12	6.91E-10	L5-6 ExN 1
Psd3	415.2451376	0.852045431	1.64E-12	1.05E-09	L5-6 ExN 1
Grm5	3030.866239	-0.728153398	1.82E-12	1.09E-09	L5-6 ExN 1
Sntg1	1231.195869	0.703505602	3.08E-12	1.73E-09	L5-6 ExN 1
Bbx	116.6636118	1.584006899	1.26E-11	6.66E-09	L5-6 ExN 1
Mgat4c	633.2646373	-1.013607779	2.57E-11	1.28E-08	L5-6 ExN 1
Nr6a1os	58.94925545	1.661860249	3.78E-11	1.78E-08	L5-6 ExN 1
Phldb2	70.65509083	1.666843384	4.84E-11	2.17E-08	L5-6 ExN 1
Cdc14a	56.30711048	1.683158282	6.15E-11	2.39E-08	L5-6 ExN 1
Pde1c	784.5480939	0.820184497	6.14E-11	2.39E-08	L5-6 ExN 1
Akap13	78.4192289	1.544466371	5.64E-11	2.39E-08	L5-6 ExN 1
Vat1l	296.646388	0.893849822	6.39E-11	2.39E-08	L5-6 ExN 1
Pik3r3	436.8335702	0.780937693	2.08E-10	7.48E-08	L5-6 ExN 1
Rcor1	177.369065	0.941897288	2.99E-10	1.03E-07	L5-6 ExN 1
Tfdp2	144.7945439	1.029956915	5.15E-10	1.71E-07	L5-6 ExN 1
Fat3	1819.54686	0.562443474	5.82E-10	1.87E-07	L5-6 ExN 1
Grin3a	413.8024963	-0.896596171	1.91E-09	5.91E-07	L5-6 ExN 1
Rftn2	29.51010729	2.436061247	4.83E-09	1.40E-06	L5-6 ExN 1
Angpt1	384.2080501	-1.027393885	4.69E-09	1.40E-06	L5-6 ExN 1
Dpyd	388.5140954	0.848198357	8.05E-09	2.20E-06	L5-6 ExN 1
2310002F09Rik	77.56185229	1.440405864	8.08E-09	2.20E-06	L5-6 ExN 1
Arid5b	158.8267149	1.030076104	9.12E-09	2.41E-06	L5-6 ExN 1
Slc9a9	102.0967462	1.251104839	1.24E-08	3.17E-06	L5-6 ExN 1
Trerf1	373.8741852	0.663266209	1.99E-08	4.96E-06	L5-6 ExN 1
Fgf14	7170.254576	0.441658629	2.43E-08	5.88E-06	L5-6 ExN 1
Sdk1	2146.474711	0.547622089	3.90E-08	9.22E-06	L5-6 ExN 1
Map2k6	216.3143416	0.883198777	4.04E-08	9.30E-06	L5-6 ExN 1
Lhfpl3	3954.247401	0.46295028	5.61E-08	1.26E-05	L5-6 ExN 1
Cdh10	1566.161862	-0.533222508	5.77E-08	1.26E-05	L5-6 ExN 1
Unc13c	1366.142049	0.670483364	6.23E-08	1.33E-05	L5-6 ExN 1
Il1rapl1	2566.566197	0.496096432	1.01E-07	2.11E-05	L5-6 ExN 1
Cachd1	253.6587552	0.922852751	1.03E-07	2.11E-05	L5-6 ExN 1
Rian	745.1573317	-0.546985503	1.07E-07	2.13E-05	L5-6 ExN 1
Dlg1	385.6788949	0.678268572	1.41E-07	2.75E-05	L5-6 ExN 1
Lix1	197.1403563	0.918321921	1.57E-07	3.01E-05	L5-6 ExN 1
Meg3	4141.805504	-0.554539569	2.00E-07	3.74E-05	L5-6 ExN 1
Adamts6	40.51218843	1.916075121	2.38E-07	4.36E-05	L5-6 ExN 1
Larp1b	38.69399826	-1.709217177	2.98E-07	5.35E-05	L5-6 ExN 1
Abtb2	35.91969247	1.824185586	3.16E-07	5.49E-05	L5-6 ExN 1
Dgkb	73.2578181	1.276364883	3.18E-07	5.49E-05	L5-6 ExN 1
Gm45341	124.4898272	-1.310441378	3.99E-07	6.75E-05	L5-6 ExN 1
Elavl2	360.4390915	0.642035297	5.22E-07	8.67E-05	L5-6 ExN 1
Adamts18	801.7917064	0.521629493	6.39E-07	0.000104245	L5-6 ExN 1
Gm26618	86.55464819	1.069010878	1.03E-06	0.000164329	L5-6 ExN 1
Phf21b	107.9178533	0.892979771	1.13E-06	0.000178261	L5-6 ExN 1
Cacnb2	397.2028289	0.666866318	1.28E-06	0.00019819	L5-6 ExN 1
Dlk2	29.09954275	-1.817757811	1.66E-06	0.0002519	L5-6 ExN 1
Kcnab1	129.3061565	0.923212221	1.83E-06	0.00027314	L5-6 ExN 1
Cacna2d3	111.9474802	1.074123645	2.39E-06	0.000352245	L5-6 ExN 1
Antxr2	154.138913	0.91515495	2.54E-06	0.000367731	L5-6 ExN 1
Ptpn4	503.5211745	0.517015289	2.64E-06	0.000376274	L5-6 ExN 1
Kcnh7	1980.542778	0.461816429	2.73E-06	0.000383572	L5-6 ExN 1
Inava	17.08503224	2.195278894	3.36E-06	0.000463649	L5-6 ExN 1
Dlgap2	301.2085852	0.647549368	3.89E-06	0.000520496	L5-6 ExN 1
Fgf12	835.1801587	0.475546518	3.83E-06	0.000520496	L5-6 ExN 1
Pard3b	294.8484082	0.647286444	4.77E-06	0.000624522	L5-6 ExN 1
Ssbp2	678.6585632	0.584752786	4.80E-06	0.000624522	L5-6 ExN 1
Ntng2	376.9749393	0.509224087	5.81E-06	0.000744389	L5-6 ExN 1
Mdga2	4008.961343	-0.487839227	6.29E-06	0.000795489	L5-6 ExN 1
Hcn1	204.4994097	-0.895696128	6.43E-06	0.000802181	L5-6 ExN 1
Gm37899	119.0227753	-0.838706702	6.80E-06	0.000835916	L5-6 ExN 1
Chd5	101.940248	-0.881522174	7.81E-06	0.000947626	L5-6 ExN 1
Utrn	70.24399619	1.073379298	8.67E-06	0.001037071	L5-6 ExN 1
Nol4l	136.8047928	-0.791079785	9.61E-06	0.001135158	L5-6 ExN 1
Diaph2	225.9660683	0.721025393	1.04E-05	0.00121115	L5-6 ExN 1
Zcchc12	14.78612728	-2.639585416	1.18E-05	0.001355516	L5-6 ExN 1
Atf7	112.1948518	0.832168436	1.69E-05	0.001917837	L5-6 ExN 1
Abcd2	33.65250193	1.460366031	1.72E-05	0.001931757	L5-6 ExN 1
Pls3	39.5566013	1.381275492	1.75E-05	0.001934438	L5-6 ExN 1
Slit3	248.3672805	0.61394791	1.77E-05	0.001941485	L5-6 ExN 1
Cacna1e	1050.261602	0.424266244	2.02E-05	0.002189696	L5-6 ExN 1
Brinp2	495.8344976	0.46007866	2.06E-05	0.002195923	L5-6 ExN 1
Rims1	1172.239613	-0.416698691	2.14E-05	0.002262725	L5-6 ExN 1
Ntm	3334.681215	0.378706695	2.18E-05	0.002278781	L5-6 ExN 1
Nf2	133.4807862	0.712719805	2.24E-05	0.002309968	L5-6 ExN 1
Shc3	56.91052719	1.147130273	2.46E-05	0.002504498	L5-6 ExN 1
Hbp1	66.81220535	0.958348985	2.53E-05	0.002546585	L5-6 ExN 1
Pakap	144.4743256	-0.819704594	2.62E-05	0.002610319	L5-6 ExN 1
Col23a1	157.5723149	0.805037168	2.88E-05	0.002837913	L5-6 ExN 1
Khdrbs2	1657.743465	0.365326703	3.17E-05	0.00305525	L5-6 ExN 1
Nyap2	382.0812335	0.504290791	3.13E-05	0.00305525	L5-6 ExN 1
Nlgn1	6984.662616	0.35342675	3.29E-05	0.003084173	L5-6 ExN 1
Mpp6	350.1795992	0.488853203	3.33E-05	0.003084173	L5-6 ExN 1
Mirg	71.49262073	-1.011357696	3.32E-05	0.003084173	L5-6 ExN 1
Kcnma1	872.3770707	-0.384688889	3.33E-05	0.003084173	L5-6 ExN 1
Kcnn3	203.4624291	0.647750131	3.55E-05	0.003250855	L5-6 ExN 1
Igf2bp1	95.13241302	0.847931778	3.82E-05	0.00346099	L5-6 ExN 1
Auts2	13945.89997	0.326099079	4.24E-05	0.00380233	L5-6 ExN 1
Syt7	229.5140093	-0.603557089	4.39E-05	0.003905509	L5-6 ExN 1
B130024G19Rik	52.87319469	1.06967697	4.70E-05	0.004138844	L5-6 ExN 1
Stxbp4	105.8807423	0.789162374	4.75E-05	0.004143736	L5-6 ExN 1
Aim2	102.3623254	1.039529923	4.87E-05	0.004207288	L5-6 ExN 1
Epha7	1069.607993	-0.431448322	5.21E-05	0.00439264	L5-6 ExN 1
Dab1	1273.071389	0.443927629	5.23E-05	0.00439264	L5-6 ExN 1
Mitf	53.99339816	1.098046582	5.27E-05	0.00439264	L5-6 ExN 1
Ablim3	144.821393	-0.783415847	5.29E-05	0.00439264	L5-6 ExN 1
Clstn2	999.831713	0.463487459	5.44E-05	0.004448879	L5-6 ExN 1
Prkdc	123.4120224	0.711324629	5.45E-05	0.004448879	L5-6 ExN 1
Ypel2	65.41198331	0.955291052	6.04E-05	0.004885915	L5-6 ExN 1
Spon1	59.63178902	0.986583267	6.21E-05	0.00498053	L5-6 ExN 1
Fyco1	62.81129562	0.942072394	6.65E-05	0.00523596	L5-6 ExN 1
2610037D02Rik	267.5439597	0.512706548	6.64E-05	0.00523596	L5-6 ExN 1
Bmpr1a	143.9448675	0.671125716	6.84E-05	0.005335004	L5-6 ExN 1
Plekhg1	47.6782411	1.077417792	7.53E-05	0.005830332	L5-6 ExN 1
Kdm6a	287.0374537	0.514921213	8.37E-05	0.006422782	L5-6 ExN 1
Zfand6	158.36923	0.656448412	8.70E-05	0.006619479	L5-6 ExN 1
Srrm4	702.6325364	0.406981776	8.78E-05	0.006619588	L5-6 ExN 1
Fam126a	182.8962146	0.617378007	9.50E-05	0.00704909	L5-6 ExN 1
Maml2	862.0474032	0.431418204	9.50E-05	0.00704909	L5-6 ExN 1
Kcnd2	2611.809495	-0.488674061	9.69E-05	0.007130516	L5-6 ExN 1
Yes1	89.25937563	0.836124028	9.92E-05	0.007236902	L5-6 ExN 1
Rcbtb1	198.600755	0.556490599	0.00010605	0.007676633	L5-6 ExN 1
Pvt1	52.72326748	1.132442754	0.000109808	0.007885109	L5-6 ExN 1
Tet2	145.66294	0.706838629	0.000113892	0.007986667	L5-6 ExN 1
Itpr1	192.6319812	0.603075426	0.000113015	0.007986667	L5-6 ExN 1
Ptprk	862.1097757	-0.517270293	0.000113157	0.007986667	L5-6 ExN 1
C130073E24Rik	150.9639227	-1.479400731	0.000116098	0.008016098	L5-6 ExN 1
Gnal	92.56191401	-0.87464335	0.000115446	0.008016098	L5-6 ExN 1
B830012L14Rik	191.6083334	-0.590603946	0.000119423	0.008182753	L5-6 ExN 1
Mthfs	44.14382583	1.138327627	0.00012406	0.008372658	L5-6 ExN 1
Rspo3	243.9124448	0.571467558	0.000123614	0.008372658	L5-6 ExN 1
Soat1	49.37136718	1.023969334	0.000125704	0.008420303	L5-6 ExN 1
Rest	42.90650655	1.093265609	0.000129282	0.008595814	L5-6 ExN 1
Kirrel	72.32885606	0.874394841	0.000138501	0.009141048	L5-6 ExN 1
Mmp14	15.79881905	1.822345971	0.000145829	0.009554483	L5-6 ExN 1
Grk3	78.52345491	-0.847049621	0.000149749	0.009687646	L5-6 ExN 1
Plat	28.72419433	1.369944401	0.0001511	0.009687646	L5-6 ExN 1
Lamb1	48.12452246	1.079611756	0.000150862	0.009687646	L5-6 ExN 1
Tes	169.9352974	0.590322226	0.000155213	0.009880802	L5-6 ExN 1
Lrp8	302.8692887	-0.470970371	0.000157567	0.009959981	L5-6 ExN 1
Ano6	238.1676126	0.571445914	0.000162781	0.010217632	L5-6 ExN 1
Acot7	52.67217143	-1.037768996	0.000164479	0.010252516	L5-6 ExN 1
Prkd3	70.45281214	0.844653222	0.000168978	0.01046035	L5-6 ExN 1
Ube2h	335.8337885	0.471025373	0.000173684	0.010677979	L5-6 ExN 1
Dnm1	113.7079749	-0.699962916	0.000174926	0.010681207	L5-6 ExN 1
March1	2366.196922	0.353107124	0.000177429	0.010760841	L5-6 ExN 1
Slc24a2	519.3148416	0.477725474	0.0001835	0.01098066	L5-6 ExN 1
Sema3a	221.1328427	0.554834641	0.000183395	0.01098066	L5-6 ExN 1
Aff3	2201.512437	0.330234995	0.000189079	0.011020583	L5-6 ExN 1
Nfib	5155.47554	0.31037189	0.000186969	0.011020583	L5-6 ExN 1
Kdm3a	204.2578895	0.547520456	0.000188338	0.011020583	L5-6 ExN 1
Nfix	245.648597	0.602619727	0.000187353	0.011020583	L5-6 ExN 1
Plxdc2	147.7485646	-0.866727166	0.00020181	0.011686744	L5-6 ExN 1
Sipa1l1	271.3916749	0.579444246	0.000205726	0.011837161	L5-6 ExN 1
Prom1	45.30529378	1.117156361	0.000210321	0.01202448	L5-6 ExN 1
Ino80dos	44.24217293	1.02360157	0.000221288	0.012571386	L5-6 ExN 1
Cd46	112.022544	0.668628273	0.000242143	0.013587002	L5-6 ExN 1
Tead1	117.6441465	0.733596656	0.000242193	0.013587002	L5-6 ExN 1
Mapt	1027.145844	-0.36994113	0.000246161	0.01365905	L5-6 ExN 1
Nol4	1119.059612	0.417199866	0.00024652	0.01365905	L5-6 ExN 1
Boc	77.4352347	0.894319861	0.000255701	0.014080814	L5-6 ExN 1
Carmil1	424.356388	0.554453306	0.000276698	0.015144149	L5-6 ExN 1
Rhobtb3	282.0276555	0.486096696	0.000280852	0.015278374	L5-6 ExN 1
Ift74	65.7896879	0.844695016	0.000284475	0.01538224	L5-6 ExN 1
Lnx2	60.7750832	0.849889704	0.000302329	0.016249728	L5-6 ExN 1
Qk	323.9275476	0.487703523	0.000308931	0.016505721	L5-6 ExN 1
Gm49337	267.8380885	0.518213141	0.000320241	0.017008757	L5-6 ExN 1
Asic2	213.9393261	0.535091598	0.000338248	0.017651829	L5-6 ExN 1
Cdh18	383.5169405	-0.450228642	0.000336891	0.017651829	L5-6 ExN 1
Gm14697	22.64655573	1.453149807	0.000337395	0.017651829	L5-6 ExN 1
Fam135b	195.4055072	0.593056428	0.000341622	0.017724869	L5-6 ExN 1
Etv6	145.2645885	0.677322893	0.000360698	0.018500723	L5-6 ExN 1
Gria4	1670.274222	0.411586213	0.000360691	0.018500723	L5-6 ExN 1
Snap91	477.0381992	-0.42645545	0.000367065	0.018720318	L5-6 ExN 1
Cntnap5a	752.8699009	0.452931177	0.000375907	0.019062934	L5-6 ExN 1
Golim4	74.35533445	0.778331308	0.000384187	0.019265151	L5-6 ExN 1
Phactr4	63.23293989	0.865649573	0.000382435	0.019265151	L5-6 ExN 1
A230006K03Rik	100.4938669	-0.79591303	0.000386899	0.019293352	L5-6 ExN 1
Robo3	18.94080113	1.717106383	0.000399934	0.019833172	L5-6 ExN 1
Hs3st4	575.3212134	0.951526199	0.00041526	0.02048007	L5-6 ExN 1
Lrp1b	640.3608557	-0.536265556	0.000422166	0.020530904	L5-6 ExN 1
Nrbp2	60.83657426	-0.944740158	0.000420997	0.020530904	L5-6 ExN 1
Dmd	955.5247593	0.346602169	0.000423153	0.020530904	L5-6 ExN 1
Xkr4	1922.76118	-0.353815226	0.000433778	0.020906268	L5-6 ExN 1
Dock11	240.7363502	0.487360884	0.000435547	0.020906268	L5-6 ExN 1
Zfp462	852.2540523	0.40312208	0.000443934	0.021195465	L5-6 ExN 1
Kcnh8	246.6415552	0.526870479	0.00045345	0.021535273	L5-6 ExN 1
Gm10033	63.91192556	0.865763839	0.000461825	0.021817583	L5-6 ExN 1
Sinhcaf	41.29157129	1.008801269	0.000469012	0.022011472	L5-6 ExN 1
Micu1	125.831164	0.630491402	0.000470834	0.022011472	L5-6 ExN 1
Mbnl2	168.2494648	0.593395452	0.000475395	0.022040152	L5-6 ExN 1
Rai14	81.91320298	0.839684165	0.000476358	0.022040152	L5-6 ExN 1
Tcf12	487.88326	0.465401248	0.000490019	0.022555938	L5-6 ExN 1
Tank	90.13754981	0.701112945	0.000496823	0.022752449	L5-6 ExN 1
Gm4258	818.1946018	0.329029081	0.000514325	0.023198897	L5-6 ExN 1
Gria1	1235.861539	0.390611132	0.000510604	0.023198897	L5-6 ExN 1
Csmd3	3959.261385	-0.356145583	0.000512008	0.023198897	L5-6 ExN 1
Nr4a2	413.5003157	-0.495648518	0.000520175	0.023345445	L5-6 ExN 1
Slc20a1	298.4300927	0.550879757	0.000533916	0.023531662	L5-6 ExN 1
Nxpe4	82.26786172	0.895898416	0.00052716	0.023531662	L5-6 ExN 1
Peli1	592.033698	0.368834408	0.000531194	0.023531662	L5-6 ExN 1
Spink13	51.00533421	-1.05797629	0.00053481	0.023531662	L5-6 ExN 1
B230303A05Rik	59.07424965	0.980476943	0.000570612	0.024863152	L5-6 ExN 1
Stk3	160.6295755	0.582510145	0.000568243	0.024863152	L5-6 ExN 1
Tjp1	292.9388422	-0.499965967	0.000574871	0.024927739	L5-6 ExN 1
Atp2b1	357.1769171	-0.444970605	0.000582264	0.025126937	L5-6 ExN 1
Cfap69	45.59841516	-1.063682765	0.000608228	0.026121808	L5-6 ExN 1
Negr1	5406.344502	0.344050722	0.000619556	0.026481608	L5-6 ExN 1
Cdk14	443.1790205	0.447697149	0.000656622	0.027932892	L5-6 ExN 1
Trpc7	71.15828307	0.797249016	0.000665251	0.028166478	L5-6 ExN 1
Fam219a	149.4373162	-0.576716395	0.000671279	0.028288267	L5-6 ExN 1
Csdc2	41.27437784	-1.071372748	0.000678576	0.028462144	L5-6 ExN 1
5730507A11Rik	14.79022429	1.625183196	0.000693218	0.028941052	L5-6 ExN 1
Jam3	56.91380226	0.839084577	0.000733018	0.03032156	L5-6 ExN 1
Zfp945	66.58763567	0.816062597	0.000736419	0.03032156	L5-6 ExN 1
Map7d2	54.77074932	-0.892715102	0.000734379	0.03032156	L5-6 ExN 1
Plppr4	200.0130806	-0.52068448	0.000742469	0.030425731	L5-6 ExN 1
Ext1	1188.356943	0.373380925	0.000749118	0.030425731	L5-6 ExN 1
Gm28047	73.57981763	0.76992429	0.000746763	0.030425731	L5-6 ExN 1
Camk4	200.0847959	0.566294116	0.000754936	0.030523887	L5-6 ExN 1
Syne2	498.056397	0.365598475	0.000760712	0.030619508	L5-6 ExN 1
Olfm2	300.6610055	-0.446222028	0.00077744	0.031153121	L5-6 ExN 1
9330158H04Rik	141.242305	0.655674941	0.000788645	0.031410035	L5-6 ExN 1
Tmcc3	138.1812673	0.606281773	0.00079085	0.031410035	L5-6 ExN 1
Pot1a	50.83818894	0.902282826	0.000820852	0.032458025	L5-6 ExN 1
Ralyl	2200.420666	0.274952199	0.000830697	0.032703247	L5-6 ExN 1
Ncam1	2040.764055	-0.330808611	0.000865939	0.033941785	L5-6 ExN 1
Abcg2	42.11644329	1.139562804	0.0008819	0.034417109	L5-6 ExN 1
Maml3	130.6132621	0.710247624	0.000898147	0.034813177	L5-6 ExN 1
Gm11266	87.37409152	0.661887334	0.000903684	0.034813177	L5-6 ExN 1
Gsg1l	59.5487842	0.8057084	0.000902273	0.034813177	L5-6 ExN 1
Arhgef28	164.993184	0.532125533	0.000933406	0.035804488	L5-6 ExN 1
Unc5c	1405.337579	-0.356452241	0.000985583	0.03748556	L5-6 ExN 1
Ppm1h	92.64514118	-0.79931434	0.000981757	0.03748556	L5-6 ExN 1
H2afy2	135.5096418	-0.646703406	0.000997502	0.037778827	L5-6 ExN 1
Mxi1	138.4924013	0.593287187	0.001002276	0.037800121	L5-6 ExN 1
Zfp804a	443.1997832	-0.427088399	0.001042174	0.039140378	L5-6 ExN 1
Jazf1	431.116668	-0.383653534	0.001052608	0.039159209	L5-6 ExN 1
Kif21a	510.6811691	-0.340952344	0.001050352	0.039159209	L5-6 ExN 1
Shroom4	33.20578962	1.079791462	0.001055763	0.039159209	L5-6 ExN 1
Rfx3	1012.653674	0.339674593	0.001108977	0.040795825	L5-6 ExN 1
Eda	162.793782	-0.5752764	0.001108046	0.040795825	L5-6 ExN 1
Fras1	55.58110871	0.988626862	0.001133683	0.041534453	L5-6 ExN 1
Pde4b	954.1826938	0.332938173	0.001203964	0.043930022	L5-6 ExN 1
Sesn3	63.92754892	0.794754663	0.001229146	0.044667274	L5-6 ExN 1
Lpl	35.70494275	2.100807818	0.001246186	0.044794951	L5-6 ExN 1
Cspg5	78.1918865	-0.752394936	0.001249279	0.044794951	L5-6 ExN 1
Ptar1	54.11811936	0.839506555	0.001252622	0.044794951	L5-6 ExN 1
Ftx	111.5980034	0.604603134	0.001251921	0.044794951	L5-6 ExN 1
Galnt10	174.7229434	0.563178983	0.001279719	0.045582383	L5-6 ExN 1
Cntn5	982.3046095	0.450320548	0.001297215	0.046022926	L5-6 ExN 1
Foxp2	116.1247886	0.655675474	0.001308877	0.046253867	L5-6 ExN 1
Abca1	15.87178109	1.712481938	0.001351749	0.047581562	L5-6 ExN 1
Ccdc171	177.2869371	0.514842747	0.001373354	0.048153208	L5-6 ExN 1
Grid2	1212.200666	-0.484297629	0.001400705	0.048356634	L5-6 ExN 1
Mast1	171.5939068	-0.51600346	0.001399043	0.048356634	L5-6 ExN 1
Kirrel3	4913.290484	0.33822106	0.001390593	0.048356634	L5-6 ExN 1
Gcnt2	21.41924935	1.366462007	0.001400051	0.048356634	L5-6 ExN 1
Masp1	119.0927434	0.58451545	0.001417339	0.048743434	L5-6 ExN 1
Ctnnd1	205.9112575	0.473091085	0.001423754	0.048777146	L5-6 ExN 1
Cblb	435.3280987	0.367577259	0.001462042	0.049898452	L5-6 ExN 1
Brinp3	577.7807157	-1.216816306	1.93E-14	5.07E-11	L5-6 ExN 2
Phf21a	361.3819441	1.054830588	5.78E-14	7.59E-11	L5-6 ExN 2
Cadm2	5836.883965	-0.588845196	1.09E-10	9.55E-08	L5-6 ExN 2
Galnt13	482.2670413	-0.841155508	2.43E-10	1.59E-07	L5-6 ExN 2
Pik3r3	150.2818984	1.103905608	4.21E-10	2.21E-07	L5-6 ExN 2
Pcdh11x	1726.293708	-0.69732385	3.71E-09	1.62E-06	L5-6 ExN 2
Ndst4	120.9029953	-1.327734698	1.27E-08	4.15E-06	L5-6 ExN 2
Tafa1	6939.192214	-0.522514816	1.19E-08	4.15E-06	L5-6 ExN 2
Cacna1e	1260.673076	0.513668408	2.92E-08	7.66E-06	L5-6 ExN 2
Grm8	484.21515	-0.802730067	2.65E-08	7.66E-06	L5-6 ExN 2
Zfp462	348.0453863	0.723367183	3.80E-08	9.08E-06	L5-6 ExN 2
Gpc5	609.8707771	0.842664241	7.46E-08	1.63E-05	L5-6 ExN 2
Myt1l	1417.611713	0.532722699	1.23E-07	2.49E-05	L5-6 ExN 2
Htr2c	167.180306	-1.155416169	1.80E-07	3.37E-05	L5-6 ExN 2
Hs3st4	1118.112377	0.590438933	2.21E-07	3.86E-05	L5-6 ExN 2
Gria1	860.6236972	0.554957448	2.77E-07	4.54E-05	L5-6 ExN 2
Snhg11	430.0810887	-0.851678351	7.73E-07	0.000119323	L5-6 ExN 2
Rbfox1	6455.419155	0.373738588	1.09E-06	0.000158557	L5-6 ExN 2
Mdga1	77.55190996	1.12441205	2.60E-06	0.000359169	L5-6 ExN 2
Tmem132b	182.8225731	-0.776381251	5.31E-06	0.000696539	L5-6 ExN 2
Kcnq3	993.6758339	-0.442500112	5.85E-06	0.000730847	L5-6 ExN 2
Auts2	7163.254677	0.396816583	7.72E-06	0.000920583	L5-6 ExN 2
Nfia	1580.529724	0.40783157	8.80E-06	0.0010047	L5-6 ExN 2
Pfkp	628.1419569	-0.500356862	1.09E-05	0.001147862	L5-6 ExN 2
Nol4	500.0631089	0.496472289	1.05E-05	0.001147862	L5-6 ExN 2
Meg3	5645.858857	-0.361384676	1.24E-05	0.001253769	L5-6 ExN 2
Slit3	2482.927549	0.433320848	1.30E-05	0.001261578	L5-6 ExN 2
Mpped1	207.6085844	0.673717961	1.49E-05	0.001398807	L5-6 ExN 2
Slit2	281.1758749	0.760654107	1.94E-05	0.001754573	L5-6 ExN 2
Pcdh15	878.3761682	-0.612094619	2.12E-05	0.001852179	L5-6 ExN 2
Tenm4	1394.725215	0.418334233	2.89E-05	0.002406722	L5-6 ExN 2
Klhl1	586.8331571	-0.608194843	2.93E-05	0.002406722	L5-6 ExN 2
B830012L14Rik	246.0701415	-0.572930022	3.28E-05	0.002611691	L5-6 ExN 2
Zfp536	528.0353185	0.465233838	3.43E-05	0.002651238	L5-6 ExN 2
Msi2	165.0906012	0.765923251	3.81E-05	0.002857478	L5-6 ExN 2
Grin3a	75.65728389	-1.058245247	5.07E-05	0.003695767	L5-6 ExN 2
Gm49337	84.04060347	0.957889763	6.38E-05	0.004526729	L5-6 ExN 2
Gm4258	298.3082801	0.559315421	7.61E-05	0.0052579	L5-6 ExN 2
Cntnap5b	752.0282966	0.496809807	8.43E-05	0.005299798	L5-6 ExN 2
Nrg1	1080.847721	-0.496021095	8.68E-05	0.005299798	L5-6 ExN 2
B230303A05Rik	228.4946523	-0.620595652	8.67E-05	0.005299798	L5-6 ExN 2
Cacna2d3	244.3231165	0.682331974	8.14E-05	0.005299798	L5-6 ExN 2
Hdac8	136.7371561	0.682978912	8.23E-05	0.005299798	L5-6 ExN 2
Gm2164	230.1720823	0.579070642	8.90E-05	0.005311174	L5-6 ExN 2
Slc2a13	83.78642032	-0.85326528	0.000114114	0.006656632	L5-6 ExN 2
Bmerb1	229.0605085	0.548830334	0.000124584	0.007109421	L5-6 ExN 2
Zswim5	144.9657747	0.739033481	0.000165424	0.009239096	L5-6 ExN 2
Nrip3	123.2090531	0.693628695	0.000216238	0.011584179	L5-6 ExN 2
Rspo3	193.1991209	0.598120375	0.000214106	0.011584179	L5-6 ExN 2
Rian	1051.569618	-0.357957059	0.000249777	0.01311328	L5-6 ExN 2
Adgrl3	3034.266342	-0.317522614	0.000262249	0.013498125	L5-6 ExN 2
Igf1r	341.8088635	0.455207858	0.000303478	0.015319791	L5-6 ExN 2
Cntnap4	433.4579065	0.422734293	0.000350686	0.016783169	L5-6 ExN 2
Pcdh17	188.2805236	-0.592166211	0.00035546	0.016783169	L5-6 ExN 2
Lix1	148.2839628	0.64802178	0.000358784	0.016783169	L5-6 ExN 2
Cntnap5c	163.4116725	-0.80066514	0.000361341	0.016783169	L5-6 ExN 2
Nrg2	211.7434992	-0.55760777	0.000364435	0.016783169	L5-6 ExN 2
Gm20754	698.0350258	0.549562948	0.000388512	0.017462922	L5-6 ExN 2
Maml2	89.00171389	0.816422922	0.0003925	0.017462922	L5-6 ExN 2
Srgap1	565.6696235	0.408783226	0.000409193	0.017902205	L5-6 ExN 2
Gria4	1342.634504	0.373172538	0.000424662	0.018008646	L5-6 ExN 2
Pdzrn4	944.3131256	-0.502645608	0.000425347	0.018008646	L5-6 ExN 2
Nckap5	369.3571606	0.547994033	0.000444824	0.018244733	L5-6 ExN 2
Eda	166.9793542	-0.616986858	0.000443035	0.018244733	L5-6 ExN 2
Kcnn2	256.5389493	-0.559440818	0.000474909	0.019179026	L5-6 ExN 2
Gabrb1	1066.740986	-0.387139371	0.000496518	0.019453126	L5-6 ExN 2
Zeb1	77.30568114	0.815941428	0.000491587	0.019453126	L5-6 ExN 2
Npas3	1329.346664	-0.425334922	0.00060016	0.023053692	L5-6 ExN 2
Tenm1	463.8125044	-0.470043639	0.000605983	0.023053692	L5-6 ExN 2
Fras1	145.6506285	0.576782772	0.000640684	0.024025632	L5-6 ExN 2
Adam23	304.0020645	-0.442065865	0.000693267	0.025631342	L5-6 ExN 2
Srrm4	360.331482	0.461864871	0.000909832	0.033170975	L5-6 ExN 2
Mgat4c	703.7300409	-0.444807314	0.001068232	0.038412441	L5-6 ExN 2
Parp8	212.5286549	-0.481204229	0.001092749	0.03876305	L5-6 ExN 2
Galnt17	514.7315013	0.470392466	0.001135862	0.039272618	L5-6 ExN 2
Prkdc	98.72956558	0.656361082	0.001137036	0.039272618	L5-6 ExN 2
Wwc1	125.2463566	-0.587444513	0.001158185	0.039483564	L5-6 ExN 2
Shisa6	645.4124352	0.373665337	0.001175756	0.039568703	L5-6 ExN 2
Brinp2	316.6763725	0.472593545	0.001228727	0.040827953	L5-6 ExN 2
Nrbp2	106.4921062	-0.655952946	0.001270457	0.041686879	L5-6 ExN 2
Grin2a	173.7792048	-0.65395348	0.001339329	0.043404182	L5-6 ExN 2
Gm42992	189.5015065	0.496504668	0.001380242	0.04418459	L5-6 ExN 2
Hmbox1	119.7606782	0.553369577	0.00149816	0.047381559	L5-6 ExN 2
Gabbr2	255.8453072	-0.538344727	0.001528894	0.047777953	L5-6 ExN 2
Pex5l	216.8604029	-0.510981248	0.001610269	0.048793453	L5-6 ExN 2
Kcnc2	184.7980412	0.625307581	0.001611567	0.048793453	L5-6 ExN 2
Sez6	398.2293779	0.369604925	0.001617154	0.048793453	L5-6 ExN 2
2610307P16Rik	1243.828757	1.110620628	2.34E-29	1.07E-25	Lhx8 InhN
Phf21a	1261.072873	0.765970018	6.55E-15	1.50E-11	Lhx8 InhN
Nr6a1os	319.1808648	0.868432197	1.99E-12	2.70E-09	Lhx8 InhN
Dpf3	513.6598745	0.828533531	2.35E-12	2.70E-09	Lhx8 InhN
Zbtb20	3414.189554	0.454373085	1.29E-08	1.18E-05	Lhx8 InhN
A230006K03Rik	221.4010522	-1.111582923	1.76E-08	1.35E-05	Lhx8 InhN
Myt1l	5254.569103	0.47065077	3.31E-08	2.17E-05	Lhx8 InhN
Thsd7a	1090.557035	0.513674802	4.88E-08	2.80E-05	Lhx8 InhN
Gm20754	1661.282401	0.482827704	1.02E-07	4.66E-05	Lhx8 InhN
Neto1	539.1062265	-0.686927514	9.56E-08	4.66E-05	Lhx8 InhN
Gm4258	1117.407025	0.478667123	1.24E-07	5.17E-05	Lhx8 InhN
Larp1b	125.1710155	-0.9560217	1.40E-07	5.34E-05	Lhx8 InhN
Pik3r3	968.1188849	0.454454775	2.52E-07	8.87E-05	Lhx8 InhN
Gria3	610.470732	0.532940361	2.80E-07	9.16E-05	Lhx8 InhN
Pde1c	366.7313829	0.605466633	7.70E-07	0.000235462	Lhx8 InhN
Cacng3	116.7384031	1.006301504	8.24E-07	0.000236078	Lhx8 InhN
Arhgap18	548.7164912	0.543718147	1.01E-06	0.000272309	Lhx8 InhN
Bbx	205.6097203	0.86399969	1.17E-06	0.000297109	Lhx8 InhN
Nhsl1	164.496005	0.762573152	1.41E-06	0.000339869	Lhx8 InhN
Col11a1	561.3533664	0.638259383	1.60E-06	0.000349614	Lhx8 InhN
Zfp462	1427.677708	0.394407571	1.53E-06	0.000349614	Lhx8 InhN
Mbnl2	203.125384	0.723236388	1.74E-06	0.000362878	Lhx8 InhN
Parm1	275.5513338	0.773974894	3.57E-06	0.000712552	Lhx8 InhN
Cdc14a	138.3457103	0.802925183	4.33E-06	0.000827169	Lhx8 InhN
Dpyd	554.9997353	0.468159551	4.71E-06	0.000863603	Lhx8 InhN
Meg3	15604.09724	-0.42393682	6.24E-06	0.001101122	Lhx8 InhN
Map2k6	287.5997422	0.650088796	7.57E-06	0.001240323	Lhx8 InhN
Cdh6	164.6983878	-0.939747913	7.37E-06	0.001240323	Lhx8 InhN
Maml2	347.4694225	0.739507282	7.97E-06	0.001259845	Lhx8 InhN
Sox5	1161.337142	0.49589933	9.99E-06	0.001526286	Lhx8 InhN
Trerf1	919.7974811	0.400241864	1.76E-05	0.002598755	Lhx8 InhN
Sfmbt2	241.1970348	0.625195908	1.89E-05	0.002715129	Lhx8 InhN
Man1a	117.7746206	-0.824313283	2.18E-05	0.003034512	Lhx8 InhN
Cald1	152.6927625	0.66035339	2.82E-05	0.003800315	Lhx8 InhN
Snhg11	1171.755686	-0.409655233	2.91E-05	0.003809248	Lhx8 InhN
Gm44593	671.2210039	0.454549122	3.71E-05	0.004730296	Lhx8 InhN
Grid2	7723.324024	-0.393563115	3.94E-05	0.004884484	Lhx8 InhN
Pde3a	2450.69252	0.461561106	5.33E-05	0.006425358	Lhx8 InhN
St8sia4	409.9776471	0.504034061	7.60E-05	0.007904073	Lhx8 InhN
Pakap	262.4681624	-0.679563489	7.39E-05	0.007904073	Lhx8 InhN
Ccdc171	180.0489038	0.596093396	7.04E-05	0.007904073	Lhx8 InhN
Psd3	400.5708494	0.48530633	7.49E-05	0.007904073	Lhx8 InhN
St6gal1	262.9362025	0.520923106	7.22E-05	0.007904073	Lhx8 InhN
Rorb	297.7244065	0.637071677	7.76E-05	0.007904073	Lhx8 InhN
Hdac8	436.8787796	0.498866519	7.37E-05	0.007904073	Lhx8 InhN
Slc9a9	278.7793486	0.586535156	8.72E-05	0.008688079	Lhx8 InhN
Tshr	107.8085951	0.858861704	9.10E-05	0.00869523	Lhx8 InhN
Mast4	177.9250832	0.591557715	8.97E-05	0.00869523	Lhx8 InhN
Rttn	156.3744236	0.669155864	9.69E-05	0.009063279	Lhx8 InhN
Dlx6os1	2386.941229	0.308245328	0.000103771	0.009515771	Lhx8 InhN
Trps1	648.9788194	0.405748288	0.00011613	0.010440313	Lhx8 InhN
Fstl5	1512.444494	0.330945842	0.000126067	0.011115677	Lhx8 InhN
Mef2c	939.6156383	0.356663376	0.000140042	0.012114955	Lhx8 InhN
Pde4d	3467.46616	0.299417426	0.000151117	0.012830993	Lhx8 InhN
Gm28905	308.1244503	-0.547835152	0.00017876	0.014902066	Lhx8 InhN
Nol4	2376.721628	0.335941362	0.000182887	0.014973838	Lhx8 InhN
Prkd1	246.3784678	0.563309232	0.000205296	0.016513704	Lhx8 InhN
Gm2164	575.0128404	0.463013095	0.000248595	0.01965189	Lhx8 InhN
Kcnmb4	435.4728054	0.432673506	0.000261573	0.020327326	Lhx8 InhN
Vav3	836.0548063	0.363189468	0.000275773	0.021073677	Lhx8 InhN
Prmt8	236.4500872	0.481311137	0.000291989	0.021873226	Lhx8 InhN
Npas3	6027.49429	0.428825793	0.000295778	0.021873226	Lhx8 InhN
Tet2	329.7105238	0.423180228	0.000309846	0.022549929	Lhx8 InhN
Scn1a	644.4816868	0.38926612	0.000325437	0.023286095	Lhx8 InhN
Nrep	408.1995448	0.384153319	0.000330119	0.023286095	Lhx8 InhN
Insyn2b	489.0348833	0.437371012	0.000353074	0.024527928	Lhx8 InhN
Lncpint	116.4702949	0.7534938	0.000361172	0.024715994	Lhx8 InhN
Wscd2	347.5550587	0.503896144	0.000411044	0.025677326	Lhx8 InhN
Akap13	145.1311668	0.587525867	0.000414421	0.025677326	Lhx8 InhN
Rora	1326.993649	0.362064887	0.000392482	0.025677326	Lhx8 InhN
Ppm1h	150.6902966	-0.582932002	0.000400333	0.025677326	Lhx8 InhN
B830012L14Rik	524.8195333	-0.399408093	0.000393722	0.025677326	Lhx8 InhN
Plcxd3	879.5953035	0.33504882	0.000408589	0.025677326	Lhx8 InhN
Trpc5	319.5225137	0.512206623	0.000387659	0.025677326	Lhx8 InhN
Gm37298	126.4870364	0.644805099	0.000422583	0.02583388	Lhx8 InhN
Stag2	319.3514009	0.41935302	0.000540961	0.03263562	Lhx8 InhN
Pcdh19	337.7791071	-0.411360234	0.000584778	0.034820859	Lhx8 InhN
Nav2	1824.248712	0.340199459	0.000603038	0.035099821	Lhx8 InhN
Nf2	177.3590876	0.517333636	0.000622749	0.035099821	Lhx8 InhN
Msi2	2739.468117	0.286732748	0.000627739	0.035099821	Lhx8 InhN
Pou6f2	161.0050913	0.560279262	0.000613484	0.035099821	Lhx8 InhN
Pdzrn4	849.8053495	0.337740971	0.000621603	0.035099821	Lhx8 InhN
Grm7	4504.447107	0.361392393	0.000656451	0.036262962	Lhx8 InhN
Thsd7b	982.4652741	-0.437219519	0.000680289	0.037132461	Lhx8 InhN
Il1rapl2	435.2059731	0.478673159	0.000725703	0.039145247	Lhx8 InhN
Nlk	2575.122478	0.250602799	0.000752656	0.040127068	Lhx8 InhN
Ext1	1400.27603	0.370418968	0.00078921	0.041592255	Lhx8 InhN
Ctnnd1	412.5970952	0.374827721	0.00079876	0.041617217	Lhx8 InhN
Nrxn3	44910.61677	0.205344478	0.00085955	0.044281293	Lhx8 InhN
Slit3	219.0509719	0.616538519	0.000912094	0.046466146	Lhx8 InhN
Ano4	941.9121274	0.366186628	0.000947482	0.047738538	Lhx8 InhN
Cdk14	1669.51272	0.278911533	0.000966805	0.048182598	Lhx8 InhN
Jakmip1	228.9994409	-0.461625266	0.000984706	0.048547083	Lhx8 InhN
Sema6d	2849.486232	0.354803441	0.001040832	0.048766657	Lhx8 InhN
Nfyc	299.8839034	0.419803253	0.001006942	0.048766657	Lhx8 InhN
Srrm4	1697.858531	0.308882189	0.001028127	0.048766657	Lhx8 InhN
Vcan	1615.229817	0.345681241	0.001042341	0.048766657	Lhx8 InhN
Zfp516	160.7832243	0.511751012	0.001034092	0.048766657	Lhx8 InhN
Kndc1	110.0194864	-0.620260125	0.001068604	0.04949039	Lhx8 InhN
Cntn4	2418.413779	-0.765122213	1.96E-11	1.31E-07	SI InhN
Gm20754	2007.438274	0.967965548	1.14E-10	3.81E-07	SI InhN
Phf21a	1901.774035	0.583660741	1.26E-07	0.000281378	SI InhN
Alcam	1334.2715	-0.638538081	9.28E-07	0.001550916	SI InhN
Slc9a9	419.9647543	0.998473726	1.45E-06	0.001934304	SI InhN
Pde1c	746.0688232	0.551326552	8.32E-06	0.009275384	SI InhN
Col11a1	269.4027022	0.765848907	1.30E-05	0.012160069	SI InhN
Maml2	370.6867875	0.808480391	1.45E-05	0.012160069	SI InhN
Ino80dos	142.2634542	0.713647447	4.69E-05	0.027344518	SI InhN
A230006K03Rik	1077.079821	-0.535453936	3.94E-05	0.027344518	SI InhN
Slit3	269.5802546	0.636638046	4.91E-05	0.027344518	SI InhN
Zbtb20	3097.35214	0.476503522	4.85E-05	0.027344518	SI InhN
Tfdp2	323.6001653	0.531038314	6.50E-05	0.033419569	SI InhN
Gm16070	90.03102869	0.82885099	0.000100216	0.041877805	SI InhN
Gm2164	364.5276835	0.649595379	9.56E-05	0.041877805	SI InhN
Fyco1	96.61686071	0.790882168	9.01E-05	0.041877805	SI InhN
Mthfs	176.0150524	0.618644557	0.000122729	0.04409507	SI InhN
Bbx	466.4014444	0.474290767	0.000125308	0.04409507	SI InhN
Il1rapl1	5304.835515	0.44690656	0.000124709	0.04409507	SI InhN
Shisa9	324.4991338	0.65538002	0.000134685	0.045025036	SI InhN
Ift74	219.8901526	0.549044553	0.000150392	0.047881905	SI InhN
Rftn2	79.46792476	1.846785415	3.23E-16	3.28E-12	Sst InhN
Nxph2	1265.630889	-0.60497072	2.97E-15	1.37E-11	Sst InhN
Phf21a	1818.56639	0.684054498	4.06E-15	1.37E-11	Sst InhN
Slc9a9	276.7045834	0.925810329	3.00E-11	7.60E-08	Sst InhN
Antxr1	132.925983	1.111526192	1.72E-10	3.49E-07	Sst InhN
Pde1c	298.3720456	0.75319749	2.77E-10	4.67E-07	Sst InhN
Map2k6	518.4784871	0.650143252	2.30E-09	3.33E-06	Sst InhN
Nr6a1os	148.6845918	0.966688796	5.53E-09	6.23E-06	Sst InhN
Pde4b	359.583594	0.730568172	4.96E-09	6.23E-06	Sst InhN
Etl4	500.6560518	-0.851875516	9.21E-09	9.33E-06	Sst InhN
Meg3	5185.125473	-0.57131455	1.51E-08	1.39E-05	Sst InhN
Rian	733.2989277	-0.558757387	2.74E-08	2.32E-05	Sst InhN
Tfdp2	354.4741134	0.608798927	9.47E-08	6.86E-05	Sst InhN
Mbnl2	296.4862712	0.731216852	8.81E-08	6.86E-05	Sst InhN
Gm20754	5264.785697	0.53734858	3.06E-07	0.000198484	Sst InhN
Akap13	178.7485052	0.760727664	3.13E-07	0.000198484	Sst InhN
Arid5b	381.0305892	0.760006741	3.33E-07	0.000198808	Sst InhN
Zbtb20	1476.471289	0.527196038	4.19E-07	0.000235668	Sst InhN
Hdac8	500.4189759	0.536096145	5.71E-07	0.000304731	Sst InhN
Insyn2b	154.4558268	0.881239451	6.18E-07	0.000313221	Sst InhN
Msi2	1082.227525	0.466574251	7.16E-07	0.000345694	Sst InhN
Phf21b	386.368073	0.558123392	8.24E-07	0.00037949	Sst InhN
Dlg1	632.2942969	0.464929253	1.01E-06	0.000446444	Sst InhN
Cntnap5b	272.4654944	0.691096347	1.92E-06	0.000809106	Sst InhN
Maml2	166.5444407	0.833441193	2.36E-06	0.000957469	Sst InhN
Tjp1	260.8117033	-0.6558937	2.87E-06	0.001078581	Sst InhN
Bbx	292.6671046	0.655599737	2.85E-06	0.001078581	Sst InhN
Cdh8	527.9533104	-0.646204854	3.12E-06	0.00113021	Sst InhN
Cacna1b	797.5880635	-0.406146237	3.35E-06	0.001171862	Sst InhN
Cntn1	553.861819	-0.51854935	3.55E-06	0.001199779	Sst InhN
Snap91	544.3416242	-0.468634326	4.32E-06	0.001369454	Sst InhN
Glra2	906.7010248	0.453922859	4.29E-06	0.001369454	Sst InhN
Tmem130	160.8616644	-0.818234228	5.23E-06	0.001606696	Sst InhN
Pik3r3	963.0103579	0.477648311	6.93E-06	0.002065263	Sst InhN
Kcnd2	1454.565797	-0.440797616	7.76E-06	0.002246846	Sst InhN
Sema3a	926.2057462	-0.45087547	8.70E-06	0.002383569	Sst InhN
Smo	139.1694003	0.728451305	8.65E-06	0.002383569	Sst InhN
Pard3	1085.672558	0.430015376	9.04E-06	0.002410936	Sst InhN
2610307P16Rik	975.5967644	0.967775135	1.07E-05	0.002789825	Sst InhN
Neto1	1690.085321	-0.413305907	1.36E-05	0.003457863	Sst InhN
Sox5	615.6102285	0.417547231	1.53E-05	0.003778126	Sst InhN
Spock3	304.3098162	-0.524306628	1.70E-05	0.004099845	Sst InhN
Arhgap18	72.23828084	0.970697751	1.82E-05	0.004296834	Sst InhN
Col11a1	196.5733647	0.740067884	2.14E-05	0.004921333	Sst InhN
Gm38604	231.338391	0.642816856	2.58E-05	0.005805527	Sst InhN
Gabbr2	145.8390323	-0.670285971	2.79E-05	0.006142608	Sst InhN
Myt1l	4179.238141	0.33783577	3.62E-05	0.007798233	Sst InhN
Cntn5	632.6626464	-0.578711082	3.74E-05	0.007900198	Sst InhN
Srrm4	1684.365212	0.382396708	3.93E-05	0.008124085	Sst InhN
Nkain2	2338.117382	-0.416620754	4.12E-05	0.008344008	Sst InhN
Adgrl2	1122.575377	-0.396931449	4.74E-05	0.009411251	Sst InhN
Nhsl1	214.6532295	0.631423356	5.13E-05	0.009990758	Sst InhN
Neb	1238.586423	0.459178394	5.81E-05	0.010905923	Sst InhN
Limch1	195.3028402	-0.596771964	5.81E-05	0.010905923	Sst InhN
Epc1	905.2236925	0.326020125	6.43E-05	0.011848781	Sst InhN
Ypel2	75.67496603	0.951196271	6.60E-05	0.011939365	Sst InhN
Sesn3	166.0805034	0.591203675	8.30E-05	0.014753907	Sst InhN
Psd3	377.1423044	0.439467141	9.88E-05	0.017180956	Sst InhN
Cntnap3	1010.434706	-0.34763061	0.000100008	0.017180956	Sst InhN
Cntnap5c	3282.041429	0.451760701	0.000107534	0.018165993	Sst InhN
Wls	489.2931105	0.496874454	0.000109713	0.018230331	Sst InhN
Atp2b1	409.4231177	-0.502134017	0.000118071	0.019302674	Sst InhN
Phldb2	65.19695996	0.936741044	0.000151645	0.024397981	Sst InhN
Fkbp14	21.83496835	1.601504436	0.000159626	0.025280755	Sst InhN
Cald1	241.7280462	0.521514095	0.000162852	0.025394822	Sst InhN
Slc1a1	40.60422932	-1.10537631	0.000170269	0.026149233	Sst InhN
Kcnh8	685.3935819	0.440228006	0.000183372	0.027741206	Sst InhN
Cdc14a	88.51427535	0.753889672	0.000198035	0.02951882	Sst InhN
Kcnma1	669.5299089	-0.376055761	0.000226387	0.033255967	Sst InhN
Abca1	73.18732554	0.822810306	0.000239851	0.033949908	Sst InhN
Gm49337	645.8516526	0.35401639	0.00024116	0.033949908	Sst InhN
B830012L14Rik	195.1289328	-0.57003175	0.00023772	0.033949908	Sst InhN
A230006K03Rik	33.36147004	-1.301338436	0.00025211	0.034532256	Sst InhN
Gabrb2	585.0070237	0.414767884	0.000251391	0.034532256	Sst InhN
Edaradd	75.61370902	0.827795157	0.000259121	0.035019275	Sst InhN
Kcnmb2	1815.755113	0.319262281	0.000275888	0.03669404	Sst InhN
Btbd7	578.8664654	0.369333358	0.000278753	0.03669404	Sst InhN
Dnm1	139.8055447	-0.603599414	0.000303681	0.03847639	Sst InhN
Plat	50.42467455	0.940830957	0.000298509	0.03847639	Sst InhN
Syt7	116.5530564	-0.682024425	0.000301964	0.03847639	Sst InhN
Pde3a	286.4344202	0.506814465	0.000311544	0.038985351	Sst InhN
Zfp808	68.75147678	0.797119098	0.000321083	0.03968904	Sst InhN
Maml3	758.5933014	0.307388413	0.000335387	0.040957607	Sst InhN
Col5a2	27.48207605	1.243347093	0.000363006	0.04191996	Sst InhN
Tnik	472.7907058	-0.446291291	0.000351693	0.04191996	Sst InhN
Tmem132b	760.9031393	-0.360132722	0.00036113	0.04191996	Sst InhN
Mirg	79.21597213	-0.770981417	0.000363946	0.04191996	Sst InhN
Ano6	404.0073881	0.404624063	0.000359922	0.04191996	Sst InhN
Yes1	295.4800923	0.411662242	0.000393548	0.044820305	Sst InhN
Znrf3	80.40604814	-0.787765312	0.000404254	0.045527983	Sst InhN
Fgf14	6609.693226	0.276386296	0.000423882	0.047213898	Sst InhN
Ppp2r2c	39.24263401	-1.067274098	0.000437132	0.048160563	Sst InhN
