# Supplementary material for: MYT1L deficiency impairs excitatory neuron trajectory during cortical development
Source: Nat Commun. 2024 Nov 27;15:10308. doi: 10.1038/s41467-024-54371-2 (PMC11603064; doi:10.1038/s41467-024-54371-2)
Supplement: Supplementary file 4 — Supplementary Data 2 [file 41467_2024_54371_MOESM4_ESM.txt]

gene	baseMean	log2FoldChange	pvalue	padj	cluster
Nrxn3	2256.540914	0.713653494	2.19E-07	0.006514125	Cajal-Retzius
Abca8a	356.5328516	-0.696332622	2.55E-07	0.009124061	Im L6 ExN
Gpc5	58.54859078	1.455943936	7.77E-07	0.013809317	L5-6 ExN 1
Trpm3	1171.748064	0.465240098	9.13E-07	0.013809317	L5-6 ExN 1
Dgkb	73.2578181	1.153380169	2.84E-06	0.028672785	L5-6 ExN 1
