# Supplementary material for: MYT1L deficiency impairs excitatory neuron trajectory during cortical development
Source: Nat Commun. 2024 Nov 27;15:10308. doi: 10.1038/s41467-024-54371-2 (PMC11603064; doi:10.1038/s41467-024-54371-2)
Supplement: Supplementary file 5 — Supplementary Data 3 [file 41467_2024_54371_MOESM5_ESM.txt]

gene	value	cluster_id	cell_count	genotype	group
Rnf220	-0.152641395	Cajal-Retzius	331	Het	repressed
X2610307P16Rik	0.344547422	Cajal-Retzius	331	Het	repressed
Nrxn3	0.393428162	Cajal-Retzius	331	Het	repressed
Adamts6	-0.043717937	Cajal-Retzius	331	Het	repressed
Pde1c	0.068025602	Cajal-Retzius	331	Het	repressed
Phf21a	0.431407767	Cajal-Retzius	331	Het	repressed
Col11a1	0.293270757	Cajal-Retzius	331	Het	repressed
Zbtb20	0.266444446	Cajal-Retzius	331	Het	repressed
Erbb4	0.771028444	Cajal-Retzius	331	Het	repressed
Dcc	0.597840274	Cajal-Retzius	331	Het	repressed
Gfra1	-0.042369515	Cajal-Retzius	331	Het	repressed
Glra2	0.59912776	Cajal-Retzius	331	Het	repressed
Hdac8	0.075948564	Cajal-Retzius	331	Het	repressed
Eya2	0.33220238	Cajal-Retzius	331	Het	repressed
Unc5c	0.814076941	Cajal-Retzius	331	Het	repressed
Cald1	0.378100601	Cajal-Retzius	331	Het	repressed
Kcnc2	0.541692653	Cajal-Retzius	331	Het	repressed
Grik2	0.661081058	Cajal-Retzius	331	Het	repressed
Cntnap5b	0.191246012	Cajal-Retzius	331	Het	repressed
Gli2	0.196393043	Cajal-Retzius	331	Het	repressed
Rspo2	0.766060145	Cajal-Retzius	331	Het	repressed
Slit1	0.656081506	Cajal-Retzius	331	Het	repressed
Msra	0.509959646	Cajal-Retzius	331	Het	repressed
Efna5	0.570637516	Cajal-Retzius	331	Het	repressed
Fam189a1	0.559900612	Cajal-Retzius	331	Het	repressed
Npas3	0.705751152	Cajal-Retzius	331	Het	repressed
Pid1	0.282103363	Cajal-Retzius	331	Het	repressed
Mitf	0.521329075	Cajal-Retzius	331	Het	repressed
Pard3b	0.370695956	Cajal-Retzius	331	Het	repressed
Rnf220	1.067544917	Cajal-Retzius	367	KO	repressed
X2610307P16Rik	0.782171314	Cajal-Retzius	367	KO	repressed
Nrxn3	0.743451176	Cajal-Retzius	367	KO	repressed
Adamts6	1.02114199	Cajal-Retzius	367	KO	repressed
Pde1c	0.964250385	Cajal-Retzius	367	KO	repressed
Phf21a	0.711881964	Cajal-Retzius	367	KO	repressed
Col11a1	0.820574111	Cajal-Retzius	367	KO	repressed
Zbtb20	0.839791404	Cajal-Retzius	367	KO	repressed
Erbb4	0.358889133	Cajal-Retzius	367	KO	repressed
Dcc	0.556614933	Cajal-Retzius	367	KO	repressed
Gfra1	1.02051134	Cajal-Retzius	367	KO	repressed
Glra2	0.555295433	Cajal-Retzius	367	KO	repressed
Hdac8	0.959860304	Cajal-Retzius	367	KO	repressed
Eya2	0.791620682	Cajal-Retzius	367	KO	repressed
Unc5c	0.302157589	Cajal-Retzius	367	KO	repressed
Cald1	0.755820035	Cajal-Retzius	367	KO	repressed
Kcnc2	0.612288319	Cajal-Retzius	367	KO	repressed
Grik2	0.489355121	Cajal-Retzius	367	KO	repressed
Cntnap5b	0.890565983	Cajal-Retzius	367	KO	repressed
Gli2	0.887233501	Cajal-Retzius	367	KO	repressed
Rspo2	0.365210457	Cajal-Retzius	367	KO	repressed
Slit1	0.494861302	Cajal-Retzius	367	KO	repressed
Msra	0.642213506	Cajal-Retzius	367	KO	repressed
Efna5	0.584037106	Cajal-Retzius	367	KO	repressed
Fam189a1	0.594625865	Cajal-Retzius	367	KO	repressed
Npas3	0.438601829	Cajal-Retzius	367	KO	repressed
Pid1	0.828645833	Cajal-Retzius	367	KO	repressed
Mitf	0.631614565	Cajal-Retzius	367	KO	repressed
Pard3b	0.761720331	Cajal-Retzius	367	KO	repressed
Rnf220	-0.914903522	Cajal-Retzius	298	WT	repressed
X2610307P16Rik	-1.126718736	Cajal-Retzius	298	WT	repressed
Nrxn3	-1.136879338	Cajal-Retzius	298	WT	repressed
Adamts6	-0.977424053	Cajal-Retzius	298	WT	repressed
Pde1c	-1.032275987	Cajal-Retzius	298	WT	repressed
Phf21a	-1.143289731	Cajal-Retzius	298	WT	repressed
Col11a1	-1.113844868	Cajal-Retzius	298	WT	repressed
Zbtb20	-1.10623585	Cajal-Retzius	298	WT	repressed
Erbb4	-1.129917576	Cajal-Retzius	298	WT	repressed
Dcc	-1.154455206	Cajal-Retzius	298	WT	repressed
Gfra1	-0.978141825	Cajal-Retzius	298	WT	repressed
Glra2	-1.154423193	Cajal-Retzius	298	WT	repressed
Hdac8	-1.035808868	Cajal-Retzius	298	WT	repressed
Eya2	-1.123823062	Cajal-Retzius	298	WT	repressed
Unc5c	-1.11623453	Cajal-Retzius	298	WT	repressed
Cald1	-1.133920636	Cajal-Retzius	298	WT	repressed
Kcnc2	-1.153980972	Cajal-Retzius	298	WT	repressed
Grik2	-1.150436179	Cajal-Retzius	298	WT	repressed
Cntnap5b	-1.081811995	Cajal-Retzius	298	WT	repressed
Gli2	-1.083626544	Cajal-Retzius	298	WT	repressed
Rspo2	-1.131270602	Cajal-Retzius	298	WT	repressed
Slit1	-1.150942809	Cajal-Retzius	298	WT	repressed
Msra	-1.152173152	Cajal-Retzius	298	WT	repressed
Efna5	-1.154674622	Cajal-Retzius	298	WT	repressed
Fam189a1	-1.154526477	Cajal-Retzius	298	WT	repressed
Npas3	-1.144352982	Cajal-Retzius	298	WT	repressed
Pid1	-1.110749196	Cajal-Retzius	298	WT	repressed
Mitf	-1.15294364	Cajal-Retzius	298	WT	repressed
Pard3b	-1.132416287	Cajal-Retzius	298	WT	repressed
Rftn2	-0.37901408	Sst InhN	792	Het	repressed
Phf21a	-0.206217767	Sst InhN	792	Het	repressed
Slc9a9	-0.405286738	Sst InhN	792	Het	repressed
Antxr1	-0.402763	Sst InhN	792	Het	repressed
Pde1c	-0.384824736	Sst InhN	792	Het	repressed
Map2k6	-0.326911598	Sst InhN	792	Het	repressed
Mbnl2	-0.55898793	Sst InhN	792	Het	repressed
Nr6a1os	-0.338607449	Sst InhN	792	Het	repressed
Pde4b	-0.243635303	Sst InhN	792	Het	repressed
Tfdp2	-0.269430714	Sst InhN	792	Het	repressed
Zbtb20	-0.362572814	Sst InhN	792	Het	repressed
Arid5b	-0.211739516	Sst InhN	792	Het	repressed
Akap13	-0.134612333	Sst InhN	792	Het	repressed
Gm20754	-0.034533875	Sst InhN	792	Het	repressed
Hdac8	-0.19192097	Sst InhN	792	Het	repressed
Msi2	-0.234811251	Sst InhN	792	Het	repressed
Dlg1	-0.278541269	Sst InhN	792	Het	repressed
Insyn2b	0.147551621	Sst InhN	792	Het	repressed
Phf21b	-0.145588492	Sst InhN	792	Het	repressed
Maml2	-0.321786861	Sst InhN	792	Het	repressed
Cntnap5b	-0.096706091	Sst InhN	792	Het	repressed
Bbx	-0.203533065	Sst InhN	792	Het	repressed
Pik3r3	-0.337514175	Sst InhN	792	Het	repressed
Smo	-0.340060632	Sst InhN	792	Het	repressed
Sox5	0.466977534	Sst InhN	792	Het	repressed
Gm38604	-0.469806794	Sst InhN	792	Het	repressed
Glra2	-0.195889357	Sst InhN	792	Het	repressed
Col11a1	-0.404143062	Sst InhN	792	Het	repressed
X2610307P16Rik	-0.334216714	Sst InhN	792	Het	repressed
Wls	-0.554168628	Sst InhN	792	Het	repressed
Pard3	-0.137358001	Sst InhN	792	Het	repressed
Neb	-0.531920309	Sst InhN	792	Het	repressed
Arhgap18	-0.2399807	Sst InhN	792	Het	repressed
Abca1	-0.575825361	Sst InhN	792	Het	repressed
Cntnap5c	-0.54729628	Sst InhN	792	Het	repressed
Sesn3	-0.40338566	Sst InhN	792	Het	repressed
Srrm4	-0.276921543	Sst InhN	792	Het	repressed
Nhsl1	-0.277989327	Sst InhN	792	Het	repressed
Myt1l	-0.119966191	Sst InhN	792	Het	repressed
Ypel2	-0.24235137	Sst InhN	792	Het	repressed
Kcnmb2	-0.523442442	Sst InhN	792	Het	repressed
Epc1	-0.123855238	Sst InhN	792	Het	repressed
Plat	-0.426370277	Sst InhN	792	Het	repressed
Rftn2	1.134102851	Sst InhN	619	KO	repressed
Phf21a	1.087032496	Sst InhN	619	KO	repressed
Slc9a9	1.139023097	Sst InhN	619	KO	repressed
Antxr1	1.13857757	Sst InhN	619	KO	repressed
Pde1c	1.135244507	Sst InhN	619	KO	repressed
Map2k6	1.122542138	Sst InhN	619	KO	repressed
Mbnl2	1.154507891	Sst InhN	619	KO	repressed
Nr6a1os	1.125341771	Sst InhN	619	KO	repressed
Pde4b	1.09930493	Sst InhN	619	KO	repressed
Tfdp2	1.107112044	Sst InhN	619	KO	repressed
Zbtb20	1.130710293	Sst InhN	619	KO	repressed
Arid5b	1.08891339	Sst InhN	619	KO	repressed
Akap13	1.060487741	Sst InhN	619	KO	repressed
Gm20754	1.016819617	Sst InhN	619	KO	repressed
Hdac8	1.082051128	Sst InhN	619	KO	repressed
Msi2	1.096511216	Sst InhN	619	KO	repressed
Dlg1	1.109740145	Sst InhN	619	KO	repressed
Insyn2b	0.918026281	Sst InhN	619	KO	repressed
Phf21b	1.0648139	Sst InhN	619	KO	repressed
Maml2	1.121278724	Sst InhN	619	KO	repressed
Cntnap5b	1.044839849	Sst InhN	619	KO	repressed
Bbx	1.086109318	Sst InhN	619	KO	repressed
Pik3r3	1.125085031	Sst InhN	619	KO	repressed
Smo	1.125681442	Sst InhN	619	KO	repressed
Sox5	0.681087084	Sst InhN	619	KO	repressed
Gm38604	1.148391866	Sst InhN	619	KO	repressed
Glra2	1.083449889	Sst InhN	619	KO	repressed
Col11a1	1.138821919	Sst InhN	619	KO	repressed
X2610307P16Rik	1.124304466	Sst InhN	619	KO	repressed
Wls	1.154394321	Sst InhN	619	KO	repressed
Pard3	1.061578585	Sst InhN	619	KO	repressed
Neb	1.153538652	Sst InhN	619	KO	repressed
Arhgap18	1.098155442	Sst InhN	619	KO	repressed
Abca1	1.154699197	Sst InhN	619	KO	repressed
Cntnap5c	1.154187796	Sst InhN	619	KO	repressed
Sesn3	1.138688031	Sst InhN	619	KO	repressed
Srrm4	1.109277873	Sst InhN	619	KO	repressed
Nhsl1	1.109582862	Sst InhN	619	KO	repressed
Myt1l	1.054571495	Sst InhN	619	KO	repressed
Ypel2	1.098902313	Sst InhN	619	KO	repressed
Kcnmb2	1.153071886	Sst InhN	619	KO	repressed
Epc1	1.056158432	Sst InhN	619	KO	repressed
Plat	1.142516237	Sst InhN	619	KO	repressed
Rftn2	-0.755088771	Sst InhN	817	WT	repressed
Phf21a	-0.880814729	Sst InhN	817	WT	repressed
Slc9a9	-0.733736359	Sst InhN	817	WT	repressed
Antxr1	-0.735814571	Sst InhN	817	WT	repressed
Pde1c	-0.750419771	Sst InhN	817	WT	repressed
Map2k6	-0.79563054	Sst InhN	817	WT	repressed
Mbnl2	-0.595519961	Sst InhN	817	WT	repressed
Nr6a1os	-0.786734322	Sst InhN	817	WT	repressed
Pde4b	-0.855669627	Sst InhN	817	WT	repressed
Tfdp2	-0.837681331	Sst InhN	817	WT	repressed
Zbtb20	-0.768137479	Sst InhN	817	WT	repressed
Arid5b	-0.877173875	Sst InhN	817	WT	repressed
Akap13	-0.925875408	Sst InhN	817	WT	repressed
Gm20754	-0.982285742	Sst InhN	817	WT	repressed
Hdac8	-0.890130158	Sst InhN	817	WT	repressed
Msi2	-0.861699965	Sst InhN	817	WT	repressed
Dlg1	-0.831198876	Sst InhN	817	WT	repressed
Insyn2b	-1.065577902	Sst InhN	817	WT	repressed
Phf21b	-0.919225408	Sst InhN	817	WT	repressed
Maml2	-0.799491863	Sst InhN	817	WT	repressed
Cntnap5b	-0.948133758	Sst InhN	817	WT	repressed
Bbx	-0.882576252	Sst InhN	817	WT	repressed
Pik3r3	-0.787570857	Sst InhN	817	WT	repressed
Smo	-0.78562081	Sst InhN	817	WT	repressed
Sox5	-1.148064618	Sst InhN	817	WT	repressed
Gm38604	-0.678585071	Sst InhN	817	WT	repressed
Glra2	-0.887560532	Sst InhN	817	WT	repressed
Col11a1	-0.734678857	Sst InhN	817	WT	repressed
X2610307P16Rik	-0.790087752	Sst InhN	817	WT	repressed
Wls	-0.600225693	Sst InhN	817	WT	repressed
Pard3	-0.924220584	Sst InhN	817	WT	repressed
Neb	-0.621618342	Sst InhN	817	WT	repressed
Arhgap18	-0.858174742	Sst InhN	817	WT	repressed
Abca1	-0.578873836	Sst InhN	817	WT	repressed
Cntnap5c	-0.606891516	Sst InhN	817	WT	repressed
Sesn3	-0.735302371	Sst InhN	817	WT	repressed
Srrm4	-0.83235633	Sst InhN	817	WT	repressed
Nhsl1	-0.831593535	Sst InhN	817	WT	repressed
Myt1l	-0.934605304	Sst InhN	817	WT	repressed
Ypel2	-0.856550944	Sst InhN	817	WT	repressed
Kcnmb2	-0.629629443	Sst InhN	817	WT	repressed
Epc1	-0.932303194	Sst InhN	817	WT	repressed
Plat	-0.716145959	Sst InhN	817	WT	repressed
X2610307P16Rik	-0.079452748	Lhx8 InhN	597	Het	repressed
Phf21a	0.043901632	Lhx8 InhN	597	Het	repressed
Dpf3	-0.098095137	Lhx8 InhN	597	Het	repressed
Nr6a1os	-0.04298137	Lhx8 InhN	597	Het	repressed
Adamts6	-0.161401093	Lhx8 InhN	597	Het	repressed
Zbtb20	0.020165195	Lhx8 InhN	597	Het	repressed
Myt1l	0.342111678	Lhx8 InhN	597	Het	repressed
Thsd7a	0.485171828	Lhx8 InhN	597	Het	repressed
Arhgap18	-0.108499404	Lhx8 InhN	597	Het	repressed
Pik3r3	0.172394031	Lhx8 InhN	597	Het	repressed
Gm20754	0.522632054	Lhx8 InhN	597	Het	repressed
Gm4258	0.435676727	Lhx8 InhN	597	Het	repressed
Gria3	0.182120008	Lhx8 InhN	597	Het	repressed
Mbnl2	-0.084699794	Lhx8 InhN	597	Het	repressed
Cacng3	-0.009820327	Lhx8 InhN	597	Het	repressed
Il1rapl2	-0.573328842	Lhx8 InhN	597	Het	repressed
Parm1	-0.177550166	Lhx8 InhN	597	Het	repressed
Col11a1	-0.030409487	Lhx8 InhN	597	Het	repressed
Pde1c	0.288714956	Lhx8 InhN	597	Het	repressed
Nhsl1	0.492596494	Lhx8 InhN	597	Het	repressed
Bbx	0.229253654	Lhx8 InhN	597	Het	repressed
Zfp462	0.48335932	Lhx8 InhN	597	Het	repressed
Cdc14a	-0.032237408	Lhx8 InhN	597	Het	repressed
Pappa	0.020663557	Lhx8 InhN	597	Het	repressed
Fn1	-0.012794735	Lhx8 InhN	597	Het	repressed
Tshr	-0.376895143	Lhx8 InhN	597	Het	repressed
Maml2	0.091454811	Lhx8 InhN	597	Het	repressed
Dpyd	0.456191577	Lhx8 InhN	597	Het	repressed
Map2k6	0.140212639	Lhx8 InhN	597	Het	repressed
Scn1a	-0.216742149	Lhx8 InhN	597	Het	repressed
Sox5	0.588620249	Lhx8 InhN	597	Het	repressed
Sfmbt2	0.066454932	Lhx8 InhN	597	Het	repressed
Prmt8	-0.291944085	Lhx8 InhN	597	Het	repressed
Trerf1	0.260136086	Lhx8 InhN	597	Het	repressed
Trpc5	-0.292339582	Lhx8 InhN	597	Het	repressed
Nav2	-0.111639921	Lhx8 InhN	597	Het	repressed
Cald1	0.180256136	Lhx8 InhN	597	Het	repressed
St6gal1	0.06541148	Lhx8 InhN	597	Het	repressed
Fstl5	0.222951528	Lhx8 InhN	597	Het	repressed
Rttn	0.672497459	Lhx8 InhN	597	Het	repressed
Plcxd3	-0.006353414	Lhx8 InhN	597	Het	repressed
Gm44593	0.437375547	Lhx8 InhN	597	Het	repressed
Wscd2	-0.222404911	Lhx8 InhN	597	Het	repressed
Hdac8	0.238122989	Lhx8 InhN	597	Het	repressed
Pde3a	0.338894061	Lhx8 InhN	597	Het	repressed
Rorb	0.123232611	Lhx8 InhN	597	Het	repressed
St8sia4	0.26267573	Lhx8 InhN	597	Het	repressed
Gm26618	-0.04315123	Lhx8 InhN	597	Het	repressed
Slc9a9	0.206191826	Lhx8 InhN	597	Het	repressed
X2610307P16Rik	1.037356288	Lhx8 InhN	516	KO	repressed
Phf21a	0.977326165	Lhx8 InhN	516	KO	repressed
Dpf3	1.045432538	Lhx8 InhN	516	KO	repressed
Nr6a1os	1.020797671	Lhx8 InhN	516	KO	repressed
Adamts6	1.070883492	Lhx8 InhN	516	KO	repressed
Zbtb20	0.989764902	Lhx8 InhN	516	KO	repressed
Myt1l	0.784046093	Lhx8 InhN	516	KO	repressed
Thsd7a	0.664858973	Lhx8 InhN	516	KO	repressed
Arhgap18	1.049825369	Lhx8 InhN	516	KO	repressed
Pik3r3	0.90259529	Lhx8 InhN	516	KO	repressed
Gm20754	0.630391213	Lhx8 InhN	516	KO	repressed
Gm4258	0.70824983	Lhx8 InhN	516	KO	repressed
Gria3	0.896423782	Lhx8 InhN	516	KO	repressed
Mbnl2	1.039655998	Lhx8 InhN	516	KO	repressed
Cacng3	1.004873999	Lhx8 InhN	516	KO	repressed
Il1rapl2	1.154691223	Lhx8 InhN	516	KO	repressed
Parm1	1.076882847	Lhx8 InhN	516	KO	repressed
Col11a1	1.014857907	Lhx8 InhN	516	KO	repressed
Pde1c	0.823879454	Lhx8 InhN	516	KO	repressed
Nhsl1	0.658141646	Lhx8 InhN	516	KO	repressed
Bbx	0.865466062	Lhx8 InhN	516	KO	repressed
Zfp462	0.666490382	Lhx8 InhN	516	KO	repressed
Cdc14a	1.015728909	Lhx8 InhN	516	KO	repressed
Pappa	0.98950809	Lhx8 InhN	516	KO	repressed
Fn1	1.006335976	Lhx8 InhN	516	KO	repressed
Tshr	1.133679045	Lhx8 InhN	516	KO	repressed
Maml2	0.951131167	Lhx8 InhN	516	KO	repressed
Dpyd	0.690553727	Lhx8 InhN	516	KO	repressed
Map2k6	0.922493958	Lhx8 InhN	516	KO	repressed
Scn1a	1.090596675	Lhx8 InhN	516	KO	repressed
Sox5	0.566006475	Lhx8 InhN	516	KO	repressed
Sfmbt2	0.965115064	Lhx8 InhN	516	KO	repressed
Prmt8	1.113482502	Lhx8 InhN	516	KO	repressed
Trerf1	0.844224989	Lhx8 InhN	516	KO	repressed
Trpc5	1.11359068	Lhx8 InhN	516	KO	repressed
Nav2	1.051135185	Lhx8 InhN	516	KO	repressed
Cald1	0.897612178	Lhx8 InhN	516	KO	repressed
St6gal1	0.965688473	Lhx8 InhN	516	KO	repressed
Fstl5	0.869706921	Lhx8 InhN	516	KO	repressed
Rttn	0.476653709	Lhx8 InhN	516	KO	repressed
Plcxd3	1.00316157	Lhx8 InhN	516	KO	repressed
Gm44593	0.706799652	Lhx8 InhN	516	KO	repressed
Wscd2	1.092478177	Lhx8 InhN	516	KO	repressed
Hdac8	0.85944404	Lhx8 InhN	516	KO	repressed
Pde3a	0.786514847	Lhx8 InhN	516	KO	repressed
Rorb	0.932672532	Lhx8 InhN	516	KO	repressed
St8sia4	0.842443987	Lhx8 InhN	516	KO	repressed
Gm26618	1.02087711	Lhx8 InhN	516	KO	repressed
Slc9a9	0.880831777	Lhx8 InhN	516	KO	repressed
X2610307P16Rik	-0.95790354	Lhx8 InhN	725	WT	repressed
Phf21a	-1.021227797	Lhx8 InhN	725	WT	repressed
Dpf3	-0.947337401	Lhx8 InhN	725	WT	repressed
Nr6a1os	-0.9778163	Lhx8 InhN	725	WT	repressed
Adamts6	-0.909482399	Lhx8 InhN	725	WT	repressed
Zbtb20	-1.009930098	Lhx8 InhN	725	WT	repressed
Myt1l	-1.126157771	Lhx8 InhN	725	WT	repressed
Thsd7a	-1.150030801	Lhx8 InhN	725	WT	repressed
Arhgap18	-0.941325966	Lhx8 InhN	725	WT	repressed
Pik3r3	-1.074989321	Lhx8 InhN	725	WT	repressed
Gm20754	-1.153023267	Lhx8 InhN	725	WT	repressed
Gm4258	-1.143926557	Lhx8 InhN	725	WT	repressed
Gria3	-1.07854379	Lhx8 InhN	725	WT	repressed
Mbnl2	-0.954956204	Lhx8 InhN	725	WT	repressed
Cacng3	-0.995053671	Lhx8 InhN	725	WT	repressed
Il1rapl2	-0.581362381	Lhx8 InhN	725	WT	repressed
Parm1	-0.899332682	Lhx8 InhN	725	WT	repressed
Col11a1	-0.98444842	Lhx8 InhN	725	WT	repressed
Pde1c	-1.11259441	Lhx8 InhN	725	WT	repressed
Nhsl1	-1.15073814	Lhx8 InhN	725	WT	repressed
Bbx	-1.094719716	Lhx8 InhN	725	WT	repressed
Zfp462	-1.149849702	Lhx8 InhN	725	WT	repressed
Cdc14a	-0.983491501	Lhx8 InhN	725	WT	repressed
Pappa	-1.010171647	Lhx8 InhN	725	WT	repressed
Fn1	-0.993541241	Lhx8 InhN	725	WT	repressed
Tshr	-0.756783902	Lhx8 InhN	725	WT	repressed
Maml2	-1.042585978	Lhx8 InhN	725	WT	repressed
Dpyd	-1.146745305	Lhx8 InhN	725	WT	repressed
Map2k6	-1.062706598	Lhx8 InhN	725	WT	repressed
Scn1a	-0.873854526	Lhx8 InhN	725	WT	repressed
Sox5	-1.154626724	Lhx8 InhN	725	WT	repressed
Sfmbt2	-1.031569996	Lhx8 InhN	725	WT	repressed
Prmt8	-0.821538417	Lhx8 InhN	725	WT	repressed
Trerf1	-1.104361075	Lhx8 InhN	725	WT	repressed
Trpc5	-0.821251098	Lhx8 InhN	725	WT	repressed
Nav2	-0.939495264	Lhx8 InhN	725	WT	repressed
Cald1	-1.077868314	Lhx8 InhN	725	WT	repressed
St6gal1	-1.031099952	Lhx8 InhN	725	WT	repressed
Fstl5	-1.092658449	Lhx8 InhN	725	WT	repressed
Rttn	-1.149151169	Lhx8 InhN	725	WT	repressed
Plcxd3	-0.996808156	Lhx8 InhN	725	WT	repressed
Gm44593	-1.144175198	Lhx8 InhN	725	WT	repressed
Wscd2	-0.870073266	Lhx8 InhN	725	WT	repressed
Hdac8	-1.097567029	Lhx8 InhN	725	WT	repressed
Pde3a	-1.125408908	Lhx8 InhN	725	WT	repressed
Rorb	-1.055905143	Lhx8 InhN	725	WT	repressed
St8sia4	-1.105119717	Lhx8 InhN	725	WT	repressed
Gm26618	-0.97772588	Lhx8 InhN	725	WT	repressed
Slc9a9	-1.087023602	Lhx8 InhN	725	WT	repressed
Phf21a	0.232003583	L5-6 ExN 2	96	Het	repressed
Pik3r3	-0.019163934	L5-6 ExN 2	96	Het	repressed
Cacna1e	0.935774756	L5-6 ExN 2	96	Het	repressed
Gria1	0.637709567	L5-6 ExN 2	96	Het	repressed
Zfp462	0.856232194	L5-6 ExN 2	96	Het	repressed
Myt1l	0.96343622	L5-6 ExN 2	96	Het	repressed
Hs3st4	0.747215554	L5-6 ExN 2	96	Het	repressed
Gpc5	0.59744758	L5-6 ExN 2	96	Het	repressed
Mdga1	0.294986293	L5-6 ExN 2	96	Het	repressed
Gm2164	-0.351050062	L5-6 ExN 2	96	Het	repressed
Akap13	0.104791314	L5-6 ExN 2	96	Het	repressed
Slit2	0.061607227	L5-6 ExN 2	96	Het	repressed
Nfia	1.151831093	L5-6 ExN 2	96	Het	repressed
Nol4	1.053332957	L5-6 ExN 2	96	Het	repressed
Slit3	1.152541135	L5-6 ExN 2	96	Het	repressed
Mpped1	0.932048075	L5-6 ExN 2	96	Het	repressed
Cntnap5b	0.838760919	L5-6 ExN 2	96	Het	repressed
Zfp536	1.138753506	L5-6 ExN 2	96	Het	repressed
Tenm4	1.152356563	L5-6 ExN 2	96	Het	repressed
Msi2	0.827819061	L5-6 ExN 2	96	Het	repressed
Hdac8	0.337423841	L5-6 ExN 2	96	Het	repressed
Gm4258	0.775036694	L5-6 ExN 2	96	Het	repressed
Gm49337	0.460758145	L5-6 ExN 2	96	Het	repressed
Cacna2d3	1.049125316	L5-6 ExN 2	96	Het	repressed
Bmerb1	0.850389179	L5-6 ExN 2	96	Het	repressed
Gm20754	0.584318553	L5-6 ExN 2	96	Het	repressed
Kif13a	0.623613141	L5-6 ExN 2	96	Het	repressed
Gm26618	-0.568127514	L5-6 ExN 2	96	Het	repressed
Phf21a	0.863605657	L5-6 ExN 2	82	KO	repressed
Pik3r3	1.009444236	L5-6 ExN 2	82	KO	repressed
Cacna1e	0.117983089	L5-6 ExN 2	82	KO	repressed
Gria1	0.514808746	L5-6 ExN 2	82	KO	repressed
Zfp462	0.242815958	L5-6 ExN 2	82	KO	repressed
Myt1l	0.069501435	L5-6 ExN 2	82	KO	repressed
Hs3st4	0.388790863	L5-6 ExN 2	82	KO	repressed
Gpc5	0.557016995	L5-6 ExN 2	82	KO	repressed
Mdga1	0.819324993	L5-6 ExN 2	82	KO	repressed
Gm2164	1.128191232	L5-6 ExN 2	82	KO	repressed
Akap13	0.943477872	L5-6 ExN 2	82	KO	repressed
Slit2	0.967772078	L5-6 ExN 2	82	KO	repressed
Nfia	-0.505460956	L5-6 ExN 2	82	KO	repressed
Nol4	-0.116950405	L5-6 ExN 2	82	KO	repressed
Slit3	-0.515142021	L5-6 ExN 2	82	KO	repressed
Mpped1	0.124285026	L5-6 ExN 2	82	KO	repressed
Cntnap5b	0.267904118	L5-6 ExN 2	82	KO	repressed
Zfp536	-0.403755682	L5-6 ExN 2	82	KO	repressed
Tenm4	-0.512493402	L5-6 ExN 2	82	KO	repressed
Msi2	0.283253795	L5-6 ExN 2	82	KO	repressed
Hdac8	0.787639931	L5-6 ExN 2	82	KO	repressed
Gm4258	0.35375663	L5-6 ExN 2	82	KO	repressed
Gm49337	0.686559556	L5-6 ExN 2	82	KO	repressed
Cacna2d3	-0.106828228	L5-6 ExN 2	82	KO	repressed
Bmerb1	0.251287992	L5-6 ExN 2	82	KO	repressed
Gm20754	0.570353837	L5-6 ExN 2	82	KO	repressed
Kif13a	0.529816854	L5-6 ExN 2	82	KO	repressed
Gm26618	1.154651688	L5-6 ExN 2	82	KO	repressed
Phf21a	-1.09560924	L5-6 ExN 2	108	WT	repressed
Pik3r3	-0.990280302	L5-6 ExN 2	108	WT	repressed
Cacna1e	-1.053757845	L5-6 ExN 2	108	WT	repressed
Gria1	-1.152518313	L5-6 ExN 2	108	WT	repressed
Zfp462	-1.099048152	L5-6 ExN 2	108	WT	repressed
Myt1l	-1.032937655	L5-6 ExN 2	108	WT	repressed
Hs3st4	-1.136006417	L5-6 ExN 2	108	WT	repressed
Gpc5	-1.154464575	L5-6 ExN 2	108	WT	repressed
Mdga1	-1.114311286	L5-6 ExN 2	108	WT	repressed
Gm2164	-0.77714117	L5-6 ExN 2	108	WT	repressed
Akap13	-1.048269186	L5-6 ExN 2	108	WT	repressed
Slit2	-1.029379305	L5-6 ExN 2	108	WT	repressed
Nfia	-0.646370138	L5-6 ExN 2	108	WT	repressed
Nol4	-0.936382552	L5-6 ExN 2	108	WT	repressed
Slit3	-0.637399114	L5-6 ExN 2	108	WT	repressed
Mpped1	-1.0563331	L5-6 ExN 2	108	WT	repressed
Cntnap5b	-1.106665037	L5-6 ExN 2	108	WT	repressed
Zfp536	-0.734997824	L5-6 ExN 2	108	WT	repressed
Tenm4	-0.639863161	L5-6 ExN 2	108	WT	repressed
Msi2	-1.111072856	L5-6 ExN 2	108	WT	repressed
Hdac8	-1.125063772	L5-6 ExN 2	108	WT	repressed
Gm4258	-1.128793324	L5-6 ExN 2	108	WT	repressed
Gm49337	-1.147317701	L5-6 ExN 2	108	WT	repressed
Cacna2d3	-0.942297088	L5-6 ExN 2	108	WT	repressed
Bmerb1	-1.101677171	L5-6 ExN 2	108	WT	repressed
Gm20754	-1.15467239	L5-6 ExN 2	108	WT	repressed
Kif13a	-1.153429994	L5-6 ExN 2	108	WT	repressed
Gm26618	-0.586524174	L5-6 ExN 2	108	WT	repressed
Pde1c	-0.221686519	Im L6 ExN	1174	Het	repressed
Dlgap2	-0.13707182	Im L6 ExN	1174	Het	repressed
Phf21a	-0.15357515	Im L6 ExN	1174	Het	repressed
Mbnl2	-0.1249432	Im L6 ExN	1174	Het	repressed
Zbtb20	-0.300795049	Im L6 ExN	1174	Het	repressed
Cntnap5b	-0.44511116	Im L6 ExN	1174	Het	repressed
Bbx	-0.20679756	Im L6 ExN	1174	Het	repressed
Col11a1	-0.4766367	Im L6 ExN	1174	Het	repressed
Gria4	-0.125821917	Im L6 ExN	1174	Het	repressed
Fgf14	-0.278093113	Im L6 ExN	1174	Het	repressed
Cacna2d3	-0.147257227	Im L6 ExN	1174	Het	repressed
Dlg1	-0.241779749	Im L6 ExN	1174	Het	repressed
Sntg1	-0.183304778	Im L6 ExN	1174	Het	repressed
Galnt14	-0.33792324	Im L6 ExN	1174	Het	repressed
Nr6a1os	-0.224818623	Im L6 ExN	1174	Het	repressed
Cdc14a	-0.232031844	Im L6 ExN	1174	Het	repressed
Adamts6	-0.230207768	Im L6 ExN	1174	Het	repressed
Msi2	-0.159657969	Im L6 ExN	1174	Het	repressed
Arid5b	-0.403300906	Im L6 ExN	1174	Het	repressed
X2610307P16Rik	-0.387601098	Im L6 ExN	1174	Het	repressed
Adarb2	-0.395137902	Im L6 ExN	1174	Het	repressed
Abcg2	-0.362268428	Im L6 ExN	1174	Het	repressed
Trpm3	-0.164175419	Im L6 ExN	1174	Het	repressed
Tmem132d	-0.339154593	Im L6 ExN	1174	Het	repressed
Sinhcaf	-0.314553264	Im L6 ExN	1174	Het	repressed
Tfdp2	-0.223305711	Im L6 ExN	1174	Het	repressed
Col23a1	-0.254799321	Im L6 ExN	1174	Het	repressed
Abtb2	-0.286172129	Im L6 ExN	1174	Het	repressed
Rest	-0.322583459	Im L6 ExN	1174	Het	repressed
Mmp14	-0.226317602	Im L6 ExN	1174	Het	repressed
Sesn3	-0.183531624	Im L6 ExN	1174	Het	repressed
Trerf1	-0.054883405	Im L6 ExN	1174	Het	repressed
Gm26618	-0.240211311	Im L6 ExN	1174	Het	repressed
Psd3	-0.178924189	Im L6 ExN	1174	Het	repressed
Fkbp14	-0.584155785	Im L6 ExN	1174	Het	repressed
X2310002F09Rik	-0.283313346	Im L6 ExN	1174	Het	repressed
Rbms2	-0.475418211	Im L6 ExN	1174	Het	repressed
Mdga1	0.438340053	Im L6 ExN	1174	Het	repressed
Hdac8	-0.315009864	Im L6 ExN	1174	Het	repressed
Tpcn2	-0.221204321	Im L6 ExN	1174	Het	repressed
Cald1	-0.281388304	Im L6 ExN	1174	Het	repressed
Stxbp4	-0.239487636	Im L6 ExN	1174	Het	repressed
Ikzf2	-0.293578656	Im L6 ExN	1174	Het	repressed
Trpc7	-0.489229014	Im L6 ExN	1174	Het	repressed
Fyco1	-0.429718905	Im L6 ExN	1174	Het	repressed
Tmem132c	0.008752827	Im L6 ExN	1174	Het	repressed
Cachd1	-0.024135392	Im L6 ExN	1174	Het	repressed
Tet2	-0.286917699	Im L6 ExN	1174	Het	repressed
Phldb2	-0.474531783	Im L6 ExN	1174	Het	repressed
Atf7	-0.105860966	Im L6 ExN	1174	Het	repressed
Plat	-0.270782068	Im L6 ExN	1174	Het	repressed
Pik3r3	-0.158210214	Im L6 ExN	1174	Het	repressed
Myt1l	0.045152006	Im L6 ExN	1174	Het	repressed
Akap13	-0.198090671	Im L6 ExN	1174	Het	repressed
Lpp	0.047873142	Im L6 ExN	1174	Het	repressed
Ypel2	-0.299662506	Im L6 ExN	1174	Het	repressed
X5730507A11Rik	-0.150745536	Im L6 ExN	1174	Het	repressed
Hbp1	-0.205568963	Im L6 ExN	1174	Het	repressed
Sfmbt2	-0.299717738	Im L6 ExN	1174	Het	repressed
Plcxd3	0.078405109	Im L6 ExN	1174	Het	repressed
Inava	-0.355407815	Im L6 ExN	1174	Het	repressed
Ift74	-0.118521806	Im L6 ExN	1174	Het	repressed
Esyt1	-0.464389068	Im L6 ExN	1174	Het	repressed
Plagl1	0.035317685	Im L6 ExN	1174	Het	repressed
Platr25	-0.368757928	Im L6 ExN	1174	Het	repressed
Rimbp2	-0.338669122	Im L6 ExN	1174	Het	repressed
Abcd2	-0.189219096	Im L6 ExN	1174	Het	repressed
Zfp945	-0.276341258	Im L6 ExN	1174	Het	repressed
Pcdh11x	0.491131168	Im L6 ExN	1174	Het	repressed
Zfp516	-0.042078687	Im L6 ExN	1174	Het	repressed
Phf21b	-0.361828184	Im L6 ExN	1174	Het	repressed
Rcor1	-0.103670141	Im L6 ExN	1174	Het	repressed
Igf2bp1	-0.288388198	Im L6 ExN	1174	Het	repressed
Gm20342	-0.485443792	Im L6 ExN	1174	Het	repressed
St8sia4	-0.053207915	Im L6 ExN	1174	Het	repressed
Pou6f2	-0.513311727	Im L6 ExN	1174	Het	repressed
Gm10033	-0.122250713	Im L6 ExN	1174	Het	repressed
Stk3	-0.018243993	Im L6 ExN	1174	Het	repressed
Ston1	-0.081520708	Im L6 ExN	1174	Het	repressed
Prmt8	-0.183867195	Im L6 ExN	1174	Het	repressed
Clstn2	-0.088778001	Im L6 ExN	1174	Het	repressed
Man1c1	-0.291019846	Im L6 ExN	1174	Het	repressed
Grm3	-0.36372702	Im L6 ExN	1174	Het	repressed
Dubr	-0.293993559	Im L6 ExN	1174	Het	repressed
Luzp2	0.011846757	Im L6 ExN	1174	Het	repressed
Pde2a	-0.116002572	Im L6 ExN	1174	Het	repressed
Cd9	-0.384372703	Im L6 ExN	1174	Het	repressed
Nav2	-0.258649558	Im L6 ExN	1174	Het	repressed
Fut10	-0.284381423	Im L6 ExN	1174	Het	repressed
Cecr2	0.15258048	Im L6 ExN	1174	Het	repressed
Prkdc	0.173510999	Im L6 ExN	1174	Het	repressed
Ano6	-0.045595246	Im L6 ExN	1174	Het	repressed
Gm49337	-0.589146526	Im L6 ExN	1174	Het	repressed
Pde7b	-0.188568482	Im L6 ExN	1174	Het	repressed
Galnt18	-0.143890655	Im L6 ExN	1174	Het	repressed
Zfp521	0.116187462	Im L6 ExN	1174	Het	repressed
Brip1os	-0.334223577	Im L6 ExN	1174	Het	repressed
Ptpru	-0.22806794	Im L6 ExN	1174	Het	repressed
Gm31907	0.076860482	Im L6 ExN	1174	Het	repressed
Anxa6	-0.360462561	Im L6 ExN	1174	Het	repressed
Auts2	0.172190446	Im L6 ExN	1174	Het	repressed
Map2k6	-0.26794367	Im L6 ExN	1174	Het	repressed
Gfra2	-0.273524422	Im L6 ExN	1174	Het	repressed
Colec12	-0.395895799	Im L6 ExN	1174	Het	repressed
Lix1	0.047735042	Im L6 ExN	1174	Het	repressed
Tubd1	-0.491970798	Im L6 ExN	1174	Het	repressed
Stag2	-0.278092878	Im L6 ExN	1174	Het	repressed
Nuak1	-0.197703842	Im L6 ExN	1174	Het	repressed
Lmo3	-0.233538312	Im L6 ExN	1174	Het	repressed
Gm45837	0.227408146	Im L6 ExN	1174	Het	repressed
Ppp1r1b	-0.507722876	Im L6 ExN	1174	Het	repressed
Fam126a	-0.107426904	Im L6 ExN	1174	Het	repressed
Rbpj	-0.044468785	Im L6 ExN	1174	Het	repressed
Numb	-0.309169376	Im L6 ExN	1174	Het	repressed
Mroh3	-0.562962208	Im L6 ExN	1174	Het	repressed
Ulk4	-0.487286335	Im L6 ExN	1174	Het	repressed
Slc7a8	-0.2626401	Im L6 ExN	1174	Het	repressed
Shisal1	-0.341098228	Im L6 ExN	1174	Het	repressed
Cd46	-0.370533849	Im L6 ExN	1174	Het	repressed
Zc3h12b	-0.0223711	Im L6 ExN	1174	Het	repressed
Prkd2	-0.381603354	Im L6 ExN	1174	Het	repressed
Dcdc5	-0.646839004	Im L6 ExN	1174	Het	repressed
Atp7a	-0.186742614	Im L6 ExN	1174	Het	repressed
Nyap2	-0.379245091	Im L6 ExN	1174	Het	repressed
Gm42993	0.112216963	Im L6 ExN	1174	Het	repressed
Syt6	-0.226288644	Im L6 ExN	1174	Het	repressed
Itgb8	0.348232972	Im L6 ExN	1174	Het	repressed
Ano4	0.06875227	Im L6 ExN	1174	Het	repressed
Gcnt2	-0.453456566	Im L6 ExN	1174	Het	repressed
Tspan18	0.109647965	Im L6 ExN	1174	Het	repressed
Ccdc136	0.024203863	Im L6 ExN	1174	Het	repressed
Prkd3	-0.430338758	Im L6 ExN	1174	Het	repressed
Zfp808	-0.038739197	Im L6 ExN	1174	Het	repressed
Nf2	-0.19028821	Im L6 ExN	1174	Het	repressed
Fam117a	-0.249012815	Im L6 ExN	1174	Het	repressed
Nfyc	-0.182677944	Im L6 ExN	1174	Het	repressed
Ftx	-0.220957226	Im L6 ExN	1174	Het	repressed
Gm42992	0.069697511	Im L6 ExN	1174	Het	repressed
Pot1a	0.177654649	Im L6 ExN	1174	Het	repressed
Kdm3a	-0.405801857	Im L6 ExN	1174	Het	repressed
Syt17	-0.455500723	Im L6 ExN	1174	Het	repressed
Kirrel	0.117694325	Im L6 ExN	1174	Het	repressed
Hmbox1	-0.360405244	Im L6 ExN	1174	Het	repressed
Sgcd	-0.245792422	Im L6 ExN	1174	Het	repressed
Gria1	-0.097297192	Im L6 ExN	1174	Het	repressed
Efna4	-0.182718336	Im L6 ExN	1174	Het	repressed
Shroom3	0.203901684	Im L6 ExN	1174	Het	repressed
Ttc23	-0.159439269	Im L6 ExN	1174	Het	repressed
Vat1l	0.120484912	Im L6 ExN	1174	Het	repressed
Baz1a	0.399409002	Im L6 ExN	1174	Het	repressed
Rhobtb3	-0.274850353	Im L6 ExN	1174	Het	repressed
Col5a1	-0.021638861	Im L6 ExN	1174	Het	repressed
Evc	-0.050304809	Im L6 ExN	1174	Het	repressed
Tsc22d4	-0.211787652	Im L6 ExN	1174	Het	repressed
C230035I16Rik	-0.230204761	Im L6 ExN	1174	Het	repressed
Foxred2	-0.526054558	Im L6 ExN	1174	Het	repressed
Rai14	-0.405108424	Im L6 ExN	1174	Het	repressed
Pgap1	-0.456960362	Im L6 ExN	1174	Het	repressed
Gab1	0.174708779	Im L6 ExN	1174	Het	repressed
Cnih3	0.063108203	Im L6 ExN	1174	Het	repressed
Galnt17	0.46848265	Im L6 ExN	1174	Het	repressed
St6gal1	-0.412069848	Im L6 ExN	1174	Het	repressed
L3mbtl3	-0.399568414	Im L6 ExN	1174	Het	repressed
D330041H03Rik	-0.286075956	Im L6 ExN	1174	Het	repressed
X2610037D02Rik	-0.342852018	Im L6 ExN	1174	Het	repressed
Pak3	0.073448096	Im L6 ExN	1174	Het	repressed
Ncor1	-0.385779449	Im L6 ExN	1174	Het	repressed
Gabra3	-0.286883536	Im L6 ExN	1174	Het	repressed
Ino80dos	-0.584713662	Im L6 ExN	1174	Het	repressed
Mgll	-0.182234844	Im L6 ExN	1174	Het	repressed
Ccdc171	-0.301462127	Im L6 ExN	1174	Het	repressed
Cwf19l2	-0.291394182	Im L6 ExN	1174	Het	repressed
Plekhg2	-0.153070606	Im L6 ExN	1174	Het	repressed
Gm49069	-0.059417746	Im L6 ExN	1174	Het	repressed
Neto2	-0.368175821	Im L6 ExN	1174	Het	repressed
Sema6a	-0.107695451	Im L6 ExN	1174	Het	repressed
Gm28047	-0.291917751	Im L6 ExN	1174	Het	repressed
Arhgap5	-0.162959549	Im L6 ExN	1174	Het	repressed
Srrm4	0.083000195	Im L6 ExN	1174	Het	repressed
Kcnmb2	-0.019821187	Im L6 ExN	1174	Het	repressed
Ube2h	-0.009692322	Im L6 ExN	1174	Het	repressed
Hsd17b11	-0.469312737	Im L6 ExN	1174	Het	repressed
Rab23	-0.345373461	Im L6 ExN	1174	Het	repressed
Epc1	-0.146699686	Im L6 ExN	1174	Het	repressed
Enpp2	-0.371493659	Im L6 ExN	1174	Het	repressed
Pot1b	-0.410447646	Im L6 ExN	1174	Het	repressed
Shc3	0.089096878	Im L6 ExN	1174	Het	repressed
Dpy19l3	-0.240627662	Im L6 ExN	1174	Het	repressed
C78859	-0.333204378	Im L6 ExN	1174	Het	repressed
Fam189a1	0.043856745	Im L6 ExN	1174	Het	repressed
Ppard	-0.137010167	Im L6 ExN	1174	Het	repressed
Esrrg	-0.198749699	Im L6 ExN	1174	Het	repressed
Tlk1	-0.17779184	Im L6 ExN	1174	Het	repressed
Hs3st4	-0.330020529	Im L6 ExN	1174	Het	repressed
Shb	0.363798632	Im L6 ExN	1174	Het	repressed
Phkb	-0.086427681	Im L6 ExN	1174	Het	repressed
Zmynd8	-0.461421499	Im L6 ExN	1174	Het	repressed
Kcnn3	0.264643145	Im L6 ExN	1174	Het	repressed
Rasal2	-0.23442591	Im L6 ExN	1174	Het	repressed
X2610011E03Rik	0.40228007	Im L6 ExN	1174	Het	repressed
Immp1l	0.447981196	Im L6 ExN	1174	Het	repressed
Gm42442	-0.348928217	Im L6 ExN	1174	Het	repressed
Zfp52	-0.415208426	Im L6 ExN	1174	Het	repressed
Pde1c	1.092240893	Im L6 ExN	962	KO	repressed
Dlgap2	1.061465156	Im L6 ExN	962	KO	repressed
Phf21a	1.067903615	Im L6 ExN	962	KO	repressed
Mbnl2	1.056600313	Im L6 ExN	962	KO	repressed
Zbtb20	1.11587241	Im L6 ExN	962	KO	repressed
Cntnap5b	1.145272786	Im L6 ExN	962	KO	repressed
Bbx	1.087231122	Im L6 ExN	962	KO	repressed
Col11a1	1.14914934	Im L6 ExN	962	KO	repressed
Gria4	1.056956548	Im L6 ExN	962	KO	repressed
Fgf14	1.109612456	Im L6 ExN	962	KO	repressed
Cacna2d3	1.06546352	Im L6 ExN	962	KO	repressed
Dlg1	1.098722639	Im L6 ExN	962	KO	repressed
Sntg1	1.078971749	Im L6 ExN	962	KO	repressed
Galnt14	1.125181215	Im L6 ExN	962	KO	repressed
Nr6a1os	1.093272421	Im L6 ExN	962	KO	repressed
Cdc14a	1.09561835	Im L6 ExN	962	KO	repressed
Adamts6	1.095029028	Im L6 ExN	962	KO	repressed
Msi2	1.070223855	Im L6 ExN	962	KO	repressed
Arid5b	1.138673016	Im L6 ExN	962	KO	repressed
X2610307P16Rik	1.135779339	Im L6 ExN	962	KO	repressed
Adarb2	1.137196286	Im L6 ExN	962	KO	repressed
Abcg2	1.130645241	Im L6 ExN	962	KO	repressed
Trpm3	1.071928517	Im L6 ExN	962	KO	repressed
Tmem132d	1.125469875	Im L6 ExN	962	KO	repressed
Sinhcaf	1.119457583	Im L6 ExN	962	KO	repressed
Tfdp2	1.092775131	Im L6 ExN	962	KO	repressed
Col23a1	1.102749843	Im L6 ExN	962	KO	repressed
Abtb2	1.111889003	Im L6 ExN	962	KO	repressed
Rest	1.121476573	Im L6 ExN	962	KO	repressed
Mmp14	1.093763338	Im L6 ExN	962	KO	repressed
Sesn3	1.079053565	Im L6 ExN	962	KO	repressed
Trerf1	1.026311493	Im L6 ExN	962	KO	repressed
Gm26618	1.098228293	Im L6 ExN	962	KO	repressed
Psd3	1.077383954	Im L6 ExN	962	KO	repressed
Fkbp14	1.154673692	Im L6 ExN	962	KO	repressed
X2310002F09Rik	1.11108958	Im L6 ExN	962	KO	repressed
Rbms2	1.149017584	Im L6 ExN	962	KO	repressed
Mdga1	0.705975096	Im L6 ExN	962	KO	repressed
Hdac8	1.119573843	Im L6 ExN	962	KO	repressed
Tpcn2	1.092081394	Im L6 ExN	962	KO	repressed
Cald1	1.110547474	Im L6 ExN	962	KO	repressed
Stxbp4	1.097999538	Im L6 ExN	962	KO	repressed
Ikzf2	1.113928759	Im L6 ExN	962	KO	repressed
Trpc7	1.150424216	Im L6 ExN	962	KO	repressed
Fyco1	1.143033061	Im L6 ExN	962	KO	repressed
Tmem132c	0.995594857	Im L6 ExN	962	KO	repressed
Cachd1	1.011849228	Im L6 ExN	962	KO	repressed
Tet2	1.112096385	Im L6 ExN	962	KO	repressed
Phldb2	1.14892081	Im L6 ExN	962	KO	repressed
Atf7	1.048719161	Im L6 ExN	962	KO	repressed
Plat	1.107506152	Im L6 ExN	962	KO	repressed
Pik3r3	1.069674209	Im L6 ExN	962	KO	repressed
Myt1l	0.976659191	Im L6 ExN	962	KO	repressed
Akap13	1.084220479	Im L6 ExN	962	KO	repressed
Lpp	0.97520362	Im L6 ExN	962	KO	repressed
Ypel2	1.115570238	Im L6 ExN	962	KO	repressed
X5730507A11Rik	1.066814566	Im L6 ExN	962	KO	repressed
Hbp1	1.086809914	Im L6 ExN	962	KO	repressed
Sfmbt2	1.115584999	Im L6 ExN	962	KO	repressed
Plcxd3	0.958489522	Im L6 ExN	962	KO	repressed
Inava	1.129157513	Im L6 ExN	962	KO	repressed
Ift74	1.053979173	Im L6 ExN	962	KO	repressed
Esyt1	1.147758347	Im L6 ExN	962	KO	repressed
Plagl1	0.981873296	Im L6 ExN	962	KO	repressed
Platr25	1.132014544	Im L6 ExN	962	KO	repressed
Rimbp2	1.125356224	Im L6 ExN	962	KO	repressed
Abcd2	1.081091732	Im L6 ExN	962	KO	repressed
Zfp945	1.109111735	Im L6 ExN	962	KO	repressed
Pcdh11x	0.659471781	Im L6 ExN	962	KO	repressed
Zfp516	1.020375142	Im L6 ExN	962	KO	repressed
Phf21b	1.130551009	Im L6 ExN	962	KO	repressed
Rcor1	1.047796604	Im L6 ExN	962	KO	repressed
Igf2bp1	1.112504063	Im L6 ExN	962	KO	repressed
Gm20342	1.15005769	Im L6 ExN	962	KO	repressed
St8sia4	1.025541737	Im L6 ExN	962	KO	repressed
Pou6f2	1.152414371	Im L6 ExN	962	KO	repressed
Gm10033	1.055505099	Im L6 ExN	962	KO	repressed
Stk3	1.008997172	Im L6 ExN	962	KO	repressed
Ston1	1.038265131	Im L6 ExN	962	KO	repressed
Prmt8	1.079174521	Im L6 ExN	962	KO	repressed
Clstn2	1.041429045	Im L6 ExN	962	KO	repressed
Man1c1	1.113229194	Im L6 ExN	962	KO	repressed
Grm3	1.13095623	Im L6 ExN	962	KO	repressed
Dubr	1.11404168	Im L6 ExN	962	KO	repressed
Luzp2	0.994023991	Im L6 ExN	962	KO	repressed
Pde2a	1.052942265	Im L6 ExN	962	KO	repressed
Cd9	1.135156775	Im L6 ExN	962	KO	repressed
Nav2	1.103914593	Im L6 ExN	962	KO	repressed
Fut10	1.111389042	Im L6 ExN	962	KO	repressed
Cecr2	0.914941014	Im L6 ExN	962	KO	repressed
Prkdc	0.901890266	Im L6 ExN	962	KO	repressed
Ano6	1.022017721	Im L6 ExN	962	KO	repressed
Gm49337	1.154619644	Im L6 ExN	962	KO	repressed
Pde7b	1.080859857	Im L6 ExN	962	KO	repressed
Galnt18	1.064150755	Im L6 ExN	962	KO	repressed
Zfp521	0.936831068	Im L6 ExN	962	KO	repressed
Brip1os	1.1243061	Im L6 ExN	962	KO	repressed
Ptpru	1.094334312	Im L6 ExN	962	KO	repressed
Gm31907	0.959351974	Im L6 ExN	962	KO	repressed
Anxa6	1.130257626	Im L6 ExN	962	KO	repressed
Auts2	0.902723688	Im L6 ExN	962	KO	repressed
Map2k6	1.106676643	Im L6 ExN	962	KO	repressed
Gfra2	1.108301347	Im L6 ExN	962	KO	repressed
Colec12	1.137335938	Im L6 ExN	962	KO	repressed
Lix1	0.975277626	Im L6 ExN	962	KO	repressed
Tubd1	1.150680679	Im L6 ExN	962	KO	repressed
Stag2	1.109612389	Im L6 ExN	962	KO	repressed
Nuak1	1.084085342	Im L6 ExN	962	KO	repressed
Lmo3	1.096103058	Im L6 ExN	962	KO	repressed
Gm45837	0.866711223	Im L6 ExN	962	KO	repressed
Ppp1r1b	1.152005697	Im L6 ExN	962	KO	repressed
Fam126a	1.049376344	Im L6 ExN	962	KO	repressed
Rbpj	1.021492565	Im L6 ExN	962	KO	repressed
Numb	1.118073516	Im L6 ExN	962	KO	repressed
Mroh3	1.154581994	Im L6 ExN	962	KO	repressed
Ulk4	1.150237906	Im L6 ExN	962	KO	repressed
Slc7a8	1.10510911	Im L6 ExN	962	KO	repressed
Shisal1	1.125922863	Im L6 ExN	962	KO	repressed
Cd46	1.13238281	Im L6 ExN	962	KO	repressed
Zc3h12b	1.010997858	Im L6 ExN	962	KO	repressed
Prkd2	1.134615303	Im L6 ExN	962	KO	repressed
Dcdc5	1.151791084	Im L6 ExN	962	KO	repressed
Atp7a	1.080207361	Im L6 ExN	962	KO	repressed
Nyap2	1.134148813	Im L6 ExN	962	KO	repressed
Gm42993	0.939158073	Im L6 ExN	962	KO	repressed
Syt6	1.093753871	Im L6 ExN	962	KO	repressed
Itgb8	0.779324833	Im L6 ExN	962	KO	repressed
Ano4	0.963849713	Im L6 ExN	962	KO	repressed
Gcnt2	1.146392818	Im L6 ExN	962	KO	repressed
Tspan18	0.940657305	Im L6 ExN	962	KO	repressed
Ccdc136	0.987678359	Im L6 ExN	962	KO	repressed
Prkd3	1.143127576	Im L6 ExN	962	KO	repressed
Zfp808	1.018806668	Im L6 ExN	962	KO	repressed
Nf2	1.081472041	Im L6 ExN	962	KO	repressed
Fam117a	1.100976819	Im L6 ExN	962	KO	repressed
Nfyc	1.078745462	Im L6 ExN	962	KO	repressed
Ftx	1.09199959	Im L6 ExN	962	KO	repressed
Gm42992	0.963327929	Im L6 ExN	962	KO	repressed
Pot1a	0.899266355	Im L6 ExN	962	KO	repressed
Kdm3a	1.139113319	Im L6 ExN	962	KO	repressed
Syt17	1.14665695	Im L6 ExN	962	KO	repressed
Kirrel	0.935944793	Im L6 ExN	962	KO	repressed
Hmbox1	1.130245276	Im L6 ExN	962	KO	repressed
Sgcd	1.099978379	Im L6 ExN	962	KO	repressed
Gria1	1.045092243	Im L6 ExN	962	KO	repressed
Efna4	1.078760053	Im L6 ExN	962	KO	repressed
Shroom3	0.882334725	Im L6 ExN	962	KO	repressed
Ttc23	1.070140929	Im L6 ExN	962	KO	repressed
Vat1l	0.934298915	Im L6 ExN	962	KO	repressed
Baz1a	0.738567494	Im L6 ExN	962	KO	repressed
Rhobtb3	1.108683619	Im L6 ExN	962	KO	repressed
Col5a1	1.010643825	Im L6 ExN	962	KO	repressed
Evc	1.024202989	Im L6 ExN	962	KO	repressed
Tsc22d4	1.088929681	Im L6 ExN	962	KO	repressed
C230035I16Rik	1.095028054	Im L6 ExN	962	KO	repressed
Foxred2	1.153223859	Im L6 ExN	962	KO	repressed
Rai14	1.138991809	Im L6 ExN	962	KO	repressed
Pgap1	1.146843083	Im L6 ExN	962	KO	repressed
Gab1	0.901133158	Im L6 ExN	962	KO	repressed
Cnih3	0.96695129	Im L6 ExN	962	KO	repressed
Galnt17	0.679757036	Im L6 ExN	962	KO	repressed
St6gal1	1.140191672	Im L6 ExN	962	KO	repressed
L3mbtl3	1.138005296	Im L6 ExN	962	KO	repressed
D330041H03Rik	1.111862219	Im L6 ExN	962	KO	repressed
X2610037D02Rik	1.126328816	Im L6 ExN	962	KO	repressed
Pak3	0.961250918	Im L6 ExN	962	KO	repressed
Ncor1	1.1354292	Im L6 ExN	962	KO	repressed
Gabra3	1.112086893	Im L6 ExN	962	KO	repressed
Ino80dos	1.1546691	Im L6 ExN	962	KO	repressed
Mgll	1.078585318	Im L6 ExN	962	KO	repressed
Ccdc171	1.116049891	Im L6 ExN	962	KO	repressed
Cwf19l2	1.113331874	Im L6 ExN	962	KO	repressed
Plekhg2	1.06770988	Im L6 ExN	962	KO	repressed
Gm49069	1.02838407	Im L6 ExN	962	KO	repressed
Neto2	1.13189323	Im L6 ExN	962	KO	repressed
Sema6a	1.049488859	Im L6 ExN	962	KO	repressed
Gm28047	1.113475294	Im L6 ExN	962	KO	repressed
Arhgap5	1.071471259	Im L6 ExN	962	KO	repressed
Srrm4	0.95591317	Im L6 ExN	962	KO	repressed
Kcnmb2	1.009763253	Im L6 ExN	962	KO	repressed
Ube2h	1.004810933	Im L6 ExN	962	KO	repressed
Hsd17b11	1.148335287	Im L6 ExN	962	KO	repressed
Rab23	1.126907816	Im L6 ExN	962	KO	repressed
Epc1	1.065246714	Im L6 ExN	962	KO	repressed
Enpp2	1.132580683	Im L6 ExN	962	KO	repressed
Pot1b	1.139916044	Im L6 ExN	962	KO	repressed
Shc3	0.952470272	Im L6 ExN	962	KO	repressed
Dpy19l3	1.098359712	Im L6 ExN	962	KO	repressed
C78859	1.124062962	Im L6 ExN	962	KO	repressed
Fam189a1	0.977350087	Im L6 ExN	962	KO	repressed
Ppard	1.061440711	Im L6 ExN	962	KO	repressed
Esrrg	1.084450439	Im L6 ExN	962	KO	repressed
Tlk1	1.076971092	Im L6 ExN	962	KO	repressed
Hs3st4	1.123297715	Im L6 ExN	962	KO	repressed
Shb	0.767172818	Im L6 ExN	962	KO	repressed
Phkb	1.040408752	Im L6 ExN	962	KO	repressed
Zmynd8	1.147399164	Im L6 ExN	962	KO	repressed
Kcnn3	0.841060677	Im L6 ExN	962	KO	repressed
Rasal2	1.096387796	Im L6 ExN	962	KO	repressed
X2610011E03Rik	0.736211585	Im L6 ExN	962	KO	repressed
Immp1l	0.69768431	Im L6 ExN	962	KO	repressed
Gm42442	1.127714771	Im L6 ExN	962	KO	repressed
Zfp52	1.140718071	Im L6 ExN	962	KO	repressed
Pde1c	-0.870554374	Im L6 ExN	1253	WT	repressed
Dlgap2	-0.924393336	Im L6 ExN	1253	WT	repressed
Phf21a	-0.914328465	Im L6 ExN	1253	WT	repressed
Mbnl2	-0.931657113	Im L6 ExN	1253	WT	repressed
Zbtb20	-0.815077361	Im L6 ExN	1253	WT	repressed
Cntnap5b	-0.700161625	Im L6 ExN	1253	WT	repressed
Bbx	-0.880433562	Im L6 ExN	1253	WT	repressed
Col11a1	-0.67251264	Im L6 ExN	1253	WT	repressed
Gria4	-0.931134631	Im L6 ExN	1253	WT	repressed
Fgf14	-0.831519343	Im L6 ExN	1253	WT	repressed
Cacna2d3	-0.918206293	Im L6 ExN	1253	WT	repressed
Dlg1	-0.856942889	Im L6 ExN	1253	WT	repressed
Sntg1	-0.895666971	Im L6 ExN	1253	WT	repressed
Galnt14	-0.787257974	Im L6 ExN	1253	WT	repressed
Nr6a1os	-0.868453798	Im L6 ExN	1253	WT	repressed
Cdc14a	-0.863586506	Im L6 ExN	1253	WT	repressed
Adamts6	-0.86482126	Im L6 ExN	1253	WT	repressed
Msi2	-0.910565886	Im L6 ExN	1253	WT	repressed
Arid5b	-0.735372111	Im L6 ExN	1253	WT	repressed
X2610307P16Rik	-0.748178241	Im L6 ExN	1253	WT	repressed
Adarb2	-0.742058384	Im L6 ExN	1253	WT	repressed
Abcg2	-0.768376813	Im L6 ExN	1253	WT	repressed
Trpm3	-0.907753098	Im L6 ExN	1253	WT	repressed
Tmem132d	-0.786315282	Im L6 ExN	1253	WT	repressed
Sinhcaf	-0.80490432	Im L6 ExN	1253	WT	repressed
Tfdp2	-0.86946942	Im L6 ExN	1253	WT	repressed
Col23a1	-0.847950523	Im L6 ExN	1253	WT	repressed
Abtb2	-0.825716874	Im L6 ExN	1253	WT	repressed
Rest	-0.798893114	Im L6 ExN	1253	WT	repressed
Mmp14	-0.867445736	Im L6 ExN	1253	WT	repressed
Sesn3	-0.895521941	Im L6 ExN	1253	WT	repressed
Trerf1	-0.971428088	Im L6 ExN	1253	WT	repressed
Gm26618	-0.858016982	Im L6 ExN	1253	WT	repressed
Psd3	-0.898459765	Im L6 ExN	1253	WT	repressed
Fkbp14	-0.570517907	Im L6 ExN	1253	WT	repressed
X2310002F09Rik	-0.827776234	Im L6 ExN	1253	WT	repressed
Rbms2	-0.673599374	Im L6 ExN	1253	WT	repressed
Mdga1	-1.144315149	Im L6 ExN	1253	WT	repressed
Hdac8	-0.804563979	Im L6 ExN	1253	WT	repressed
Tpcn2	-0.870877073	Im L6 ExN	1253	WT	repressed
Cald1	-0.82915917	Im L6 ExN	1253	WT	repressed
Stxbp4	-0.858511902	Im L6 ExN	1253	WT	repressed
Ikzf2	-0.820350103	Im L6 ExN	1253	WT	repressed
Trpc7	-0.661195202	Im L6 ExN	1253	WT	repressed
Fyco1	-0.713314156	Im L6 ExN	1253	WT	repressed
Tmem132c	-1.004347683	Im L6 ExN	1253	WT	repressed
Cachd1	-0.987713836	Im L6 ExN	1253	WT	repressed
Tet2	-0.825178686	Im L6 ExN	1253	WT	repressed
Phldb2	-0.674389027	Im L6 ExN	1253	WT	repressed
Atf7	-0.942858196	Im L6 ExN	1253	WT	repressed
Plat	-0.836724085	Im L6 ExN	1253	WT	repressed
Pik3r3	-0.911463995	Im L6 ExN	1253	WT	repressed
Myt1l	-1.021811197	Im L6 ExN	1253	WT	repressed
Akap13	-0.886129809	Im L6 ExN	1253	WT	repressed
Lpp	-1.023076762	Im L6 ExN	1253	WT	repressed
Ypel2	-0.815907732	Im L6 ExN	1253	WT	repressed
X5730507A11Rik	-0.916069029	Im L6 ExN	1253	WT	repressed
Hbp1	-0.881240951	Im L6 ExN	1253	WT	repressed
Sfmbt2	-0.815867261	Im L6 ExN	1253	WT	repressed
Plcxd3	-1.036894631	Im L6 ExN	1253	WT	repressed
Inava	-0.773749698	Im L6 ExN	1253	WT	repressed
Ift74	-0.935457366	Im L6 ExN	1253	WT	repressed
Esyt1	-0.683369279	Im L6 ExN	1253	WT	repressed
Plagl1	-1.017190981	Im L6 ExN	1253	WT	repressed
Platr25	-0.763256617	Im L6 ExN	1253	WT	repressed
Rimbp2	-0.786687102	Im L6 ExN	1253	WT	repressed
Abcd2	-0.891872636	Im L6 ExN	1253	WT	repressed
Zfp945	-0.832770478	Im L6 ExN	1253	WT	repressed
Pcdh11x	-1.150602949	Im L6 ExN	1253	WT	repressed
Zfp516	-0.978296455	Im L6 ExN	1253	WT	repressed
Phf21b	-0.768722825	Im L6 ExN	1253	WT	repressed
Rcor1	-0.944126463	Im L6 ExN	1253	WT	repressed
Igf2bp1	-0.824115864	Im L6 ExN	1253	WT	repressed
Gm20342	-0.664613898	Im L6 ExN	1253	WT	repressed
St8sia4	-0.972333823	Im L6 ExN	1253	WT	repressed
Pou6f2	-0.639102644	Im L6 ExN	1253	WT	repressed
Gm10033	-0.933254386	Im L6 ExN	1253	WT	repressed
Stk3	-0.99075318	Im L6 ExN	1253	WT	repressed
Ston1	-0.956744423	Im L6 ExN	1253	WT	repressed
Prmt8	-0.895307326	Im L6 ExN	1253	WT	repressed
Clstn2	-0.952651044	Im L6 ExN	1253	WT	repressed
Man1c1	-0.822209348	Im L6 ExN	1253	WT	repressed
Grm3	-0.76722921	Im L6 ExN	1253	WT	repressed
Dubr	-0.820048122	Im L6 ExN	1253	WT	repressed
Luzp2	-1.005870747	Im L6 ExN	1253	WT	repressed
Pde2a	-0.936939693	Im L6 ExN	1253	WT	repressed
Cd9	-0.750784072	Im L6 ExN	1253	WT	repressed
Nav2	-0.845265034	Im L6 ExN	1253	WT	repressed
Fut10	-0.827007619	Im L6 ExN	1253	WT	repressed
Cecr2	-1.067521493	Im L6 ExN	1253	WT	repressed
Prkdc	-1.075401265	Im L6 ExN	1253	WT	repressed
Ano6	-0.976422476	Im L6 ExN	1253	WT	repressed
Gm49337	-0.565473119	Im L6 ExN	1253	WT	repressed
Pde7b	-0.892291375	Im L6 ExN	1253	WT	repressed
Galnt18	-0.9202601	Im L6 ExN	1253	WT	repressed
Zfp521	-1.05301853	Im L6 ExN	1253	WT	repressed
Brip1os	-0.790082523	Im L6 ExN	1253	WT	repressed
Ptpru	-0.866266372	Im L6 ExN	1253	WT	repressed
Gm31907	-1.036212457	Im L6 ExN	1253	WT	repressed
Anxa6	-0.769795065	Im L6 ExN	1253	WT	repressed
Auts2	-1.074914133	Im L6 ExN	1253	WT	repressed
Map2k6	-0.838732972	Im L6 ExN	1253	WT	repressed
Gfra2	-0.834776925	Im L6 ExN	1253	WT	repressed
Colec12	-0.741440139	Im L6 ExN	1253	WT	repressed
Lix1	-1.023012668	Im L6 ExN	1253	WT	repressed
Tubd1	-0.658709881	Im L6 ExN	1253	WT	repressed
Stag2	-0.831519511	Im L6 ExN	1253	WT	repressed
Nuak1	-0.8863815	Im L6 ExN	1253	WT	repressed
Lmo3	-0.862564747	Im L6 ExN	1253	WT	repressed
Gm45837	-1.094119368	Im L6 ExN	1253	WT	repressed
Ppp1r1b	-0.644282822	Im L6 ExN	1253	WT	repressed
Fam126a	-0.941949441	Im L6 ExN	1253	WT	repressed
Rbpj	-0.97702378	Im L6 ExN	1253	WT	repressed
Numb	-0.808904141	Im L6 ExN	1253	WT	repressed
Mroh3	-0.591619786	Im L6 ExN	1253	WT	repressed
Ulk4	-0.662951572	Im L6 ExN	1253	WT	repressed
Slc7a8	-0.84246901	Im L6 ExN	1253	WT	repressed
Shisal1	-0.784824634	Im L6 ExN	1253	WT	repressed
Cd46	-0.761848961	Im L6 ExN	1253	WT	repressed
Zc3h12b	-0.988626758	Im L6 ExN	1253	WT	repressed
Prkd2	-0.753011949	Im L6 ExN	1253	WT	repressed
Dcdc5	-0.50495208	Im L6 ExN	1253	WT	repressed
Atp7a	-0.893464747	Im L6 ExN	1253	WT	repressed
Nyap2	-0.754903722	Im L6 ExN	1253	WT	repressed
Gm42993	-1.051375036	Im L6 ExN	1253	WT	repressed
Syt6	-0.867465227	Im L6 ExN	1253	WT	repressed
Itgb8	-1.127557805	Im L6 ExN	1253	WT	repressed
Ano4	-1.032601983	Im L6 ExN	1253	WT	repressed
Gcnt2	-0.692936252	Im L6 ExN	1253	WT	repressed
Tspan18	-1.050305269	Im L6 ExN	1253	WT	repressed
Ccdc136	-1.011882222	Im L6 ExN	1253	WT	repressed
Prkd3	-0.712788818	Im L6 ExN	1253	WT	repressed
Zfp808	-0.980067471	Im L6 ExN	1253	WT	repressed
Nf2	-0.891183831	Im L6 ExN	1253	WT	repressed
Fam117a	-0.851964003	Im L6 ExN	1253	WT	repressed
Nfyc	-0.896067518	Im L6 ExN	1253	WT	repressed
Ftx	-0.871042364	Im L6 ExN	1253	WT	repressed
Gm42992	-1.033025439	Im L6 ExN	1253	WT	repressed
Pot1a	-1.076921004	Im L6 ExN	1253	WT	repressed
Kdm3a	-0.733311462	Im L6 ExN	1253	WT	repressed
Syt17	-0.691156227	Im L6 ExN	1253	WT	repressed
Kirrel	-1.053639118	Im L6 ExN	1253	WT	repressed
Hmbox1	-0.769840032	Im L6 ExN	1253	WT	repressed
Sgcd	-0.854185958	Im L6 ExN	1253	WT	repressed
Gria1	-0.947795052	Im L6 ExN	1253	WT	repressed
Efna4	-0.896041717	Im L6 ExN	1253	WT	repressed
Shroom3	-1.086236409	Im L6 ExN	1253	WT	repressed
Ttc23	-0.910701659	Im L6 ExN	1253	WT	repressed
Vat1l	-1.054783828	Im L6 ExN	1253	WT	repressed
Baz1a	-1.137976496	Im L6 ExN	1253	WT	repressed
Rhobtb3	-0.833833266	Im L6 ExN	1253	WT	repressed
Col5a1	-0.989004964	Im L6 ExN	1253	WT	repressed
Evc	-0.97389818	Im L6 ExN	1253	WT	repressed
Tsc22d4	-0.877142029	Im L6 ExN	1253	WT	repressed
C230035I16Rik	-0.864823293	Im L6 ExN	1253	WT	repressed
Foxred2	-0.627169301	Im L6 ExN	1253	WT	repressed
Rai14	-0.733883386	Im L6 ExN	1253	WT	repressed
Pgap1	-0.689882721	Im L6 ExN	1253	WT	repressed
Gab1	-1.075841937	Im L6 ExN	1253	WT	repressed
Cnih3	-1.030059493	Im L6 ExN	1253	WT	repressed
Galnt17	-1.148239687	Im L6 ExN	1253	WT	repressed
St6gal1	-0.728121824	Im L6 ExN	1253	WT	repressed
L3mbtl3	-0.738436882	Im L6 ExN	1253	WT	repressed
D330041H03Rik	-0.825786264	Im L6 ExN	1253	WT	repressed
X2610037D02Rik	-0.783476798	Im L6 ExN	1253	WT	repressed
Pak3	-1.034699014	Im L6 ExN	1253	WT	repressed
Ncor1	-0.749649751	Im L6 ExN	1253	WT	repressed
Gabra3	-0.825203357	Im L6 ExN	1253	WT	repressed
Ino80dos	-0.569955438	Im L6 ExN	1253	WT	repressed
Mgll	-0.896350474	Im L6 ExN	1253	WT	repressed
Ccdc171	-0.814587765	Im L6 ExN	1253	WT	repressed
Cwf19l2	-0.821937692	Im L6 ExN	1253	WT	repressed
Plekhg2	-0.914639274	Im L6 ExN	1253	WT	repressed
Gm49069	-0.968966324	Im L6 ExN	1253	WT	repressed
Neto2	-0.763717409	Im L6 ExN	1253	WT	repressed
Sema6a	-0.941793408	Im L6 ExN	1253	WT	repressed
Gm28047	-0.821557543	Im L6 ExN	1253	WT	repressed
Arhgap5	-0.90851171	Im L6 ExN	1253	WT	repressed
Srrm4	-1.038913365	Im L6 ExN	1253	WT	repressed
Kcnmb2	-0.989942066	Im L6 ExN	1253	WT	repressed
Ube2h	-0.99511861	Im L6 ExN	1253	WT	repressed
Hsd17b11	-0.67902255	Im L6 ExN	1253	WT	repressed
Rab23	-0.781534354	Im L6 ExN	1253	WT	repressed
Epc1	-0.918547027	Im L6 ExN	1253	WT	repressed
Enpp2	-0.761087024	Im L6 ExN	1253	WT	repressed
Pot1b	-0.729468398	Im L6 ExN	1253	WT	repressed
Shc3	-1.04156715	Im L6 ExN	1253	WT	repressed
Dpy19l3	-0.857732051	Im L6 ExN	1253	WT	repressed
C78859	-0.790858584	Im L6 ExN	1253	WT	repressed
Fam189a1	-1.021206832	Im L6 ExN	1253	WT	repressed
Ppard	-0.924430544	Im L6 ExN	1253	WT	repressed
Esrrg	-0.88570074	Im L6 ExN	1253	WT	repressed
Tlk1	-0.899179253	Im L6 ExN	1253	WT	repressed
Hs3st4	-0.793277186	Im L6 ExN	1253	WT	repressed
Shb	-1.130971451	Im L6 ExN	1253	WT	repressed
Phkb	-0.953981071	Im L6 ExN	1253	WT	repressed
Zmynd8	-0.685977666	Im L6 ExN	1253	WT	repressed
Kcnn3	-1.105703822	Im L6 ExN	1253	WT	repressed
Rasal2	-0.861961886	Im L6 ExN	1253	WT	repressed
X2610011E03Rik	-1.138491655	Im L6 ExN	1253	WT	repressed
Immp1l	-1.145665506	Im L6 ExN	1253	WT	repressed
Gm42442	-0.778786553	Im L6 ExN	1253	WT	repressed
Zfp52	-0.725509646	Im L6 ExN	1253	WT	repressed
Gm32647	-0.140507116	Im ExN 3	541	Het	repressed
Gm36560	-0.324100304	Im ExN 3	541	Het	repressed
Maml2	-0.232710303	Im ExN 3	541	Het	repressed
Adamts6	-0.320722049	Im ExN 3	541	Het	repressed
Lef1	-0.335598718	Im ExN 3	541	Het	repressed
Gm45341	-0.032583584	Im ExN 3	541	Het	repressed
Trps1	-0.016820162	Im ExN 3	541	Het	repressed
Zeb1	0.047145973	Im ExN 3	541	Het	repressed
Negr1	-0.030006018	Im ExN 3	541	Het	repressed
Dlgap2	-0.078352026	Im ExN 3	541	Het	repressed
X2610307P16Rik	-0.06613074	Im ExN 3	541	Het	repressed
Bbx	-0.070740198	Im ExN 3	541	Het	repressed
Robo2	0.3766703	Im ExN 3	541	Het	repressed
Phf21a	-0.193059785	Im ExN 3	541	Het	repressed
Cdc14a	-0.230646662	Im ExN 3	541	Het	repressed
Antxr2	-0.219419093	Im ExN 3	541	Het	repressed
Sgcd	-0.160461248	Im ExN 3	541	Het	repressed
Zbtb20	-0.245520864	Im ExN 3	541	Het	repressed
Tmem132c	-0.159251472	Im ExN 3	541	Het	repressed
Gm20754	-0.25368121	Im ExN 3	541	Het	repressed
Msi2	0.009454459	Im ExN 3	541	Het	repressed
Gm5087	-0.269478195	Im ExN 3	541	Het	repressed
Synpr	0.068323195	Im ExN 3	541	Het	repressed
Hdac8	-0.09925575	Im ExN 3	541	Het	repressed
Hs6st3	-0.259292213	Im ExN 3	541	Het	repressed
St8sia4	-0.444022638	Im ExN 3	541	Het	repressed
Rora	-0.151443646	Im ExN 3	541	Het	repressed
Col11a1	-0.15576079	Im ExN 3	541	Het	repressed
Pde1c	-0.081012981	Im ExN 3	541	Het	repressed
Gm32647	1.062822605	Im ExN 3	767	KO	repressed
Gm36560	1.121851821	Im ExN 3	767	KO	repressed
Maml2	1.09583687	Im ExN 3	767	KO	repressed
Adamts6	1.12101342	Im ExN 3	767	KO	repressed
Lef1	1.124632743	Im ExN 3	767	KO	repressed
Gm45341	1.015893579	Im ExN 3	767	KO	repressed
Trps1	1.008303981	Im ExN 3	767	KO	repressed
Zeb1	0.975593137	Im ExN 3	767	KO	repressed
Negr1	1.014665316	Im ExN 3	767	KO	repressed
Dlgap2	1.036871217	Im ExN 3	767	KO	repressed
X2610307P16Rik	1.031424045	Im ExN 3	767	KO	repressed
Bbx	1.033491769	Im ExN 3	767	KO	repressed
Robo2	0.75696354	Im ExN 3	767	KO	repressed
Phf21a	1.082453794	Im ExN 3	767	KO	repressed
Cdc14a	1.095171068	Im ExN 3	767	KO	repressed
Antxr2	1.09148928	Im ExN 3	767	KO	repressed
Sgcd	1.070528125	Im ExN 3	767	KO	repressed
Zbtb20	1.099893805	Im ExN 3	767	KO	repressed
Tmem132c	1.07006969	Im ExN 3	767	KO	repressed
Gm20754	1.102409353	Im ExN 3	767	KO	repressed
Msi2	0.99523925	Im ExN 3	767	KO	repressed
Gm5087	1.107125917	Im ExN 3	767	KO	repressed
Synpr	0.964086346	Im ExN 3	767	KO	repressed
Hdac8	1.045926637	Im ExN 3	767	KO	repressed
Hs6st3	1.104107835	Im ExN 3	767	KO	repressed
St8sia4	1.14512178	Im ExN 3	767	KO	repressed
Rora	1.067083824	Im ExN 3	767	KO	repressed
Col11a1	1.068740593	Im ExN 3	767	KO	repressed
Pde1c	1.038042291	Im ExN 3	767	KO	repressed
Gm32647	-0.922315489	Im ExN 3	528	WT	repressed
Gm36560	-0.797751518	Im ExN 3	528	WT	repressed
Maml2	-0.863126566	Im ExN 3	528	WT	repressed
Adamts6	-0.800291372	Im ExN 3	528	WT	repressed
Lef1	-0.789034026	Im ExN 3	528	WT	repressed
Gm45341	-0.983309995	Im ExN 3	528	WT	repressed
Trps1	-0.991483819	Im ExN 3	528	WT	repressed
Zeb1	-1.02273911	Im ExN 3	528	WT	repressed
Negr1	-0.984659299	Im ExN 3	528	WT	repressed
Dlgap2	-0.958519191	Im ExN 3	528	WT	repressed
X2610307P16Rik	-0.965293305	Im ExN 3	528	WT	repressed
Bbx	-0.962751571	Im ExN 3	528	WT	repressed
Robo2	-1.13363384	Im ExN 3	528	WT	repressed
Phf21a	-0.889394009	Im ExN 3	528	WT	repressed
Cdc14a	-0.864524406	Im ExN 3	528	WT	repressed
Antxr2	-0.872070188	Im ExN 3	528	WT	repressed
Sgcd	-0.910066877	Im ExN 3	528	WT	repressed
Zbtb20	-0.854372941	Im ExN 3	528	WT	repressed
Tmem132c	-0.910818218	Im ExN 3	528	WT	repressed
Gm20754	-0.848728143	Im ExN 3	528	WT	repressed
Msi2	-1.004693709	Im ExN 3	528	WT	repressed
Gm5087	-0.837647722	Im ExN 3	528	WT	repressed
Synpr	-1.03240954	Im ExN 3	528	WT	repressed
Hdac8	-0.946670886	Im ExN 3	528	WT	repressed
Hs6st3	-0.844815622	Im ExN 3	528	WT	repressed
St8sia4	-0.701099142	Im ExN 3	528	WT	repressed
Rora	-0.915640178	Im ExN 3	528	WT	repressed
Col11a1	-0.912979803	Im ExN 3	528	WT	repressed
Pde1c	-0.95702931	Im ExN 3	528	WT	repressed
Gm20754	-0.082379914	Im ExN 2	1809	Het	repressed
Nr6a1os	-0.220121628	Im ExN 2	1809	Het	repressed
Myt1l	0.235455559	Im ExN 2	1809	Het	repressed
Phf21a	0.026009111	Im ExN 2	1809	Het	repressed
Abcg2	-0.055961844	Im ExN 2	1809	Het	repressed
Col11a1	-0.186808353	Im ExN 2	1809	Het	repressed
Gabrb2	0.373953048	Im ExN 2	1809	Het	repressed
Mbnl2	0.005200535	Im ExN 2	1809	Het	repressed
Maml2	0.094359379	Im ExN 2	1809	Het	repressed
Gria4	0.450063349	Im ExN 2	1809	Het	repressed
Trpm3	0.163763707	Im ExN 2	1809	Het	repressed
Hdac8	0.217374557	Im ExN 2	1809	Het	repressed
Gria1	0.372036735	Im ExN 2	1809	Het	repressed
Fgf14	0.504920052	Im ExN 2	1809	Het	repressed
Akap13	0.142114628	Im ExN 2	1809	Het	repressed
Lix1	-0.047833575	Im ExN 2	1809	Het	repressed
Bbx	0.093956417	Im ExN 2	1809	Het	repressed
Rftn2	-0.269839712	Im ExN 2	1809	Het	repressed
Car10	-0.14520567	Im ExN 2	1809	Het	repressed
Slc9a9	-0.030047349	Im ExN 2	1809	Het	repressed
Cdc14a	-0.103045516	Im ExN 2	1809	Het	repressed
Sntg1	0.594009962	Im ExN 2	1809	Het	repressed
Gli2	0.144311208	Im ExN 2	1809	Het	repressed
Sema6d	0.62248887	Im ExN 2	1809	Het	repressed
Grm3	0.198165546	Im ExN 2	1809	Het	repressed
Rbms3	0.815160814	Im ExN 2	1809	Het	repressed
Cacna1e	0.472153034	Im ExN 2	1809	Het	repressed
Phkb	0.345626451	Im ExN 2	1809	Het	repressed
Sv2c	-0.246218195	Im ExN 2	1809	Het	repressed
Zfp516	0.011271519	Im ExN 2	1809	Het	repressed
Fyco1	-0.163597212	Im ExN 2	1809	Het	repressed
Abtb2	0.267925159	Im ExN 2	1809	Het	repressed
Kctd16	0.025550438	Im ExN 2	1809	Het	repressed
Arid5b	0.164954603	Im ExN 2	1809	Het	repressed
Psd3	0.431380516	Im ExN 2	1809	Het	repressed
Tfdp2	0.284082853	Im ExN 2	1809	Het	repressed
Msi2	0.267791523	Im ExN 2	1809	Het	repressed
Gm10125	0.237062021	Im ExN 2	1809	Het	repressed
Kirrel	0.177650623	Im ExN 2	1809	Het	repressed
Gria3	0.602868088	Im ExN 2	1809	Het	repressed
Myo1e	-0.232291821	Im ExN 2	1809	Het	repressed
X5730507A11Rik	-0.186755718	Im ExN 2	1809	Het	repressed
Dpf3	0.555918109	Im ExN 2	1809	Het	repressed
Pcsk2	0.684103333	Im ExN 2	1809	Het	repressed
Nell1	0.374465864	Im ExN 2	1809	Het	repressed
Ift80	0.00699465	Im ExN 2	1809	Het	repressed
Asic2	0.327593092	Im ExN 2	1809	Het	repressed
Rit2	0.30173338	Im ExN 2	1809	Het	repressed
Pik3r3	0.224573042	Im ExN 2	1809	Het	repressed
Sfmbt2	0.24003973	Im ExN 2	1809	Het	repressed
Sh2d4b	0.399139355	Im ExN 2	1809	Het	repressed
Chd7	0.499404372	Im ExN 2	1809	Het	repressed
Cacnb2	0.427705249	Im ExN 2	1809	Het	repressed
Plat	-0.066743747	Im ExN 2	1809	Het	repressed
Dlg1	0.549695687	Im ExN 2	1809	Het	repressed
Vat1l	0.362678864	Im ExN 2	1809	Het	repressed
Rbms2	-0.270872986	Im ExN 2	1809	Het	repressed
Hs3st4	0.454217585	Im ExN 2	1809	Het	repressed
Phf21b	0.274654714	Im ExN 2	1809	Het	repressed
Tafa5	0.401811563	Im ExN 2	1809	Het	repressed
Zbtb20	0.259781767	Im ExN 2	1809	Het	repressed
Masp1	0.030312138	Im ExN 2	1809	Het	repressed
Slit3	0.588915896	Im ExN 2	1809	Het	repressed
Zeb1	0.156610259	Im ExN 2	1809	Het	repressed
Tll1	0.491659702	Im ExN 2	1809	Het	repressed
Gm10033	0.076701625	Im ExN 2	1809	Het	repressed
Mtmr11	-0.215871938	Im ExN 2	1809	Het	repressed
Antxr1	0.061290242	Im ExN 2	1809	Het	repressed
Boc	0.212111881	Im ExN 2	1809	Het	repressed
Synpr	0.204049435	Im ExN 2	1809	Het	repressed
Trerf1	0.207081539	Im ExN 2	1809	Het	repressed
Tank	-0.062904705	Im ExN 2	1809	Het	repressed
Ikzf2	0.385697361	Im ExN 2	1809	Het	repressed
Prmt8	0.485744283	Im ExN 2	1809	Het	repressed
Foxp1	0.676588594	Im ExN 2	1809	Het	repressed
Etv6	0.448974771	Im ExN 2	1809	Het	repressed
Ntm	0.575012922	Im ExN 2	1809	Het	repressed
Slc18b1	0.142916099	Im ExN 2	1809	Het	repressed
Zfpm2	0.937395347	Im ExN 2	1809	Het	repressed
Fat3	0.872620764	Im ExN 2	1809	Het	repressed
Pde4d	0.676322277	Im ExN 2	1809	Het	repressed
Nyap2	0.573336386	Im ExN 2	1809	Het	repressed
Pls3	0.20125899	Im ExN 2	1809	Het	repressed
Map2k6	0.20318116	Im ExN 2	1809	Het	repressed
Smarca2	0.464438012	Im ExN 2	1809	Het	repressed
X2610307P16Rik	0.230526716	Im ExN 2	1809	Het	repressed
Zfp521	0.220062849	Im ExN 2	1809	Het	repressed
Kcnh8	0.518958716	Im ExN 2	1809	Het	repressed
Gm26618	0.014018467	Im ExN 2	1809	Het	repressed
Adarb2	0.432678907	Im ExN 2	1809	Het	repressed
Nuak1	0.262321966	Im ExN 2	1809	Het	repressed
Hbp1	0.063934146	Im ExN 2	1809	Het	repressed
Galnt18	0.115502179	Im ExN 2	1809	Het	repressed
Stxbp4	0.11540297	Im ExN 2	1809	Het	repressed
Nxpe4	-0.040506059	Im ExN 2	1809	Het	repressed
Inava	-0.203957161	Im ExN 2	1809	Het	repressed
Ctnnd1	0.29559815	Im ExN 2	1809	Het	repressed
Lpp	0.494034646	Im ExN 2	1809	Het	repressed
Epc1	0.621726582	Im ExN 2	1809	Het	repressed
Yes1	-0.030378929	Im ExN 2	1809	Het	repressed
Abcd2	-0.171209976	Im ExN 2	1809	Het	repressed
Rgl1	0.531357676	Im ExN 2	1809	Het	repressed
Pcsk1	-0.379284827	Im ExN 2	1809	Het	repressed
Pde5a	0.205933024	Im ExN 2	1809	Het	repressed
Rttn	0.22590514	Im ExN 2	1809	Het	repressed
Negr1	0.865700006	Im ExN 2	1809	Het	repressed
Dmd	0.754810131	Im ExN 2	1809	Het	repressed
Neo1	0.522178828	Im ExN 2	1809	Het	repressed
Enpp2	0.107710918	Im ExN 2	1809	Het	repressed
Cachd1	0.224012843	Im ExN 2	1809	Het	repressed
Spink13	0.947811613	Im ExN 2	1809	Het	repressed
Fam49a	0.572629415	Im ExN 2	1809	Het	repressed
Elavl2	0.377525373	Im ExN 2	1809	Het	repressed
Ino80dos	0.071235466	Im ExN 2	1809	Het	repressed
Qk	0.391443961	Im ExN 2	1809	Het	repressed
Atp7a	0.515563931	Im ExN 2	1809	Het	repressed
Kirrel3	0.615973984	Im ExN 2	1809	Het	repressed
Gm5087	-0.151462103	Im ExN 2	1809	Het	repressed
Gpr158	0.606354966	Im ExN 2	1809	Het	repressed
Ube2e2	0.800364439	Im ExN 2	1809	Het	repressed
Cfap47	1.072033273	Im ExN 2	1809	Het	repressed
Ntng2	0.811579826	Im ExN 2	1809	Het	repressed
Kcnmb2	0.731367778	Im ExN 2	1809	Het	repressed
Shroom3	0.500230249	Im ExN 2	1809	Het	repressed
Gm7435	-0.429176517	Im ExN 2	1809	Het	repressed
Stxbp6	0.395935669	Im ExN 2	1809	Het	repressed
Rcor1	0.294811562	Im ExN 2	1809	Het	repressed
Bmpr1a	0.354745287	Im ExN 2	1809	Het	repressed
Gm20754	1.038641791	Im ExN 2	1477	KO	repressed
Nr6a1os	1.091722595	Im ExN 2	1477	KO	repressed
Myt1l	0.861261755	Im ExN 2	1477	KO	repressed
Phf21a	0.986741735	Im ExN 2	1477	KO	repressed
Abcg2	1.026805834	Im ExN 2	1477	KO	repressed
Col11a1	1.080230899	Im ExN 2	1477	KO	repressed
Gabrb2	0.759130943	Im ExN 2	1477	KO	repressed
Mbnl2	0.99738959	Im ExN 2	1477	KO	repressed
Maml2	0.949475833	Im ExN 2	1477	KO	repressed
Gria4	0.695882131	Im ExN 2	1477	KO	repressed
Trpm3	0.908010103	Im ExN 2	1477	KO	repressed
Hdac8	0.873433501	Im ExN 2	1477	KO	repressed
Gria1	0.760655547	Im ExN 2	1477	KO	repressed
Fgf14	0.646868504	Im ExN 2	1477	KO	repressed
Akap13	0.921340073	Im ExN 2	1477	KO	repressed
Lix1	1.0230584	Im ExN 2	1477	KO	repressed
Bbx	0.949705865	Im ExN 2	1477	KO	repressed
Rftn2	1.107231482	Im ExN 2	1477	KO	repressed
Car10	1.064664569	Im ExN 2	1477	KO	repressed
Slc9a9	1.014685051	Im ExN 2	1477	KO	repressed
Cdc14a	1.047532907	Im ExN 2	1477	KO	repressed
Sntg1	0.560528764	Im ExN 2	1477	KO	repressed
Gli2	0.920004013	Im ExN 2	1477	KO	repressed
Sema6d	0.531002978	Im ExN 2	1477	KO	repressed
Grm3	0.886081077	Im ExN 2	1477	KO	repressed
Rbms3	0.300681293	Im ExN 2	1477	KO	repressed
Cacna1e	0.676504238	Im ExN 2	1477	KO	repressed
Phkb	0.781339156	Im ExN 2	1477	KO	repressed
Sv2c	1.100110863	Im ExN 2	1477	KO	repressed
Zfp516	0.994316597	Im ExN 2	1477	KO	repressed
Fyco1	1.07171121	Im ExN 2	1477	KO	repressed
Abtb2	0.838746052	Im ExN 2	1477	KO	repressed
Kctd16	0.986979942	Im ExN 2	1477	KO	repressed
Arid5b	0.907266344	Im ExN 2	1477	KO	repressed
Psd3	0.711905095	Im ExN 2	1477	KO	repressed
Tfdp2	0.827222572	Im ExN 2	1477	KO	repressed
Msi2	0.838840469	Im ExN 2	1477	KO	repressed
Gm10125	0.860167717	Im ExN 2	1477	KO	repressed
Kirrel	0.899268911	Im ExN 2	1477	KO	repressed
Gria3	0.551450797	Im ExN 2	1477	KO	repressed
Myo1e	1.095702128	Im ExN 2	1477	KO	repressed
X5730507A11Rik	1.080212053	Im ExN 2	1477	KO	repressed
Dpf3	0.598520433	Im ExN 2	1477	KO	repressed
Pcsk2	0.46355492	Im ExN 2	1477	KO	repressed
Nell1	0.758722399	Im ExN 2	1477	KO	repressed
Ift80	0.996484328	Im ExN 2	1477	KO	repressed
Asic2	0.795115376	Im ExN 2	1477	KO	repressed
Rit2	0.814388574	Im ExN 2	1477	KO	repressed
Pik3r3	0.868618781	Im ExN 2	1477	KO	repressed
Sfmbt2	0.858134364	Im ExN 2	1477	KO	repressed
Sh2d4b	0.738788373	Im ExN 2	1477	KO	repressed
Chd7	0.651933248	Im ExN 2	1477	KO	repressed
Cacnb2	0.715018284	Im ExN 2	1477	KO	repressed
Plat	1.031699953	Im ExN 2	1477	KO	repressed
Dlg1	0.60457014	Im ExN 2	1477	KO	repressed
Vat1l	0.768054075	Im ExN 2	1477	KO	repressed
Rbms2	1.107532614	Im ExN 2	1477	KO	repressed
Hs3st4	0.692274038	Im ExN 2	1477	KO	repressed
Phf21b	0.833972592	Im ExN 2	1477	KO	repressed
Tafa5	0.736596539	Im ExN 2	1477	KO	repressed
Zbtb20	0.84447305	Im ExN 2	1477	KO	repressed
Masp1	0.984499312	Im ExN 2	1477	KO	repressed
Slit3	0.565706891	Im ExN 2	1477	KO	repressed
Zeb1	0.91245464	Im ExN 2	1477	KO	repressed
Tll1	0.658992261	Im ExN 2	1477	KO	repressed
Gm10033	0.959440571	Im ExN 2	1477	KO	repressed
Mtmr11	1.090305289	Im ExN 2	1477	KO	repressed
Antxr1	0.9679452	Im ExN 2	1477	KO	repressed
Boc	0.876927484	Im ExN 2	1477	KO	repressed
Synpr	0.882237885	Im ExN 2	1477	KO	repressed
Trerf1	0.880246772	Im ExN 2	1477	KO	repressed
Tank	1.029967374	Im ExN 2	1477	KO	repressed
Ikzf2	0.749715991	Im ExN 2	1477	KO	repressed
Prmt8	0.664343031	Im ExN 2	1477	KO	repressed
Foxp1	0.472058037	Im ExN 2	1477	KO	repressed
Etv6	0.696824853	Im ExN 2	1477	KO	repressed
Ntm	0.579684466	Im ExN 2	1477	KO	repressed
Slc18b1	0.920853012	Im ExN 2	1477	KO	repressed
Zfpm2	0.115226528	Im ExN 2	1477	KO	repressed
Fat3	0.218594001	Im ExN 2	1477	KO	repressed
Pde4d	0.472357914	Im ExN 2	1477	KO	repressed
Nyap2	0.581354872	Im ExN 2	1477	KO	repressed
Pls3	0.884063916	Im ExN 2	1477	KO	repressed
Map2k6	0.882806729	Im ExN 2	1477	KO	repressed
Smarca2	0.683326186	Im ExN 2	1477	KO	repressed
X2610307P16Rik	0.864605549	Im ExN 2	1477	KO	repressed
Zfp521	0.87164024	Im ExN 2	1477	KO	repressed
Kcnh8	0.633835474	Im ExN 2	1477	KO	repressed
Gm26618	0.99291707	Im ExN 2	1477	KO	repressed
Adarb2	0.710802241	Im ExN 2	1477	KO	repressed
Nuak1	0.842692389	Im ExN 2	1477	KO	repressed
Hbp1	0.96649891	Im ExN 2	1477	KO	repressed
Galnt18	0.937233551	Im ExN 2	1477	KO	repressed
Stxbp4	0.937291789	Im ExN 2	1477	KO	repressed
Nxpe4	1.019637562	Im ExN 2	1477	KO	repressed
Inava	1.086255527	Im ExN 2	1477	KO	repressed
Ctnnd1	0.818878896	Im ExN 2	1477	KO	repressed
Lpp	0.656834062	Im ExN 2	1477	KO	repressed
Epc1	0.531806302	Im ExN 2	1477	KO	repressed
Yes1	1.014843325	Im ExN 2	1477	KO	repressed
Abcd2	1.074551578	Im ExN 2	1477	KO	repressed
Rgl1	0.622152376	Im ExN 2	1477	KO	repressed
Pcsk1	1.134156715	Im ExN 2	1477	KO	repressed
Pde5a	0.881001827	Im ExN 2	1477	KO	repressed
Rttn	0.867723294	Im ExN 2	1477	KO	repressed
Negr1	0.228907222	Im ExN 2	1477	KO	repressed
Dmd	0.379361906	Im ExN 2	1477	KO	repressed
Neo1	0.630816945	Im ExN 2	1477	KO	repressed
Enpp2	0.94178442	Im ExN 2	1477	KO	repressed
Cachd1	0.868994947	Im ExN 2	1477	KO	repressed
Spink13	0.0972683	Im ExN 2	1477	KO	repressed
Fam49a	0.582058291	Im ExN 2	1477	KO	repressed
Elavl2	0.75628014	Im ExN 2	1477	KO	repressed
Ino80dos	0.962477519	Im ExN 2	1477	KO	repressed
Qk	0.745064243	Im ExN 2	1477	KO	repressed
Atp7a	0.637005928	Im ExN 2	1477	KO	repressed
Kirrel3	0.537845165	Im ExN 2	1477	KO	repressed
Gm5087	1.067090937	Im ExN 2	1477	KO	repressed
Gpr158	0.547851448	Im ExN 2	1477	KO	repressed
Ube2e2	0.320624671	Im ExN 2	1477	KO	repressed
Cfap47	-0.1644544	Im ExN 2	1477	KO	repressed
Ntng2	0.305549415	Im ExN 2	1477	KO	repressed
Kcnmb2	0.408154518	Im ExN 2	1477	KO	repressed
Shroom3	0.651176878	Im ExN 2	1477	KO	repressed
Gm7435	1.142950062	Im ExN 2	1477	KO	repressed
Stxbp6	0.741407602	Im ExN 2	1477	KO	repressed
Rcor1	0.81945233	Im ExN 2	1477	KO	repressed
Bmpr1a	0.774266382	Im ExN 2	1477	KO	repressed
Gm20754	-0.956261878	Im ExN 2	2017	WT	repressed
Nr6a1os	-0.871600966	Im ExN 2	2017	WT	repressed
Myt1l	-1.096717315	Im ExN 2	2017	WT	repressed
Phf21a	-1.012750846	Im ExN 2	2017	WT	repressed
Abcg2	-0.970843989	Im ExN 2	2017	WT	repressed
Col11a1	-0.893422546	Im ExN 2	2017	WT	repressed
Gabrb2	-1.133083991	Im ExN 2	2017	WT	repressed
Mbnl2	-1.002590125	Im ExN 2	2017	WT	repressed
Maml2	-1.043835212	Im ExN 2	2017	WT	repressed
Gria4	-1.14594548	Im ExN 2	2017	WT	repressed
Trpm3	-1.071773811	Im ExN 2	2017	WT	repressed
Hdac8	-1.090808059	Im ExN 2	2017	WT	repressed
Gria1	-1.132692282	Im ExN 2	2017	WT	repressed
Fgf14	-1.151788557	Im ExN 2	2017	WT	repressed
Akap13	-1.063454701	Im ExN 2	2017	WT	repressed
Lix1	-0.975224825	Im ExN 2	2017	WT	repressed
Bbx	-1.043662283	Im ExN 2	2017	WT	repressed
Rftn2	-0.83739177	Im ExN 2	2017	WT	repressed
Car10	-0.9194589	Im ExN 2	2017	WT	repressed
Slc9a9	-0.984637702	Im ExN 2	2017	WT	repressed
Cdc14a	-0.944487391	Im ExN 2	2017	WT	repressed
Sntg1	-1.154538726	Im ExN 2	2017	WT	repressed
Gli2	-1.064315221	Im ExN 2	2017	WT	repressed
Sema6d	-1.153491848	Im ExN 2	2017	WT	repressed
Grm3	-1.084246624	Im ExN 2	2017	WT	repressed
Rbms3	-1.115842107	Im ExN 2	2017	WT	repressed
Cacna1e	-1.148657272	Im ExN 2	2017	WT	repressed
Phkb	-1.126965607	Im ExN 2	2017	WT	repressed
Sv2c	-0.853892668	Im ExN 2	2017	WT	repressed
Zfp516	-1.005588116	Im ExN 2	2017	WT	repressed
Fyco1	-0.908113998	Im ExN 2	2017	WT	repressed
Abtb2	-1.106671211	Im ExN 2	2017	WT	repressed
Kctd16	-1.01253038	Im ExN 2	2017	WT	repressed
Arid5b	-1.072220947	Im ExN 2	2017	WT	repressed
Psd3	-1.14328561	Im ExN 2	2017	WT	repressed
Tfdp2	-1.111305425	Im ExN 2	2017	WT	repressed
Msi2	-1.106631993	Im ExN 2	2017	WT	repressed
Gm10125	-1.097229738	Im ExN 2	2017	WT	repressed
Kirrel	-1.076919534	Im ExN 2	2017	WT	repressed
Gria3	-1.154318885	Im ExN 2	2017	WT	repressed
Myo1e	-0.863410306	Im ExN 2	2017	WT	repressed
X5730507A11Rik	-0.893456335	Im ExN 2	2017	WT	repressed
Dpf3	-1.154438542	Im ExN 2	2017	WT	repressed
Pcsk2	-1.147658253	Im ExN 2	2017	WT	repressed
Nell1	-1.133188263	Im ExN 2	2017	WT	repressed
Ift80	-1.003478978	Im ExN 2	2017	WT	repressed
Asic2	-1.122708468	Im ExN 2	2017	WT	repressed
Rit2	-1.116121955	Im ExN 2	2017	WT	repressed
Pik3r3	-1.093191823	Im ExN 2	2017	WT	repressed
Sfmbt2	-1.098174094	Im ExN 2	2017	WT	repressed
Sh2d4b	-1.137927728	Im ExN 2	2017	WT	repressed
Chd7	-1.151337619	Im ExN 2	2017	WT	repressed
Cacnb2	-1.142723533	Im ExN 2	2017	WT	repressed
Plat	-0.964956206	Im ExN 2	2017	WT	repressed
Dlg1	-1.154265826	Im ExN 2	2017	WT	repressed
Vat1l	-1.130732939	Im ExN 2	2017	WT	repressed
Rbms2	-0.836659628	Im ExN 2	2017	WT	repressed
Hs3st4	-1.146491623	Im ExN 2	2017	WT	repressed
Phf21b	-1.108627306	Im ExN 2	2017	WT	repressed
Tafa5	-1.138408102	Im ExN 2	2017	WT	repressed
Zbtb20	-1.104254817	Im ExN 2	2017	WT	repressed
Masp1	-1.01481145	Im ExN 2	2017	WT	repressed
Slit3	-1.154622787	Im ExN 2	2017	WT	repressed
Zeb1	-1.069064899	Im ExN 2	2017	WT	repressed
Tll1	-1.150651962	Im ExN 2	2017	WT	repressed
Gm10033	-1.036142196	Im ExN 2	2017	WT	repressed
Mtmr11	-0.87443335	Im ExN 2	2017	WT	repressed
Antxr1	-1.029235442	Im ExN 2	2017	WT	repressed
Boc	-1.089039365	Im ExN 2	2017	WT	repressed
Synpr	-1.08628732	Im ExN 2	2017	WT	repressed
Trerf1	-1.087328311	Im ExN 2	2017	WT	repressed
Tank	-0.967062669	Im ExN 2	2017	WT	repressed
Ikzf2	-1.135413352	Im ExN 2	2017	WT	repressed
Prmt8	-1.150087314	Im ExN 2	2017	WT	repressed
Foxp1	-1.148646631	Im ExN 2	2017	WT	repressed
Etv6	-1.145799624	Im ExN 2	2017	WT	repressed
Ntm	-1.154697388	Im ExN 2	2017	WT	repressed
Slc18b1	-1.06376911	Im ExN 2	2017	WT	repressed
Zfpm2	-1.052621875	Im ExN 2	2017	WT	repressed
Fat3	-1.091214765	Im ExN 2	2017	WT	repressed
Pde4d	-1.14868019	Im ExN 2	2017	WT	repressed
Nyap2	-1.154691258	Im ExN 2	2017	WT	repressed
Pls3	-1.085322906	Im ExN 2	2017	WT	repressed
Map2k6	-1.085987889	Im ExN 2	2017	WT	repressed
Smarca2	-1.147764199	Im ExN 2	2017	WT	repressed
X2610307P16Rik	-1.095132265	Im ExN 2	2017	WT	repressed
Zfp521	-1.091703089	Im ExN 2	2017	WT	repressed
Kcnh8	-1.15279419	Im ExN 2	2017	WT	repressed
Gm26618	-1.006935537	Im ExN 2	2017	WT	repressed
Adarb2	-1.143481149	Im ExN 2	2017	WT	repressed
Nuak1	-1.105014355	Im ExN 2	2017	WT	repressed
Hbp1	-1.030433056	Im ExN 2	2017	WT	repressed
Galnt18	-1.05273573	Im ExN 2	2017	WT	repressed
Stxbp4	-1.052694759	Im ExN 2	2017	WT	repressed
Nxpe4	-0.979131503	Im ExN 2	2017	WT	repressed
Inava	-0.882298366	Im ExN 2	2017	WT	repressed
Ctnnd1	-1.114477046	Im ExN 2	2017	WT	repressed
Lpp	-1.150868708	Im ExN 2	2017	WT	repressed
Epc1	-1.153532884	Im ExN 2	2017	WT	repressed
Yes1	-0.984464396	Im ExN 2	2017	WT	repressed
Abcd2	-0.903341602	Im ExN 2	2017	WT	repressed
Rgl1	-1.153510052	Im ExN 2	2017	WT	repressed
Pcsk1	-0.754871888	Im ExN 2	2017	WT	repressed
Pde5a	-1.086934851	Im ExN 2	2017	WT	repressed
Rttn	-1.093628434	Im ExN 2	2017	WT	repressed
Negr1	-1.094607228	Im ExN 2	2017	WT	repressed
Dmd	-1.134172037	Im ExN 2	2017	WT	repressed
Neo1	-1.152995773	Im ExN 2	2017	WT	repressed
Enpp2	-1.049495338	Im ExN 2	2017	WT	repressed
Cachd1	-1.09300779	Im ExN 2	2017	WT	repressed
Spink13	-1.045079913	Im ExN 2	2017	WT	repressed
Fam49a	-1.154687706	Im ExN 2	2017	WT	repressed
Elavl2	-1.133805513	Im ExN 2	2017	WT	repressed
Ino80dos	-1.033712985	Im ExN 2	2017	WT	repressed
Qk	-1.136508204	Im ExN 2	2017	WT	repressed
Atp7a	-1.152569859	Im ExN 2	2017	WT	repressed
Kirrel3	-1.153819149	Im ExN 2	2017	WT	repressed
Gm5087	-0.915628835	Im ExN 2	2017	WT	repressed
Gpr158	-1.154206414	Im ExN 2	2017	WT	repressed
Ube2e2	-1.12098911	Im ExN 2	2017	WT	repressed
Cfap47	-0.907578873	Im ExN 2	2017	WT	repressed
Ntng2	-1.117129241	Im ExN 2	2017	WT	repressed
Kcnmb2	-1.139522296	Im ExN 2	2017	WT	repressed
Shroom3	-1.151407127	Im ExN 2	2017	WT	repressed
Gm7435	-0.713773545	Im ExN 2	2017	WT	repressed
Stxbp6	-1.13734327	Im ExN 2	2017	WT	repressed
Rcor1	-1.114263892	Im ExN 2	2017	WT	repressed
Bmpr1a	-1.12901167	Im ExN 2	2017	WT	repressed
Trpm3	0.077685848	L5-6 ExN 1	270	Het	repressed
Phf21a	-0.170124094	L5-6 ExN 1	270	Het	repressed
X2610307P16Rik	-0.299311508	L5-6 ExN 1	270	Het	repressed
Cntnap5b	-0.430476396	L5-6 ExN 1	270	Het	repressed
Col11a1	-0.270472553	L5-6 ExN 1	270	Het	repressed
Hdac8	-0.164545761	L5-6 ExN 1	270	Het	repressed
Gm20754	-0.385591062	L5-6 ExN 1	270	Het	repressed
Msi2	0.038090952	L5-6 ExN 1	270	Het	repressed
Grm3	-0.539921063	L5-6 ExN 1	270	Het	repressed
Zbtb20	0.007980783	L5-6 ExN 1	270	Het	repressed
Cpne4	0.246122045	L5-6 ExN 1	270	Het	repressed
Akap13	-0.407004851	L5-6 ExN 1	270	Het	repressed
Bbx	-0.292313259	L5-6 ExN 1	270	Het	repressed
Phldb2	-0.401191557	L5-6 ExN 1	270	Het	repressed
Psd3	0.193082557	L5-6 ExN 1	270	Het	repressed
Sntg1	0.289185154	L5-6 ExN 1	270	Het	repressed
Nr6a1os	-0.352247787	L5-6 ExN 1	270	Het	repressed
Myt1l	0.8576453	L5-6 ExN 1	270	Het	repressed
Rftn2	-0.540088519	L5-6 ExN 1	270	Het	repressed
Cdc14a	-0.1754023	L5-6 ExN 1	270	Het	repressed
Pde1c	0.169431508	L5-6 ExN 1	270	Het	repressed
Rcor1	-0.168141903	L5-6 ExN 1	270	Het	repressed
Vat1l	0.258927682	L5-6 ExN 1	270	Het	repressed
Arid5b	-0.44142092	L5-6 ExN 1	270	Het	repressed
Map2k6	-0.530961541	L5-6 ExN 1	270	Het	repressed
Pik3r3	0.577259925	L5-6 ExN 1	270	Het	repressed
Slc9a9	-0.330585018	L5-6 ExN 1	270	Het	repressed
Tfdp2	0.136685166	L5-6 ExN 1	270	Het	repressed
X2310002F09Rik	-0.350579738	L5-6 ExN 1	270	Het	repressed
Dpyd	-0.253377024	L5-6 ExN 1	270	Het	repressed
Fat3	1.07279671	L5-6 ExN 1	270	Het	repressed
Unc13c	0.040476942	L5-6 ExN 1	270	Het	repressed
Trerf1	0.433587215	L5-6 ExN 1	270	Het	repressed
Adamts6	-0.349670981	L5-6 ExN 1	270	Het	repressed
Fgf14	1.133779641	L5-6 ExN 1	270	Het	repressed
Cachd1	0.096804703	L5-6 ExN 1	270	Het	repressed
Lix1	0.029813799	L5-6 ExN 1	270	Het	repressed
Lhfpl3	1.08790082	L5-6 ExN 1	270	Het	repressed
Dgkb	0.840703013	L5-6 ExN 1	270	Het	repressed
Sdk1	1.04494389	L5-6 ExN 1	270	Het	repressed
Phf21b	-0.348877209	L5-6 ExN 1	270	Het	repressed
Pard3b	-0.505539797	L5-6 ExN 1	270	Het	repressed
Il1rapl1	0.996751095	L5-6 ExN 1	270	Het	repressed
Abtb2	-0.129670047	L5-6 ExN 1	270	Het	repressed
Inava	-0.396543928	L5-6 ExN 1	270	Het	repressed
Utrn	-0.488686529	L5-6 ExN 1	270	Het	repressed
Gm26618	-0.12211833	L5-6 ExN 1	270	Het	repressed
Elavl2	0.700938171	L5-6 ExN 1	270	Het	repressed
Adamts18	0.924197636	L5-6 ExN 1	270	Het	repressed
Gpc5	1.123334379	L5-6 ExN 1	270	Het	repressed
Cacnb2	0.792452652	L5-6 ExN 1	270	Het	repressed
Antxr2	0.132557629	L5-6 ExN 1	270	Het	repressed
Atf7	-0.338448716	L5-6 ExN 1	270	Het	repressed
Kcnab1	0.824138534	L5-6 ExN 1	270	Het	repressed
Ssbp2	0.768295048	L5-6 ExN 1	270	Het	repressed
Cacna2d3	0.571323409	L5-6 ExN 1	270	Het	repressed
Dlgap2	0.666447237	L5-6 ExN 1	270	Het	repressed
Ptpn4	1.076386399	L5-6 ExN 1	270	Het	repressed
Kcnh7	1.118487384	L5-6 ExN 1	270	Het	repressed
Fgf12	1.137067191	L5-6 ExN 1	270	Het	repressed
Hbp1	-0.248101944	L5-6 ExN 1	270	Het	repressed
Ntng2	1.004382344	L5-6 ExN 1	270	Het	repressed
Yes1	-0.468935287	L5-6 ExN 1	270	Het	repressed
Igf2bp1	-0.175952268	L5-6 ExN 1	270	Het	repressed
Zfand6	-0.143884411	L5-6 ExN 1	270	Het	repressed
Mmp14	-0.505392936	L5-6 ExN 1	270	Het	repressed
Nf2	0.283530928	L5-6 ExN 1	270	Het	repressed
Plekhg1	-0.314888867	L5-6 ExN 1	270	Het	repressed
Diaph2	0.715122279	L5-6 ExN 1	270	Het	repressed
Abcd2	0.098909585	L5-6 ExN 1	270	Het	repressed
Slit3	1.049361098	L5-6 ExN 1	270	Het	repressed
Pls3	0.662639463	L5-6 ExN 1	270	Het	repressed
Maml2	1.033624869	L5-6 ExN 1	270	Het	repressed
Tet2	-0.206798291	L5-6 ExN 1	270	Het	repressed
Fam135b	1.118119844	L5-6 ExN 1	270	Het	repressed
B130024G19Rik	-0.112720707	L5-6 ExN 1	270	Het	repressed
Cntn5	1.154209697	L5-6 ExN 1	270	Het	repressed
Shc3	0.261129397	L5-6 ExN 1	270	Het	repressed
Brinp2	1.099358927	L5-6 ExN 1	270	Het	repressed
Mpp6	1.011538399	L5-6 ExN 1	270	Het	repressed
Col23a1	0.410987779	L5-6 ExN 1	270	Het	repressed
Cacna1e	1.148276215	L5-6 ExN 1	270	Het	repressed
Prkdc	0.218507794	L5-6 ExN 1	270	Het	repressed
Tead1	-0.265791136	L5-6 ExN 1	270	Het	repressed
Spon1	0.011490716	L5-6 ExN 1	270	Het	repressed
Kcnn3	0.731408748	L5-6 ExN 1	270	Het	repressed
Stxbp4	0.302911637	L5-6 ExN 1	270	Het	repressed
Nyap2	1.083013173	L5-6 ExN 1	270	Het	repressed
Kdm3a	0.049908811	L5-6 ExN 1	270	Het	repressed
Aim2	0.1523074	L5-6 ExN 1	270	Het	repressed
Clstn2	1.136496792	L5-6 ExN 1	270	Het	repressed
Pvt1	-0.046535371	L5-6 ExN 1	270	Het	repressed
Dab1	1.147701923	L5-6 ExN 1	270	Het	repressed
Bmpr1a	0.467853542	L5-6 ExN 1	270	Het	repressed
Ypel2	0.310421805	L5-6 ExN 1	270	Het	repressed
Mitf	0.359378316	L5-6 ExN 1	270	Het	repressed
Fam126a	0.591792631	L5-6 ExN 1	270	Het	repressed
Rest	-0.117023364	L5-6 ExN 1	270	Het	repressed
Plat	-0.182549043	L5-6 ExN 1	270	Het	repressed
X2610037D02Rik	1.034808534	L5-6 ExN 1	270	Het	repressed
Kdm6a	0.994685846	L5-6 ExN 1	270	Het	repressed
Rcbtb1	0.772094273	L5-6 ExN 1	270	Het	repressed
Robo3	-0.441744272	L5-6 ExN 1	270	Het	repressed
Kirrel	0.241616505	L5-6 ExN 1	270	Het	repressed
Gm49337	0.454458305	L5-6 ExN 1	270	Het	repressed
Srrm4	1.152743134	L5-6 ExN 1	270	Het	repressed
Ube2h	1.026562946	L5-6 ExN 1	270	Het	repressed
Prkd3	0.04849481	L5-6 ExN 1	270	Het	repressed
X5730507A11Rik	-0.458831468	L5-6 ExN 1	270	Het	repressed
Tes	0.637987185	L5-6 ExN 1	270	Het	repressed
Rspo3	1.074690698	L5-6 ExN 1	270	Het	repressed
Ift74	-0.096232672	L5-6 ExN 1	270	Het	repressed
Ino80dos	0.042097676	L5-6 ExN 1	270	Het	repressed
Etv6	0.249771083	L5-6 ExN 1	270	Het	repressed
Soat1	0.415517647	L5-6 ExN 1	270	Het	repressed
Mthfs	0.398635128	L5-6 ExN 1	270	Het	repressed
Sema3a	0.896302742	L5-6 ExN 1	270	Het	repressed
Lamb1	0.500725919	L5-6 ExN 1	270	Het	repressed
Cd46	0.39125397	L5-6 ExN 1	270	Het	repressed
Rhobtb3	0.970037449	L5-6 ExN 1	270	Het	repressed
Zfp462	1.144780918	L5-6 ExN 1	270	Het	repressed
Ano6	1.016214678	L5-6 ExN 1	270	Het	repressed
Slc24a2	1.02091964	L5-6 ExN 1	270	Het	repressed
Nfix	0.99405668	L5-6 ExN 1	270	Het	repressed
Golim4	0.106260891	L5-6 ExN 1	270	Het	repressed
Sipa1l1	0.986532606	L5-6 ExN 1	270	Het	repressed
Boc	0.175763399	L5-6 ExN 1	270	Het	repressed
Lnx2	0.278098449	L5-6 ExN 1	270	Het	repressed
Asic2	0.92163003	L5-6 ExN 1	270	Het	repressed
Trpm3	0.95889135	L5-6 ExN 1	209	KO	repressed
Phf21a	1.074149174	L5-6 ExN 1	209	KO	repressed
X2610307P16Rik	1.115476372	L5-6 ExN 1	209	KO	repressed
Cntnap5b	1.143148514	L5-6 ExN 1	209	KO	repressed
Col11a1	1.107416017	L5-6 ExN 1	209	KO	repressed
Hdac8	1.072067566	L5-6 ExN 1	209	KO	repressed
Gm20754	1.13539282	L5-6 ExN 1	209	KO	repressed
Msi2	0.980410281	L5-6 ExN 1	209	KO	repressed
Grm3	1.153908457	L5-6 ExN 1	209	KO	repressed
Zbtb20	0.995985723	L5-6 ExN 1	209	KO	repressed
Cpne4	0.853958913	L5-6 ExN 1	209	KO	repressed
Akap13	1.139323075	L5-6 ExN 1	209	KO	repressed
Bbx	1.113583484	L5-6 ExN 1	209	KO	repressed
Phldb2	1.138297224	L5-6 ExN 1	209	KO	repressed
Psd3	0.889379278	L5-6 ExN 1	209	KO	repressed
Sntg1	0.823539108	L5-6 ExN 1	209	KO	repressed
Nr6a1os	1.128458458	L5-6 ExN 1	209	KO	repressed
Myt1l	0.240754384	L5-6 ExN 1	209	KO	repressed
Rftn2	1.153915457	L5-6 ExN 1	209	KO	repressed
Cdc14a	1.07609658	L5-6 ExN 1	209	KO	repressed
Pde1c	0.904460531	L5-6 ExN 1	209	KO	repressed
Rcor1	1.07341226	L5-6 ExN 1	209	KO	repressed
Vat1l	0.845070582	L5-6 ExN 1	209	KO	repressed
Arid5b	1.144756281	L5-6 ExN 1	209	KO	repressed
Map2k6	1.153489713	L5-6 ExN 1	209	KO	repressed
Pik3r3	0.577440609	L5-6 ExN 1	209	KO	repressed
Slc9a9	1.123434022	L5-6 ExN 1	209	KO	repressed
Tfdp2	0.924626638	L5-6 ExN 1	209	KO	repressed
X2310002F09Rik	1.128085957	L5-6 ExN 1	209	KO	repressed
Dpyd	1.102316547	L5-6 ExN 1	209	KO	repressed
Fat3	-0.166492402	L5-6 ExN 1	209	KO	repressed
Unc13c	0.979146946	L5-6 ExN 1	209	KO	repressed
Trerf1	0.710029782	L5-6 ExN 1	209	KO	repressed
Adamts6	1.127882002	L5-6 ExN 1	209	KO	repressed
Fgf14	-0.3773963	L5-6 ExN 1	209	KO	repressed
Cachd1	0.94807727	L5-6 ExN 1	209	KO	repressed
Lix1	0.984759721	L5-6 ExN 1	209	KO	repressed
Lhfpl3	-0.208758145	L5-6 ExN 1	209	KO	repressed
Dgkb	0.265151107	L5-6 ExN 1	209	KO	repressed
Sdk1	-0.096949678	L5-6 ExN 1	209	KO	repressed
Phf21b	1.127703269	L5-6 ExN 1	209	KO	repressed
Pard3b	1.151837268	L5-6 ExN 1	209	KO	repressed
Il1rapl1	0.006466448	L5-6 ExN 1	209	KO	repressed
Abtb2	1.058509648	L5-6 ExN 1	209	KO	repressed
Inava	1.137454952	L5-6 ExN 1	209	KO	repressed
Utrn	1.150372573	L5-6 ExN 1	209	KO	repressed
Gm26618	1.055451107	L5-6 ExN 1	209	KO	repressed
Elavl2	0.44420963	L5-6 ExN 1	209	KO	repressed
Adamts18	0.137396008	L5-6 ExN 1	209	KO	repressed
Gpc5	-0.330172254	L5-6 ExN 1	209	KO	repressed
Cacnb2	0.331107226	L5-6 ExN 1	209	KO	repressed
Antxr2	0.92711001	L5-6 ExN 1	209	KO	repressed
Atf7	1.125304559	L5-6 ExN 1	209	KO	repressed
Kcnab1	0.288356859	L5-6 ExN 1	209	KO	repressed
Ssbp2	0.362372429	L5-6 ExN 1	209	KO	repressed
Cacna2d3	0.583356231	L5-6 ExN 1	209	KO	repressed
Dlgap2	0.483407301	L5-6 ExN 1	209	KO	repressed
Ptpn4	-0.176192869	L5-6 ExN 1	209	KO	repressed
Kcnh7	-0.31076939	L5-6 ExN 1	209	KO	repressed
Fgf12	-0.394439792	L5-6 ExN 1	209	KO	repressed
Hbp1	1.100695262	L5-6 ExN 1	209	KO	repressed
Ntng2	-0.008823075	L5-6 ExN 1	209	KO	repressed
Yes1	1.1482919	L5-6 ExN 1	209	KO	repressed
Igf2bp1	1.076298247	L5-6 ExN 1	209	KO	repressed
Zfand6	1.064148312	L5-6 ExN 1	209	KO	repressed
Mmp14	1.151825761	L5-6 ExN 1	209	KO	repressed
Nf2	0.827619733	L5-6 ExN 1	209	KO	repressed
Plekhg1	1.119543052	L5-6 ExN 1	209	KO	repressed
Diaph2	0.42758222	L5-6 ExN 1	209	KO	repressed
Abcd2	0.946869789	L5-6 ExN 1	209	KO	repressed
Slit3	-0.107390525	L5-6 ExN 1	209	KO	repressed
Pls3	0.487631859	L5-6 ExN 1	209	KO	repressed
Maml2	-0.071038139	L5-6 ExN 1	209	KO	repressed
Tet2	1.087231372	L5-6 ExN 1	209	KO	repressed
Fam135b	-0.309348067	L5-6 ExN 1	209	KO	repressed
B130024G19Rik	1.051584213	L5-6 ExN 1	209	KO	repressed
Cntn5	-0.547950417	L5-6 ExN 1	209	KO	repressed
Shc3	0.843529023	L5-6 ExN 1	209	KO	repressed
Brinp2	-0.243807819	L5-6 ExN 1	209	KO	repressed
Mpp6	-0.0234907	L5-6 ExN 1	209	KO	repressed
Col23a1	0.729020307	L5-6 ExN 1	209	KO	repressed
Cacna1e	-0.468799132	L5-6 ExN 1	209	KO	repressed
Prkdc	0.872678259	L5-6 ExN 1	209	KO	repressed
Tead1	1.106043195	L5-6 ExN 1	209	KO	repressed
Spon1	0.994205127	L5-6 ExN 1	209	KO	repressed
Kcnn3	0.408104991	L5-6 ExN 1	209	KO	repressed
Stxbp4	0.81352263	L5-6 ExN 1	209	KO	repressed
Nyap2	-0.194646601	L5-6 ExN 1	209	KO	repressed
Kdm3a	0.974111074	L5-6 ExN 1	209	KO	repressed
Aim2	0.915109051	L5-6 ExN 1	209	KO	repressed
Clstn2	-0.391383244	L5-6 ExN 1	209	KO	repressed
Pvt1	1.022455278	L5-6 ExN 1	209	KO	repressed
Dab1	-0.463918152	L5-6 ExN 1	209	KO	repressed
Bmpr1a	0.680313239	L5-6 ExN 1	209	KO	repressed
Ypel2	0.807975854	L5-6 ExN 1	209	KO	repressed
Mitf	0.770645215	L5-6 ExN 1	209	KO	repressed
Fam126a	0.562786461	L5-6 ExN 1	209	KO	repressed
Rest	1.053363002	L5-6 ExN 1	209	KO	repressed
Plat	1.078698891	L5-6 ExN 1	209	KO	repressed
X2610037D02Rik	-0.073694369	L5-6 ExN 1	209	KO	repressed
Kdm6a	0.010544909	L5-6 ExN 1	209	KO	repressed
Rcbtb1	0.357527221	L5-6 ExN 1	209	KO	repressed
Robo3	1.144802057	L5-6 ExN 1	209	KO	repressed
Kirrel	0.857054774	L5-6 ExN 1	209	KO	repressed
Gm49337	0.692064455	L5-6 ExN 1	209	KO	repressed
Srrm4	-0.518169762	L5-6 ExN 1	209	KO	repressed
Ube2h	-0.055431728	L5-6 ExN 1	209	KO	repressed
Prkd3	0.974870301	L5-6 ExN 1	209	KO	repressed
X5730507A11Rik	1.147078669	L5-6 ExN 1	209	KO	repressed
Tes	0.514510614	L5-6 ExN 1	209	KO	repressed
Rspo3	-0.171585964	L5-6 ExN 1	209	KO	repressed
Ift74	1.044637512	L5-6 ExN 1	209	KO	repressed
Ino80dos	0.978286361	L5-6 ExN 1	209	KO	repressed
Etv6	0.851439612	L5-6 ExN 1	209	KO	repressed
Soat1	0.725251795	L5-6 ExN 1	209	KO	repressed
Mthfs	0.739201229	L5-6 ExN 1	209	KO	repressed
Sema3a	0.182309608	L5-6 ExN 1	209	KO	repressed
Lamb1	0.650722589	L5-6 ExN 1	209	KO	repressed
Cd46	0.745218511	L5-6 ExN 1	209	KO	repressed
Rhobtb3	0.057448335	L5-6 ExN 1	209	KO	repressed
Zfp462	-0.441594869	L5-6 ExN 1	209	KO	repressed
Ano6	-0.033259156	L5-6 ExN 1	209	KO	repressed
Slc24a2	-0.043242187	L5-6 ExN 1	209	KO	repressed
Nfix	0.011782516	L5-6 ExN 1	209	KO	repressed
Golim4	0.942626285	L5-6 ExN 1	209	KO	repressed
Sipa1l1	0.026411542	L5-6 ExN 1	209	KO	repressed
Boc	0.900465618	L5-6 ExN 1	209	KO	repressed
Lnx2	0.831515528	L5-6 ExN 1	209	KO	repressed
Asic2	0.141637112	L5-6 ExN 1	209	KO	repressed
Trpm3	-1.036577198	L5-6 ExN 1	343	WT	repressed
Phf21a	-0.90402508	L5-6 ExN 1	343	WT	repressed
X2610307P16Rik	-0.816164864	L5-6 ExN 1	343	WT	repressed
Cntnap5b	-0.712672118	L5-6 ExN 1	343	WT	repressed
Col11a1	-0.836943465	L5-6 ExN 1	343	WT	repressed
Hdac8	-0.907521805	L5-6 ExN 1	343	WT	repressed
Gm20754	-0.749801758	L5-6 ExN 1	343	WT	repressed
Msi2	-1.018501233	L5-6 ExN 1	343	WT	repressed
Grm3	-0.613987393	L5-6 ExN 1	343	WT	repressed
Zbtb20	-1.003966506	L5-6 ExN 1	343	WT	repressed
Cpne4	-1.100080958	L5-6 ExN 1	343	WT	repressed
Akap13	-0.732318224	L5-6 ExN 1	343	WT	repressed
Bbx	-0.821270225	L5-6 ExN 1	343	WT	repressed
Phldb2	-0.737105667	L5-6 ExN 1	343	WT	repressed
Psd3	-1.082461836	L5-6 ExN 1	343	WT	repressed
Sntg1	-1.112724262	L5-6 ExN 1	343	WT	repressed
Nr6a1os	-0.77621067	L5-6 ExN 1	343	WT	repressed
Myt1l	-1.098399684	L5-6 ExN 1	343	WT	repressed
Rftn2	-0.613826938	L5-6 ExN 1	343	WT	repressed
Cdc14a	-0.900694279	L5-6 ExN 1	343	WT	repressed
Pde1c	-1.073892039	L5-6 ExN 1	343	WT	repressed
Rcor1	-0.905270358	L5-6 ExN 1	343	WT	repressed
Vat1l	-1.103998264	L5-6 ExN 1	343	WT	repressed
Arid5b	-0.703335361	L5-6 ExN 1	343	WT	repressed
Map2k6	-0.622528172	L5-6 ExN 1	343	WT	repressed
Pik3r3	-1.154700534	L5-6 ExN 1	343	WT	repressed
Slc9a9	-0.792849004	L5-6 ExN 1	343	WT	repressed
Tfdp2	-1.061311804	L5-6 ExN 1	343	WT	repressed
X2310002F09Rik	-0.777506219	L5-6 ExN 1	343	WT	repressed
Dpyd	-0.848939523	L5-6 ExN 1	343	WT	repressed
Fat3	-0.906304308	L5-6 ExN 1	343	WT	repressed
Unc13c	-1.019623889	L5-6 ExN 1	343	WT	repressed
Trerf1	-1.143616997	L5-6 ExN 1	343	WT	repressed
Adamts6	-0.778211021	L5-6 ExN 1	343	WT	repressed
Fgf14	-0.756383341	L5-6 ExN 1	343	WT	repressed
Cachd1	-1.044881974	L5-6 ExN 1	343	WT	repressed
Lix1	-1.014573521	L5-6 ExN 1	343	WT	repressed
Lhfpl3	-0.879142675	L5-6 ExN 1	343	WT	repressed
Dgkb	-1.10585412	L5-6 ExN 1	343	WT	repressed
Sdk1	-0.947994212	L5-6 ExN 1	343	WT	repressed
Phf21b	-0.77882606	L5-6 ExN 1	343	WT	repressed
Pard3b	-0.646297472	L5-6 ExN 1	343	WT	repressed
Il1rapl1	-1.003217543	L5-6 ExN 1	343	WT	repressed
Abtb2	-0.928839601	L5-6 ExN 1	343	WT	repressed
Inava	-0.740911024	L5-6 ExN 1	343	WT	repressed
Utrn	-0.661686044	L5-6 ExN 1	343	WT	repressed
Gm26618	-0.933332778	L5-6 ExN 1	343	WT	repressed
Elavl2	-1.145147801	L5-6 ExN 1	343	WT	repressed
Adamts18	-1.061593644	L5-6 ExN 1	343	WT	repressed
Gpc5	-0.793162125	L5-6 ExN 1	343	WT	repressed
Cacnb2	-1.123559878	L5-6 ExN 1	343	WT	repressed
Antxr2	-1.059667639	L5-6 ExN 1	343	WT	repressed
Atf7	-0.786855842	L5-6 ExN 1	343	WT	repressed
Kcnab1	-1.112495393	L5-6 ExN 1	343	WT	repressed
Ssbp2	-1.130667476	L5-6 ExN 1	343	WT	repressed
Cacna2d3	-1.15467964	L5-6 ExN 1	343	WT	repressed
Dlgap2	-1.149854539	L5-6 ExN 1	343	WT	repressed
Ptpn4	-0.900193531	L5-6 ExN 1	343	WT	repressed
Kcnh7	-0.807717994	L5-6 ExN 1	343	WT	repressed
Fgf12	-0.742627399	L5-6 ExN 1	343	WT	repressed
Hbp1	-0.852593318	L5-6 ExN 1	343	WT	repressed
Ntng2	-0.99555927	L5-6 ExN 1	343	WT	repressed
Yes1	-0.679356614	L5-6 ExN 1	343	WT	repressed
Igf2bp1	-0.900345979	L5-6 ExN 1	343	WT	repressed
Zfand6	-0.9202639	L5-6 ExN 1	343	WT	repressed
Mmp14	-0.646432825	L5-6 ExN 1	343	WT	repressed
Nf2	-1.111150661	L5-6 ExN 1	343	WT	repressed
Plekhg1	-0.804654185	L5-6 ExN 1	343	WT	repressed
Diaph2	-1.142704499	L5-6 ExN 1	343	WT	repressed
Abcd2	-1.045779373	L5-6 ExN 1	343	WT	repressed
Slit3	-0.941970573	L5-6 ExN 1	343	WT	repressed
Pls3	-1.150271321	L5-6 ExN 1	343	WT	repressed
Maml2	-0.96258673	L5-6 ExN 1	343	WT	repressed
Tet2	-0.880433081	L5-6 ExN 1	343	WT	repressed
Fam135b	-0.808771777	L5-6 ExN 1	343	WT	repressed
B130024G19Rik	-0.938863507	L5-6 ExN 1	343	WT	repressed
Cntn5	-0.60625928	L5-6 ExN 1	343	WT	repressed
Shc3	-1.10465842	L5-6 ExN 1	343	WT	repressed
Brinp2	-0.855551108	L5-6 ExN 1	343	WT	repressed
Mpp6	-0.988047699	L5-6 ExN 1	343	WT	repressed
Col23a1	-1.140008086	L5-6 ExN 1	343	WT	repressed
Cacna1e	-0.679477083	L5-6 ExN 1	343	WT	repressed
Prkdc	-1.091186052	L5-6 ExN 1	343	WT	repressed
Tead1	-0.840252059	L5-6 ExN 1	343	WT	repressed
Spon1	-1.005695843	L5-6 ExN 1	343	WT	repressed
Kcnn3	-1.139513739	L5-6 ExN 1	343	WT	repressed
Stxbp4	-1.116434266	L5-6 ExN 1	343	WT	repressed
Nyap2	-0.888366572	L5-6 ExN 1	343	WT	repressed
Kdm3a	-1.024019885	L5-6 ExN 1	343	WT	repressed
Aim2	-1.067416451	L5-6 ExN 1	343	WT	repressed
Clstn2	-0.745113548	L5-6 ExN 1	343	WT	repressed
Pvt1	-0.975919907	L5-6 ExN 1	343	WT	repressed
Dab1	-0.683783771	L5-6 ExN 1	343	WT	repressed
Bmpr1a	-1.148166782	L5-6 ExN 1	343	WT	repressed
Ypel2	-1.118397659	L5-6 ExN 1	343	WT	repressed
Mitf	-1.13002353	L5-6 ExN 1	343	WT	repressed
Fam126a	-1.154579092	L5-6 ExN 1	343	WT	repressed
Rest	-0.936339638	L5-6 ExN 1	343	WT	repressed
Plat	-0.896149848	L5-6 ExN 1	343	WT	repressed
X2610037D02Rik	-0.961114165	L5-6 ExN 1	343	WT	repressed
Kdm6a	-1.005230755	L5-6 ExN 1	343	WT	repressed
Rcbtb1	-1.129621494	L5-6 ExN 1	343	WT	repressed
Robo3	-0.703057785	L5-6 ExN 1	343	WT	repressed
Kirrel	-1.098671279	L5-6 ExN 1	343	WT	repressed
Gm49337	-1.14652276	L5-6 ExN 1	343	WT	repressed
Srrm4	-0.634573372	L5-6 ExN 1	343	WT	repressed
Ube2h	-0.971131218	L5-6 ExN 1	343	WT	repressed
Prkd3	-1.023365111	L5-6 ExN 1	343	WT	repressed
X5730507A11Rik	-0.688247202	L5-6 ExN 1	343	WT	repressed
Tes	-1.1524978	L5-6 ExN 1	343	WT	repressed
Rspo3	-0.903104734	L5-6 ExN 1	343	WT	repressed
Ift74	-0.94840484	L5-6 ExN 1	343	WT	repressed
Ino80dos	-1.020384037	L5-6 ExN 1	343	WT	repressed
Etv6	-1.101210695	L5-6 ExN 1	343	WT	repressed
Soat1	-1.140769442	L5-6 ExN 1	343	WT	repressed
Mthfs	-1.137836358	L5-6 ExN 1	343	WT	repressed
Sema3a	-1.07861235	L5-6 ExN 1	343	WT	repressed
Lamb1	-1.151448508	L5-6 ExN 1	343	WT	repressed
Cd46	-1.136472481	L5-6 ExN 1	343	WT	repressed
Rhobtb3	-1.027485784	L5-6 ExN 1	343	WT	repressed
Zfp462	-0.70318605	L5-6 ExN 1	343	WT	repressed
Ano6	-0.982955522	L5-6 ExN 1	343	WT	repressed
Slc24a2	-0.977677453	L5-6 ExN 1	343	WT	repressed
Nfix	-1.005839196	L5-6 ExN 1	343	WT	repressed
Golim4	-1.048887176	L5-6 ExN 1	343	WT	repressed
Sipa1l1	-1.012944148	L5-6 ExN 1	343	WT	repressed
Boc	-1.076229017	L5-6 ExN 1	343	WT	repressed
Lnx2	-1.109613977	L5-6 ExN 1	343	WT	repressed
Asic2	-1.063267142	L5-6 ExN 1	343	WT	repressed
Abcg2	-0.422818609	Im L5-6 ExN 2	1993	Het	repressed
Pde1c	-0.264176004	Im L5-6 ExN 2	1993	Het	repressed
Mbnl2	-0.279642371	Im L5-6 ExN 2	1993	Het	repressed
Hs6st3	-0.309192132	Im L5-6 ExN 2	1993	Het	repressed
Fgf14	-0.290577676	Im L5-6 ExN 2	1993	Het	repressed
Cdc14a	-0.205308726	Im L5-6 ExN 2	1993	Het	repressed
Arid5b	-0.293851349	Im L5-6 ExN 2	1993	Het	repressed
Trpm3	-0.324268306	Im L5-6 ExN 2	1993	Het	repressed
Col11a1	-0.296928695	Im L5-6 ExN 2	1993	Het	repressed
Maml2	-0.278430382	Im L5-6 ExN 2	1993	Het	repressed
Gm44593	-0.419998599	Im L5-6 ExN 2	1993	Het	repressed
Phf21a	-0.163526263	Im L5-6 ExN 2	1993	Het	repressed
Gm20754	-0.374672621	Im L5-6 ExN 2	1993	Het	repressed
Cntnap5b	-0.194627396	Im L5-6 ExN 2	1993	Het	repressed
Akap13	-0.338096614	Im L5-6 ExN 2	1993	Het	repressed
Kcnmb2	-0.172312507	Im L5-6 ExN 2	1993	Het	repressed
Adamts6	-0.260773555	Im L5-6 ExN 2	1993	Het	repressed
Gabrb2	-0.224235499	Im L5-6 ExN 2	1993	Het	repressed
Lef1	-0.30718753	Im L5-6 ExN 2	1993	Het	repressed
Bbx	-0.137575908	Im L5-6 ExN 2	1993	Het	repressed
Dlgap2	-0.052495575	Im L5-6 ExN 2	1993	Het	repressed
Tfdp2	-0.249491048	Im L5-6 ExN 2	1993	Het	repressed
Abcd2	-0.21179306	Im L5-6 ExN 2	1993	Het	repressed
Dlg1	-0.174584205	Im L5-6 ExN 2	1993	Het	repressed
Rbms2	-0.282921849	Im L5-6 ExN 2	1993	Het	repressed
Gli2	-0.371251906	Im L5-6 ExN 2	1993	Het	repressed
Sntg1	-0.257448189	Im L5-6 ExN 2	1993	Het	repressed
Nr6a1os	-0.313707856	Im L5-6 ExN 2	1993	Het	repressed
Gm26618	-0.405563208	Im L5-6 ExN 2	1993	Het	repressed
Zfp516	-0.137984422	Im L5-6 ExN 2	1993	Het	repressed
Msi2	-0.183434421	Im L5-6 ExN 2	1993	Het	repressed
Tet2	-0.258215356	Im L5-6 ExN 2	1993	Het	repressed
X2610307P16Rik	-0.224294497	Im L5-6 ExN 2	1993	Het	repressed
Myo1e	-0.380354252	Im L5-6 ExN 2	1993	Het	repressed
Hbp1	0.004649839	Im L5-6 ExN 2	1993	Het	repressed
Nf2	-0.277725166	Im L5-6 ExN 2	1993	Het	repressed
Fyco1	-0.328719355	Im L5-6 ExN 2	1993	Het	repressed
Epc1	-0.311926533	Im L5-6 ExN 2	1993	Het	repressed
Lix1	-0.245197221	Im L5-6 ExN 2	1993	Het	repressed
Srrm4	-0.161683659	Im L5-6 ExN 2	1993	Het	repressed
Etv6	-0.183832145	Im L5-6 ExN 2	1993	Het	repressed
Fstl5	-0.129398656	Im L5-6 ExN 2	1993	Het	repressed
Opcml	-0.463706874	Im L5-6 ExN 2	1993	Het	repressed
Fras1	-0.08734031	Im L5-6 ExN 2	1993	Het	repressed
Abtb2	-0.331167396	Im L5-6 ExN 2	1993	Het	repressed
X5730507A11Rik	-0.289036882	Im L5-6 ExN 2	1993	Het	repressed
Atp7a	-0.208253178	Im L5-6 ExN 2	1993	Het	repressed
Esyt1	-0.371551061	Im L5-6 ExN 2	1993	Het	repressed
Rftn2	-0.293093484	Im L5-6 ExN 2	1993	Het	repressed
Cacna2d3	-0.383982103	Im L5-6 ExN 2	1993	Het	repressed
Efna4	-0.243889122	Im L5-6 ExN 2	1993	Het	repressed
Cald1	-0.159230388	Im L5-6 ExN 2	1993	Het	repressed
Crim1	-0.357530175	Im L5-6 ExN 2	1993	Het	repressed
Prmt8	0.028936891	Im L5-6 ExN 2	1993	Het	repressed
Psd3	-0.181304238	Im L5-6 ExN 2	1993	Het	repressed
Shroom3	-0.188504855	Im L5-6 ExN 2	1993	Het	repressed
Phf21b	-0.409740063	Im L5-6 ExN 2	1993	Het	repressed
Zbtb20	-0.314340581	Im L5-6 ExN 2	1993	Het	repressed
Ypel2	-0.629188002	Im L5-6 ExN 2	1993	Het	repressed
Evc	-0.391428902	Im L5-6 ExN 2	1993	Het	repressed
Fkbp14	-0.292121103	Im L5-6 ExN 2	1993	Het	repressed
Tead2	-0.616708941	Im L5-6 ExN 2	1993	Het	repressed
Antxr1	-0.427265062	Im L5-6 ExN 2	1993	Het	repressed
Plat	-0.002256057	Im L5-6 ExN 2	1993	Het	repressed
Atf7	-0.170360925	Im L5-6 ExN 2	1993	Het	repressed
Ift74	-0.029197775	Im L5-6 ExN 2	1993	Het	repressed
Phldb2	-0.193576975	Im L5-6 ExN 2	1993	Het	repressed
Cachd1	-0.147513042	Im L5-6 ExN 2	1993	Het	repressed
Gm10033	-0.293869815	Im L5-6 ExN 2	1993	Het	repressed
Gria4	-0.351460932	Im L5-6 ExN 2	1993	Het	repressed
Gria3	-0.202572464	Im L5-6 ExN 2	1993	Het	repressed
Ino80dos	-0.286499592	Im L5-6 ExN 2	1993	Het	repressed
Slit3	0.015312858	Im L5-6 ExN 2	1993	Het	repressed
Nedd9	-0.396500762	Im L5-6 ExN 2	1993	Het	repressed
Stxbp4	-0.356387836	Im L5-6 ExN 2	1993	Het	repressed
Pde5a	-0.173137037	Im L5-6 ExN 2	1993	Het	repressed
Il1rapl1	0.008912321	Im L5-6 ExN 2	1993	Het	repressed
Alpk1	-0.223297462	Im L5-6 ExN 2	1993	Het	repressed
Pik3r3	-0.308319155	Im L5-6 ExN 2	1993	Het	repressed
Hdac8	-0.364350426	Im L5-6 ExN 2	1993	Het	repressed
Rai14	-0.392893976	Im L5-6 ExN 2	1993	Het	repressed
Cacna1e	-0.077490117	Im L5-6 ExN 2	1993	Het	repressed
Klhl5	-0.288603541	Im L5-6 ExN 2	1993	Het	repressed
Sesn3	-0.321313512	Im L5-6 ExN 2	1993	Het	repressed
Slc12a7	-0.298630275	Im L5-6 ExN 2	1993	Het	repressed
[truncated: 1,439 more rows]
