# Supplementary material for: MYT1L deficiency impairs excitatory neuron trajectory during cortical development
Source: Nat Commun. 2024 Nov 27;15:10308. doi: 10.1038/s41467-024-54371-2 (PMC11603064; doi:10.1038/s41467-024-54371-2)
Supplement: Supplementary file 6 — Supplementary Data 4 [file 41467_2024_54371_MOESM6_ESM.txt]

gene	baseMean	log2FoldChange	pvalue	padj	cluster
Adamts6	82.14193489	0.699052682	1.54E-06	0.003613485	D1 InhN
A330008L17Rik	156.0931227	-0.559177555	3.62E-06	0.004246451	D1 InhN
Grm3	772.1456077	-0.3698538	1.34E-05	0.010498781	D1 InhN
Foxo1	307.0873771	-0.560273603	6.22E-05	0.036453869	D1 InhN
Cdh8	4018.766027	-0.356812716	0.000137424	0.038517458	D1 InhN
Cdh11	398.9089027	-0.445470407	0.000147891	0.038517458	D1 InhN
Itsn2	352.3624572	-0.52757039	0.000113787	0.038517458	D1 InhN
Mctp1	253.3350795	0.554925783	0.000124574	0.038517458	D1 InhN
Pcdh9	1422.360326	-0.445142569	0.000138319	0.038517458	D1 InhN
Prr16	198.8423987	-0.624976003	0.000177599	0.041629281	D1 InhN
Gm37376	89.49492649	0.499347541	0.000209408	0.044622845	D1 InhN
Cdh8	950.6743787	-0.612415549	5.29E-08	0.001311822	D2 InhN
Grm3	354.3337541	-0.575550635	1.02E-06	0.012631538	D2 InhN
Mast4	49.06997737	1.357700811	4.04E-07	0.001158502	Im L2-4 ExN
Rasgef1b	68.52860504	1.449289739	2.04E-06	0.002920058	Im L2-4 ExN
Snap25	100.316912	0.830462634	3.09E-06	0.002952068	Im L2-4 ExN
Ryr3	193.7288489	0.693820866	4.86E-06	0.003426265	Im L2-4 ExN
Meis2	799.1808809	-0.574541192	7.17E-06	0.003426265	Im L2-4 ExN
Alcam	422.2247504	-0.389123103	6.72E-06	0.003426265	Im L2-4 ExN
Rspo2	50.8009499	-0.979742747	1.02E-05	0.004162802	Im L2-4 ExN
Tafa1	93.81020904	2.075748984	1.39E-05	0.004994673	Im L2-4 ExN
Csmd3	274.4137015	0.849657776	1.65E-05	0.005268215	Im L2-4 ExN
Glis3	87.00842503	2.035937002	2.51E-05	0.007210833	Im L2-4 ExN
Egfem1	331.6566657	2.889598543	3.14E-05	0.008175733	Im L2-4 ExN
Grm1	83.1895938	0.533598892	7.04E-05	0.016834297	Im L2-4 ExN
Rbms1	111.7363741	0.694703102	9.32E-05	0.020552928	Im L2-4 ExN
Neo1	292.5079137	0.545306071	0.000101299	0.020751924	Im L2-4 ExN
Sema6d	83.03671283	1.568538127	0.000114171	0.021829438	Im L2-4 ExN
Foxp1	348.8715022	0.917195579	0.000131292	0.02232316	Im L2-4 ExN
Sgcz	75.83401492	1.142067368	0.00013232	0.02232316	Im L2-4 ExN
Pou3f2	137.7745468	-0.507572124	0.00018193	0.028987536	Im L2-4 ExN
Ntng2	129.1554663	0.451721414	0.00019933	0.030088334	Im L2-4 ExN
Prr16	99.79285269	-0.74835322	0.000221487	0.031761235	Im L2-4 ExN
Cntn5	449.6127605	1.820566557	0.0002421	0.033063914	Im L2-4 ExN
Msra	690.3675506	0.705126144	0.000273569	0.035663472	Im L2-4 ExN
Eml1	317.4459277	0.297399954	0.000296267	0.036943261	Im L2-4 ExN
Prickle2	280.5142094	0.635993404	0.000313539	0.037467956	Im L2-4 ExN
Brinp1	58.99856265	2.08565525	0.000348417	0.039970386	Im L2-4 ExN
Kcnt2	139.3144036	0.754842139	0.000405309	0.043052812	Im L2-4 ExN
Gabrg3	136.9700322	0.480248999	0.000400341	0.043052812	Im L2-4 ExN
Mdga2	1366.733549	-0.265446724	0.000467107	0.045594145	Im L2-4 ExN
Dock9	154.49538	0.452942775	0.000448224	0.045594145	Im L2-4 ExN
Epha6	124.4042265	1.419104828	0.000476926	0.045594145	Im L2-4 ExN
Prkg1	283.0755717	0.502937272	0.000494239	0.045725068	Im L2-4 ExN
Trpc4	586.8638434	0.27600857	0.000531973	0.047408646	Im L2-4 ExN
Gm2164	256.2105237	0.429749505	0.000557494	0.047408646	Im L2-4 ExN
Stox2	252.4443555	-0.25608324	0.000562027	0.047408646	Im L2-4 ExN
Rgl1	70.25784553	0.799417187	0.000589613	0.048235604	Im L2-4 ExN
Rora	248.7590808	1.138809085	0.000605468	0.048235604	Im L2-4 ExN
Tmtc2	65.80308521	-0.4760893	0.000629299	0.04877915	Im L2-4 ExN
Tmeff2	1264.139495	-0.555914321	2.72E-08	0.000789573	L2-4 ExN 3
Tmeff2	994.3369559	-0.432475844	9.28E-07	0.001542988	L5 ExN
Clstn2	785.5034947	0.687121735	6.30E-07	0.001542988	L5 ExN
Nwd2	383.0327413	-0.474165586	4.34E-06	0.003007622	L5 ExN
Epha5	1380.161051	-0.359378195	4.52E-06	0.003007622	L5 ExN
Fat3	976.3423039	0.305879389	3.18E-06	0.003007622	L5 ExN
Bcl11a	210.8484685	0.897742753	6.83E-06	0.003787869	L5 ExN
Malat1	6632.630815	0.223054219	1.46E-05	0.00693898	L5 ExN
Stxbp6	69.29234655	-0.934656307	4.50E-05	0.01870955	L5 ExN
Focad	290.1616486	0.422944596	5.55E-05	0.020508316	L5 ExN
Edil3	173.2507778	0.78897219	7.51E-05	0.024994663	L5 ExN
L3mbtl4	373.4303908	-0.533168077	0.000128279	0.038786973	L5 ExN
Sntg1	572.9178565	0.336715042	0.000173213	0.04238021	L5 ExN
Nrip1	222.4633788	-0.606516434	0.000178389	0.04238021	L5 ExN
Mid1	76.55657868	0.791721567	0.000161393	0.04238021	L5 ExN
Galnt13	844.3396719	-0.405913232	0.000222457	0.046243211	L5 ExN
Robo2	1271.305497	0.51039003	0.000220941	0.046243211	L5 ExN
Cdh20	47.22018633	0.954835386	0.000255595	0.047280457	L5 ExN
Unc13c	72.35588614	0.955727519	0.000270093	0.047280457	L5 ExN
Hivep2	627.0312772	0.265626631	0.000268935	0.047280457	L5 ExN
Plxna2	371.4305223	0.466135079	0.000338211	0.048931467	L5 ExN
Hnrnpa2b1	229.1128919	0.343192436	0.000338372	0.048931467	L5 ExN
Nsf	91.78134117	-0.534878619	0.000310367	0.048931467	L5 ExN
Htr2a	59.61857183	0.691658332	0.000301807	0.048931467	L5 ExN
5730522E02Rik	536.3025203	0.515984048	0.000361138	0.049573695	L5 ExN
Zdhhc14	103.0994665	-0.488446586	0.000372622	0.049573695	L5 ExN
Zbtb20	214.0498539	0.605722792	2.72E-07	0.007748296	L6 ExN
Mgat4c	30.62578685	-1.471645824	4.55E-09	9.44E-06	Sst InhN
Pcdh9	92.4435762	-1.581350808	3.48E-08	3.61E-05	Sst InhN
Asic2	48.52695331	-1.546677764	2.38E-07	0.000123655	Sst InhN
Trpm3	123.485104	-1.203709188	1.93E-07	0.000123655	Sst InhN
Grin2a	60.958559	-0.861077951	1.70E-06	0.000706657	Sst InhN
Grm7	49.16906153	-1.174634413	1.58E-05	0.00547877	Sst InhN
Grik2	195.7686375	0.548035919	3.59E-05	0.01066093	Sst InhN
Opcml	232.1773465	-0.664086952	5.77E-05	0.013309833	Sst InhN
Kcnc2	66.61521256	-0.674906734	5.20E-05	0.013309833	Sst InhN
Plxdc2	7.877711961	-2.247963265	8.29E-05	0.015036067	Sst InhN
Nell1	101.5848404	-0.491736905	8.69E-05	0.015036067	Sst InhN
Grik1	98.90869473	-0.657769342	8.22E-05	0.015036067	Sst InhN
Dlgap1	162.6446734	-0.563862196	0.00013928	0.022252652	Sst InhN
Iqschfp	14.94466215	-1.491727462	0.000226834	0.029979805	Sst InhN
Fam189a1	25.57577611	-1.008094891	0.000208739	0.029979805	Sst InhN
Epha6	48.71712555	-1.032862081	0.000230947	0.029979805	Sst InhN
Alk	69.7179867	-0.64671334	0.000321595	0.039291376	Sst InhN
Tenm2	56.34261166	0.918504095	0.000393123	0.045362011	Sst InhN
