# Supplementary material for: MYT1L deficiency impairs excitatory neuron trajectory during cortical development
Source: Nat Commun. 2024 Nov 27;15:10308. doi: 10.1038/s41467-024-54371-2 (PMC11603064; doi:10.1038/s41467-024-54371-2)
Supplement: Supplementary file 7 — Supplementary Data 5 [file 41467_2024_54371_MOESM7_ESM.txt]

gene	baseMean	log2FoldChange	pvalue	padj	cluster
Slc4a10	5.073822201	-5.585998382	1.70E-06	0.010258805	Ependymal
Abi3bp	10.37883501	-2.291001163	6.29E-05	0.049431561	L2-3 IT ENT
Il1rapl2	15.18172254	-2.167437672	9.18E-09	0.000219192	Vip
Gm10635	76.08598436	-1.638017837	4.35E-13	9.40E-10	L6 CT
Bmpr1b	23.85026848	-1.485215249	1.59E-08	0.000147448	CA1-ProS
Diaph3	25.80393781	-1.117166066	1.80E-06	0.003775435	L5 ET
Pdgfc	27.77467063	-1.074443757	2.74E-05	0.02811178	L2-3 IT ENT
Gm49164	89.38078302	-0.980088605	1.87E-05	0.005183158	L4-5 IT
Plcxd3	47.04596203	-0.898346862	6.61E-05	0.013922659	L2-3 IT CTX
Slit2	68.12928375	-0.854636277	9.07E-06	0.001321476	L6 CT
Edil3	139.2845952	-0.828468734	1.54E-05	0.026133497	L2-3 IT ENT
Zfpm2	56.15768778	-0.796245345	0.000286519	0.04903882	L2-3 IT PPP
Pdgfc	81.1895196	-0.790004969	1.97E-08	1.83E-05	L6 CT
Itgb8	109.0264941	-0.785415758	6.76E-05	0.012935921	L4-5 IT
Cdh10	160.2795472	-0.78272227	0.000709325	0.026164847	L6 CT
Fap	82.76517797	-0.770609644	4.90E-08	3.18E-05	L6 CT
Gabrg3	83.78847708	-0.762614548	3.61E-07	0.004302455	DG
Ntng1	378.5657926	-0.734522344	0.000871989	0.04373213	L5 IT
Kitl	60.79882799	-0.719993627	4.83E-06	0.000895963	L6 CT
Unc5c	624.3357575	-0.710425522	2.54E-10	5.83E-07	L6b CT
Bmpr1b	187.0750129	-0.703566764	2.73E-10	1.82E-06	L4-5 IT
Tmem196	265.9559143	-0.691440787	4.53E-08	3.18E-05	L6 CT
Tmem196	76.40727146	-0.69110218	0.000322245	0.031737322	L4-5 IT
Nwd2	55.16172414	-0.686072426	3.82E-05	0.003438869	L6 CT
Cdh20	46.44846713	-0.674503141	0.000591362	0.023091602	L6 CT
Cntnap5b	167.9493722	-0.673471363	8.47E-07	0.005906215	CA1-ProS
Rspo2	85.41350212	-0.672043785	5.57E-05	0.027758704	L2-3 IT PPP
Adamtsl1	145.4813599	-0.656325652	1.17E-05	0.004961879	L2-3 IT CTX
Cdh6	189.7952964	-0.631267814	2.96E-06	0.003775435	L5 ET
Sema3e	154.4371875	-0.630284483	8.05E-08	7.00E-05	L5 NP
Sema3a	110.512306	-0.623304368	3.75E-07	0.010145949	STR D1
Kcnt2	211.0174418	-0.622084144	5.95E-07	0.015493778	L2-3 IT PIR-ENTI
Gpc5	1115.830655	-0.619053902	3.21E-07	0.00051361	L2-3 IT CTX
Kcnt2	339.3361149	-0.617504222	9.91E-09	0.000138169	CA1-ProS
Itgbl1	61.73812652	-0.614931858	0.001188274	0.03931573	L6 CT
4921539H07Rik	46.35330358	-0.60334167	0.000316117	0.014956715	L6 CT
Rxfp1	94.07782519	-0.601117457	0.000255979	0.012962946	L6 CT
Snhg11	162.5980911	-0.59861165	4.49E-06	0.035653332	DG
Snx7	63.55813201	-0.591786018	0.000649046	0.024318609	L6 CT
Brinp3	715.0989163	-0.58642191	0.000328545	0.015211618	L6 CT
Unc5c	926.3514677	-0.586213185	6.12E-07	0.00018498	L5 IT
Cdh20	282.5589635	-0.583126265	0.00021139	0.023123774	L4-5 IT
Lingo2	757.2559954	-0.581326852	2.60E-09	4.52E-06	L5 NP
Pde1a	160.2186315	-0.579148145	2.29E-05	0.007972395	L5 NP
Ptprk	197.6672515	-0.571378237	3.27E-05	0.003208803	L6 CT
Kcnt2	1211.4954	-0.569824641	2.63E-15	1.70E-11	L6 CT
Tmem132d	76.10568162	-0.566312851	0.000640215	0.042795902	L5 NP
Gm45262	48.01491549	-0.564147084	0.000272264	0.035174775	L2-3 IT CTX
Fut9	146.5329216	-0.562034337	1.71E-06	0.000743711	CLA-Epd-CTX Car3
Epha5	185.1699738	-0.558124425	3.82E-06	0.045594147	Vip
Ano3	184.7417887	-0.549414007	4.60E-08	0.001096379	DG
Strip2	76.92546744	-0.541151399	0.001237515	0.040107875	L6 CT
Gm43648	70.41326905	-0.531967849	0.000441352	0.034127194	L4-5 IT
Epha6	1011.788636	-0.52854771	0.000153663	0.01266076	L5 IT
Pld5	807.2169112	-0.518228988	4.20E-07	0.000399966	L4-5 IT
Cntnap5a	1618.727625	-0.517659302	2.92E-08	3.99E-05	L5 IT
Zeb2	122.0113558	-0.515405837	0.000277337	0.022952929	L5 NP
Edil3	204.1536425	-0.512616931	0.000214084	0.020671003	L5 NP
Bmpr1b	385.9293246	-0.512200617	1.63E-09	1.73E-06	L6 IT
Hcn1	463.3828291	-0.508491622	5.36E-05	0.027758704	L2-3 IT PPP
Cadps2	188.6557578	-0.507233518	4.16E-07	0.000191157	L6b CT
Kcnt2	352.3168293	-0.505752743	1.65E-05	0.015595308	L5 ET
Zfp804a	354.2459187	-0.50391587	0.000410256	0.033640974	L6b CT
Cdh9	466.3830585	-0.500598819	5.89E-05	0.00477393	L6 CT
Kcnj3	1292.231622	-0.492162989	3.96E-05	0.003514101	L6 CT
Gm15155	159.1554413	-0.483292357	1.62E-06	0.003775435	L5 ET
1700019D03Rik	119.3515433	-0.482477359	0.000261326	0.013131127	L6 CT
Sh3bgrl2	88.43990238	-0.480463615	9.72E-05	0.017295422	L2-3 IT CTX
Pdgfc	348.7194611	-0.479892026	4.07E-05	0.009314703	L2-3 IT CTX
Flrt3	123.0327366	-0.476201279	1.51E-05	0.005485595	L2-3 IT CTX
Grm3	1579.630249	-0.475560903	5.42E-07	0.000175718	L6 CT
Add3	159.5541189	-0.47456081	0.000152395	0.009062582	L6 CT
Gm43316	248.379821	-0.467343392	8.70E-05	0.014880426	L4-5 IT
Arap2	688.0341935	-0.46649529	7.09E-05	0.005514359	L6 CT
Gpc6	354.2693499	-0.464314826	2.31E-05	0.01339279	Pvalb
Unc5c	415.3715998	-0.463737534	1.93E-05	0.027207627	L2-3 IT ENT
Sphkap	211.4072627	-0.463351681	2.65E-06	0.003775435	L5 ET
Gm42919	149.2800328	-0.461404051	0.00033238	0.031737322	L4-5 IT
Adamts3	118.4878556	-0.461145628	0.000453614	0.048659529	CLA-Epd-CTX Car3
Gm42768	234.3810431	-0.459317498	1.06E-07	0.000179583	L4-5 IT
Sphkap	507.4829211	-0.457941678	3.46E-08	3.99E-05	L5 IT
Neto1	218.0112812	-0.457723744	0.000310249	0.049307464	L2-3 IT PPP
Gm43320	262.6086924	-0.456515695	1.77E-05	0.005131776	L4-5 IT
Grid2	364.7823271	-0.453170621	0.000207948	0.020671003	L5 NP
Cdh10	1318.258884	-0.45290986	8.69E-08	6.28E-05	L6 IT
Trpc5	456.2045629	-0.45232674	3.20E-05	0.008201323	L4-5 IT
Itgb8	234.3561554	-0.451076458	0.000133526	0.021390938	L2-3 IT CTX
Pdzd2	178.6918391	-0.450577699	0.000466736	0.030764595	L5 IT
Pdgfc	267.7629218	-0.450387977	0.000224461	0.024767063	L6b CT
Pak7	2395.121985	-0.443692777	9.80E-05	0.007058176	L6 CT
Gm43321	105.3222161	-0.439558019	5.32E-05	0.012239253	L4-5 IT
Gm43318	221.7591066	-0.438403759	0.000205199	0.023123774	L4-5 IT
Gm43317	219.3473291	-0.437147364	9.23E-06	0.002797356	L4-5 IT
Il1rap	536.1842063	-0.434158061	2.12E-06	0.000473982	L6 CT
Cdh7	424.3763311	-0.429690929	7.32E-05	0.014748569	L2-3 IT CTX
Kcnt2	1539.91595	-0.428531915	9.42E-07	0.000302385	L6 IT
Gpc6	442.2503836	-0.426857386	0.000636612	0.042795902	L5 NP
Olfm3	691.0141816	-0.424025159	1.57E-07	7.80E-05	L6 CT
Trps1	356.8592142	-0.421350429	0.000343809	0.022574167	L6 IT
Elmo1	356.0220221	-0.420345217	0.000108365	0.010435513	L6 IT
Dock10	234.924911	-0.411589497	0.000201409	0.028303274	L2-3 IT CTX
Sphkap	1444.559633	-0.411291036	0.000592981	0.040753705	L4-5 IT
Slc24a3	340.8511343	-0.410358346	0.00120002	0.039484917	L6 CT
Man1a	406.3844561	-0.4103484	6.76E-05	0.012935921	L4-5 IT
Tafa2	1400.063176	-0.4096579	4.00E-07	0.000153874	L5 IT
Rttn	98.23843894	-0.409236722	0.00095004	0.032931322	L6 CT
Tafa1	9254.817893	-0.408553749	0.000411016	0.033441778	L4-5 IT
Egfem1	2046.906447	-0.40189057	3.76E-06	0.001394123	L4-5 IT
Olfm3	597.048571	-0.400712964	0.0004786	0.048659529	CLA-Epd-CTX Car3
Epha6	727.8647263	-0.398944617	1.03E-09	8.76E-06	L2-3 IT ENT
Jph1	374.2172853	-0.398257041	0.000230587	0.01224533	L6 CT
Glra2	249.6214685	-0.397901918	0.000613332	0.023806083	L6 CT
Chl1	193.6011834	-0.395415033	0.000345998	0.024188389	L5 IT
Gm10048	199.6687526	-0.392868648	0.000122555	0.01652774	L4-5 IT
Ryr3	886.1364049	-0.388753307	2.50E-07	0.0001377	L5 IT
Ncam2	756.3778177	-0.388650619	0.000226528	0.024767063	L6b CT
Cdh6	144.1702609	-0.383629454	0.000933228	0.042075042	L6 IT
Gm43319	171.6286761	-0.383345513	2.53E-05	0.006746648	L4-5 IT
Cntnap5c	1280.412994	-0.381850781	1.35E-08	2.34E-05	Pvalb
Gabrb2	1776.473322	-0.379084661	1.04E-07	5.62E-05	L6 CT
Epha3	429.2313272	-0.375653433	5.95E-06	0.001706222	L6b CT
Gm43341	315.1942629	-0.374778929	9.28E-05	0.014880426	L4-5 IT
Kcnt2	3343.419652	-0.373436702	2.28E-06	0.001012359	L4-5 IT
Gm43829	228.3045857	-0.372350028	0.000408375	0.033441778	L4-5 IT
Rnf180	128.995022	-0.370478544	0.000746898	0.026896642	L6 CT
C030015E24Rik	234.2786942	-0.368749828	3.60E-05	0.008896405	L4-5 IT
Gabra4	472.7300753	-0.365693297	7.66E-05	0.005772575	L6 CT
Gabrb2	183.5417482	-0.364454182	0.00027228	0.022952929	L5 NP
Sphkap	1679.850633	-0.363154376	0.000175104	0.025501558	L2-3 IT CTX
Cdkl5	788.2854089	-0.363028201	2.09E-06	0.000473982	L6 CT
Slc24a3	687.7690083	-0.360007401	1.80E-09	1.73E-06	L6 IT
Cnksr2	2899.158893	-0.357267359	2.58E-05	0.002698009	L6 CT
Elmo1	427.5119808	-0.356989655	0.000640478	0.024318609	L6 CT
Scn1a	510.7257808	-0.355035363	5.56E-07	0.000246096	L6 IT
Meis2	211.321822	-0.354871943	0.00070352	0.043668519	L5 NP
Fut9	1306.237555	-0.354564009	1.73E-05	0.003115682	L6 IT
Tafa1	802.1293259	-0.354277256	4.76E-05	0.00614746	L6 IT
Gm49678	859.4342483	-0.354074418	0.000765595	0.041635196	L6b CT
Sms	141.256298	-0.353785957	0.00066092	0.043206003	L4-5 IT
2900064K03Rik	320.0020268	-0.353093365	2.58E-06	0.001031737	L4-5 IT
Csmd3	1058.471205	-0.35296098	2.53E-06	0.005362632	L2-3 IT ENT
Dgkb	1261.38246	-0.350226697	0.000337935	0.031737322	L4-5 IT
Csmd3	875.4644108	-0.35015724	1.81E-05	0.020169188	L2-3 IT PPP
Kcnt2	297.4722364	-0.347378675	0.000263673	0.041347781	CLA-Epd-CTX Car3
Kcnt2	759.1784912	-0.346965046	1.02E-06	0.000590028	L5 NP
Cntn5	797.3653162	-0.346659264	0.000753674	0.041635196	L6b CT
Pak7	442.1722004	-0.345894442	0.00010469	0.013996308	L5 NP
Kcnh5	243.1785761	-0.34580324	0.000118241	0.008219822	L6 CT
Csmd3	1608.338185	-0.345722398	9.52E-09	0.000138169	CA1-ProS
Cadps2	974.914353	-0.345362048	0.001085611	0.036650694	L6 CT
Fut9	566.9547715	-0.343928954	1.71E-05	0.015595308	L5 ET
Gm49678	549.972882	-0.343713989	0.000535532	0.027627733	L6 IT
Mlip	470.3367726	-0.3395643	0.000124274	0.008219822	L6 CT
Lrp1b	7114.919135	-0.3381268	4.14E-07	0.000191157	L6b CT
Gpm6a	269.6828137	-0.336918686	6.57E-05	0.019027756	CLA-Epd-CTX Car3
Ell2	314.4727959	-0.335908624	0.000570486	0.022411454	L6 CT
Alcam	501.2426367	-0.335792926	0.00082734	0.043172111	L6b CT
Parp8	274.0593079	-0.334096643	0.000529426	0.033927383	L5 IT
Cntnap5a	2510.607954	-0.331566724	3.97E-06	0.001394123	L4-5 IT
Ryr3	1449.053503	-0.331275469	9.33E-06	0.004396643	L2-3 IT CTX
Xkr4	778.9232458	-0.329599158	6.56E-06	0.002848674	L5 NP
Gm36952	162.9216658	-0.328166997	0.000374275	0.016503767	L6 CT
Lrrc4c	3715.768152	-0.325942913	5.63E-05	0.006834602	L5 IT
Gm43046	377.8541642	-0.325677421	5.54E-05	0.012304975	L4-5 IT
Rmdn1	162.3452951	-0.325518543	0.000946652	0.042075042	L6 IT
Scai	1141.81119	-0.324815604	9.95E-05	0.007084352	L6 CT
Dgkb	2367.388087	-0.322634456	4.02E-05	0.00545901	L5 IT
Slc24a3	897.6464536	-0.321548462	8.06E-05	0.015362257	L2-3 IT CTX
Pgr	169.0562865	-0.321265554	0.000438366	0.018817822	L6 CT
Tafa1	3938.434059	-0.319010211	5.21E-05	0.006674878	L5 IT
Scn1a	2108.892324	-0.316942433	9.78E-05	0.014880426	L4-5 IT
Zfpm2	338.8363446	-0.316798319	0.000230071	0.021045408	L5 NP
Nrg1	10273.23777	-0.314809838	2.98E-07	0.0001377	L5 IT
Kcnip4	48151.61373	-0.313827773	1.61E-09	5.35E-06	L4-5 IT
Gm4258	887.2320934	-0.312336075	0.001514069	0.04651276	L6 CT
Pdgfc	236.7236587	-0.311102418	0.001210215	0.048559889	L6 IT
Cadm2	2975.980139	-0.310445856	6.22E-07	0.002637603	L2-3 IT ENT
Csmd3	865.9621519	-0.308772506	0.000173761	0.018874774	L5 NP
Olfm3	1036.844359	-0.307754452	8.49E-05	0.013408307	L5 NP
Lrrc4c	3812.904982	-0.307694106	1.43E-05	0.001779043	L6 CT
Kcnt2	2379.147029	-0.307545357	0.000108451	0.010878057	L5 IT
March1	1905.577387	-0.303626505	8.37E-05	0.012919367	L6b CT
Kcnt2	3198.525684	-0.300145132	5.35E-05	0.011905095	L2-3 IT CTX
Scn1a	986.2155678	-0.29998448	8.55E-05	0.006373114	L6 CT
Slc35f1	635.7703277	-0.294753431	4.22E-05	0.010481875	L5 NP
Dlc1	3104.870825	-0.293882785	4.22E-06	0.000828484	L6 CT
Tenm1	422.1524508	-0.293151905	9.26E-05	0.01341603	L5 NP
Unc5c	1682.399691	-0.290444892	0.000895791	0.0410784	L6 IT
Kcnip4	5910.744398	-0.289318355	2.37E-05	0.02811178	L2-3 IT ENT
Crym	181.5538975	-0.288283174	0.001231729	0.040107875	L6 CT
Gm2824	292.5651306	-0.283729042	0.000413865	0.018004499	L6 CT
Gm42772	477.7221952	-0.282620146	0.00021154	0.023123774	L4-5 IT
Cntnap5a	1657.181977	-0.281539492	8.78E-06	0.007633631	Pvalb
Gm42770	263.4882909	-0.281433209	0.000407734	0.033441778	L4-5 IT
Enox1	759.4632637	-0.280680479	3.53E-05	0.003224812	L6 CT
Slc24a3	1288.464966	-0.278246229	0.000340522	0.024188389	L5 IT
Chsy3	5037.358449	-0.277479694	0.000353006	0.015939571	L6 CT
Olfm3	834.8001054	-0.276393494	6.48E-05	0.01144723	L6b CT
Kcnip4	6370.336474	-0.276201708	1.51E-05	0.001810952	L6 CT
Hecw2	2018.171438	-0.27042486	0.001280693	0.041096294	L6 CT
Arhgap26.1	1597.382255	-0.26896439	1.92E-06	0.00091364	L4-5 IT
Map3k5	705.7888151	-0.26738212	0.001656949	0.049261009	L6 CT
Arhgef9	917.3319146	-0.26609682	0.000215511	0.011838521	L6 CT
Pcdh7	1151.932874	-0.26592604	6.32E-05	0.021954168	Pvalb
3110039M20Rik	195.4464562	-0.264028891	0.000978322	0.042823809	L6 IT
Fut9	3810.828295	-0.263722614	0.000176221	0.010198809	L6 CT
Grik2	466.0690181	-0.261495395	0.000120754	0.014603739	L5 NP
Epha7	418.6263301	-0.261429519	0.00057488	0.040974402	L6b CT
Lingo2	1193.006055	-0.260156487	0.000503954	0.048659529	CLA-Epd-CTX Car3
Gm37628	278.4570811	-0.259169725	0.000488358	0.035395359	L4-5 IT
Fut9	1942.620146	-0.255346117	0.000775461	0.049669044	L4-5 IT
Gabrg3	1685.875128	-0.254887361	0.000379314	0.033256333	L4-5 IT
Grik2	1126.418676	-0.252868366	0.000117188	0.02897159	L2-3 IT PPP
Oxr1	5740.189369	-0.251586627	5.82E-07	0.000179589	L6 CT
Cntn3	842.9595197	-0.251353775	7.48E-05	0.047702151	L5 ET
Gabrb1	1078.680978	-0.250947772	0.000728937	0.043685934	L5 NP
Gpm6a	2306.969311	-0.24951099	0.000539811	0.021650144	L6 CT
Mdga2	2111.382351	-0.247568276	2.88E-05	0.008347647	L5 NP
Nrcam	2117.169937	-0.247371464	1.64E-05	0.001932341	L6 CT
Gm47591	381.7880911	-0.247224213	0.000149386	0.022576947	L2-3 IT CTX
Gabrg2	552.6580301	-0.246167824	0.001260127	0.040637515	L6 CT
Ccser1	819.0596065	-0.243732609	5.83E-05	0.0112659	L5 NP
Csmd3	6093.476452	-0.242495794	9.30E-05	0.016938536	L2-3 IT CTX
Gria4	1880.705361	-0.240717298	0.000238413	0.018333934	L5 IT
Cadm2	3356.435141	-0.240458462	0.000126126	0.028252223	Pvalb
Gm44800	280.8305866	-0.240026061	0.001455926	0.044939578	L6 CT
Gabrg2	1019.449393	-0.239917451	1.24E-05	0.004961879	L2-3 IT CTX
Lrp1b	12101.20108	-0.23933608	0.000180583	0.02150222	L4-5 IT
Lrrtm3	1261.700288	-0.23725069	0.000101169	0.010435513	L6 IT
Slc24a3	2434.019002	-0.235725021	0.000423812	0.034047956	L4-5 IT
Hdac9	3275.196981	-0.232226135	7.20E-05	0.013024445	L4-5 IT
Kcnb2	1812.132029	-0.230861683	0.001098984	0.049712869	L5 IT
Htr1f	1664.145996	-0.230841768	0.000186144	0.010584083	L6 CT
Rapgef5	1232.61268	-0.229373479	0.000302132	0.020299065	L6 IT
Cadm2	6582.988023	-0.228819255	8.65E-05	0.012919367	L6b CT
Rims1	6722.894663	-0.228791705	0.000107317	0.007561193	L6 CT
Ndrg3	499.7551492	-0.228612	0.001695691	0.049735151	L6 CT
Kcnh7	17366.89475	-0.228531307	8.14E-05	0.014279168	L4-5 IT
Kcnip4	9289.827833	-0.22495725	0.000588918	0.040974402	L6b CT
Myo1b	439.2300803	-0.223767933	0.000622824	0.041386161	L4-5 IT
Hmgcll1	572.5723816	-0.222709155	0.00100638	0.034515117	L6 CT
Kcnq1ot1	1623.487048	-0.220187408	0.000450768	0.030585943	L5 IT
Plcb1	1591.006408	-0.220046484	0.000629703	0.042795902	L5 NP
Kcnip4	16529.78846	-0.219568086	0.000586048	0.035382959	L5 IT
Adgrl3	3099.792917	-0.217780609	5.08E-06	0.000977155	L5 IT
Kctd16	12846.66499	-0.217770505	3.23E-05	0.008351292	L2-3 IT CTX
Pde1a	4079.522349	-0.217158606	0.001227067	0.040107875	L6 CT
Serpini1	520.3570382	-0.216461702	0.000333957	0.033284319	L6b CT
Adgrl3	1859.377181	-0.213559827	2.24E-05	0.017891605	L5 ET
Oxr1	3674.495419	-0.209645328	0.000295923	0.047336656	Pvalb
Cadm2	25804.87205	-0.208126765	9.72E-05	0.014880426	L4-5 IT
Nrg1	35610.32435	-0.207431279	4.57E-06	0.002815455	L2-3 IT CTX
Pbx1	3149.213948	-0.206893627	0.001368053	0.042839215	L6 CT
Lrrc7	1130.596499	-0.206482961	6.64E-05	0.0115416	L5 NP
Ppfia2	4447.040917	-0.205244036	0.000122261	0.01652774	L4-5 IT
Arhgef9	1319.825657	-0.204793401	0.00034634	0.032074958	L4-5 IT
Lsamp	7358.869411	-0.203403115	1.20E-05	0.020169188	L2-3 IT PPP
Lrp1b	11730.74685	-0.203317484	0.000854906	0.030116852	L6 CT
Xylt1	967.72356	0.200480385	0.001600814	0.048184507	L6 CT
Rimbp2	1762.080444	0.20067832	0.000782131	0.049669044	L4-5 IT
Bsn	1127.704312	0.203282564	0.000150497	0.018583592	L4-5 IT
Mical2	1389.42868	0.205875132	0.00074486	0.026896642	L6 CT
Sorl1	1609.441225	0.209575161	0.000139793	0.017925767	L4-5 IT
Dlgap4	1193.554799	0.211055095	0.000140566	0.022077191	L2-3 IT CTX
Plcl2	1433.47334	0.211136441	0.001576218	0.047743207	L6 CT
Rimbp2	1046.513457	0.212366039	0.000180214	0.014609921	L6 IT
Robo1	594.3139953	0.216152597	0.00039141	0.033284319	L6b CT
Garnl3	986.2139327	0.21990214	0.001040091	0.049712869	L5 IT
Lrfn2	766.6923866	0.220305869	0.000265864	0.01869528	L6 IT
Prkce	2572.652283	0.22342438	0.000812456	0.037857829	L6 IT
Ank	599.2363852	0.224370929	0.001303404	0.041415036	L6 CT
Ank	407.091126	0.227923426	0.000662284	0.041635196	L6b CT
Map1b	1032.995881	0.229958986	0.000123024	0.008219822	L6 CT
Ank	524.5507788	0.231895453	0.000576049	0.029196567	L6 IT
Srcin1	389.689043	0.23193144	0.000378947	0.022807866	L6 IT
Nav2	1001.855182	0.233173569	0.000753986	0.041635196	L6b CT
Rimbp2	429.0867356	0.234437284	0.000165224	0.019965958	L6b CT
Srcin1	506.5997899	0.235722215	0.000430001	0.034044183	L6b CT
Ndst1	294.5773804	0.236610961	0.000841564	0.029808857	L6 CT
Gabbr2	1964.549037	0.237433136	3.15E-05	0.00313685	L6 CT
Sez6l	734.8381076	0.238256683	0.000541087	0.021650144	L6 CT
Slc7a8	311.9789304	0.238437708	0.0007322	0.026663589	L6 CT
Runx2	707.6798074	0.238683588	0.000136423	0.028252223	Pvalb
Hacd3	273.3599458	0.238802597	0.001452322	0.044939578	L6 CT
Ildr2	440.2807664	0.2397044	0.00029501	0.014472673	L6 CT
Pitpnc1	471.3241045	0.247206021	0.000869194	0.043986545	L6b CT
Nrxn3	2685.449708	0.24789889	0.000148965	0.033144811	L2-3 IT PPP
Plcl2	1693.73264	0.250603171	6.35E-06	0.003631894	L2-3 IT CTX
Grik5	390.637342	0.250765523	0.00049321	0.020362983	L6 CT
Slc35f3	1579.524951	0.250773797	0.000182635	0.01047646	L6 CT
Phf24	468.9820149	0.251342478	9.08E-05	0.009525814	L5 IT
Mpped1	404.5331343	0.252235645	0.000143081	0.008667767	L6 CT
Baiap2	525.0034931	0.253418304	8.86E-05	0.006526171	L6 CT
Efr3b	375.0603129	0.253963023	0.000266772	0.013200143	L6 CT
Baiap2	540.7859227	0.256400639	0.000126289	0.01652774	L4-5 IT
Lpgat1	393.6561124	0.256796784	0.000568668	0.035382959	L5 IT
Mtcl1	329.3183004	0.256922346	0.000366649	0.022807866	L6 IT
Sh3rf3	603.0990817	0.257023133	0.000970194	0.047622075	L5 IT
Mtcl1	543.1567847	0.257366746	0.000190253	0.01072366	L6 CT
Gm20754	4509.221641	0.25753148	2.66E-05	0.007602252	L2-3 IT CTX
Iqsec1	1070.507976	0.258379331	0.000532016	0.021553307	L6 CT
Rnf165	851.2814964	0.260854685	3.82E-05	0.009248464	L2-3 IT CTX
Gng2	336.7511912	0.261418306	0.000252609	0.012892997	L6 CT
Lrfn2	831.1286888	0.2620138	0.000220809	0.012027612	L6 CT
Ptn	465.1673137	0.263946928	0.001098148	0.049712869	L5 IT
Mtcl1	924.0368065	0.265569273	0.000425824	0.047260476	L2-3 IT CTX
Plcl2	700.1049762	0.267752528	7.21E-05	0.00832062	L5 IT
Plcl2	1466.45445	0.268008685	0.000508311	0.036445373	L4-5 IT
Kcnip1	352.3766952	0.268267567	0.000126039	0.014603739	L5 NP
Epb41l1	275.6887677	0.268621462	0.000716715	0.041635196	L6b CT
Igsf21	420.0279195	0.268777414	0.000739484	0.041635196	L6b CT
Rasgef1a	308.5401368	0.271638364	0.000554853	0.040974402	L6b CT
Rph3a	550.6995576	0.273013083	7.15E-05	0.005514359	L6 CT
Wwc1	285.3315601	0.273136251	0.000648866	0.035641306	L5 IT
Cdh13	953.5632594	0.273879546	3.16E-05	0.013748656	Pvalb
Cmip	1122.773897	0.275223389	0.000374134	0.033256333	L4-5 IT
Mgat5	947.8071523	0.275265924	0.000779929	0.036937958	L6 IT
Wscd2	467.0485933	0.276386728	0.000382311	0.033256333	L4-5 IT
Tulp4	728.3726468	0.276873909	2.49E-05	0.007393277	L2-3 IT CTX
9530059O14Rik	778.6902226	0.27696462	0.001412157	0.044007689	L6 CT
Madd	401.5764722	0.278919379	7.30E-05	0.005567696	L6 CT
Shank2	491.2026589	0.27904182	0.0001324	0.008447751	L6 CT
Pde4a	555.1349591	0.279307992	0.000133188	0.008447751	L6 CT
Bcl2	362.1835798	0.28012745	0.000518412	0.021134273	L6 CT
Pitpnm3	329.6678453	0.280274773	0.000910609	0.031734218	L6 CT
Srcin1	467.0331472	0.281797425	0.000647067	0.024318609	L6 CT
Syt13	330.3073011	0.284158091	0.000286919	0.036479644	L2-3 IT CTX
Prkce	3567.192754	0.285184896	0.000121723	0.008219822	L6 CT
Cacng2	294.9234274	0.286151693	0.000245911	0.012650755	L6 CT
Osbpl3	996.0886625	0.287411762	0.000564058	0.039590934	L4-5 IT
Osbpl3	825.1912934	0.287536101	1.27E-05	0.004961879	L2-3 IT CTX
Hnrnpll	395.7887974	0.287968344	0.001162895	0.047318367	L6 IT
Ajap1	305.4722975	0.28826691	0.000433186	0.034084239	L4-5 IT
Mpped1	474.7714368	0.289295612	0.000301339	0.037714443	L2-3 IT CTX
Iqsec3	187.2340477	0.289653203	0.001664326	0.049261009	L6 CT
Gng12	368.9988889	0.289707384	0.000881264	0.043986545	L6b CT
Nfix	486.4231594	0.290650342	0.000109469	0.018656283	L2-3 IT CTX
Bmp1	332.0451451	0.291542522	0.000430713	0.047260476	L2-3 IT CTX
Prkag2	1008.960673	0.292274919	0.000195723	0.01084338	L6 CT
Hs3st2	578.4240958	0.293070972	4.58E-05	0.00875846	L6b CT
Mtcl1	415.5110064	0.293337814	0.000182046	0.014482077	L5 IT
Klhl3	552.7406105	0.293446094	0.000324804	0.015211618	L6 CT
Cdyl2	506.9458502	0.293462342	0.000336232	0.04019729	L2-3 IT CTX
Dscaml1	1372.467522	0.294134661	0.000814169	0.028996935	L6 CT
Grik3	845.1530179	0.294972927	1.07E-05	0.002737391	L6b CT
Prkag2	770.3656253	0.295378146	0.000193458	0.014707894	L6 IT
Gfod1	439.5722865	0.296280786	0.000327959	0.015211618	L6 CT
Rtn4rl1	418.6732884	0.296917163	0.000327443	0.031737322	L4-5 IT
Ubl3	212.6958531	0.297875827	0.000901881	0.031599949	L6 CT
Smurf1	214.0232391	0.299034331	0.000112683	0.010501302	L6 IT
Cacna1g	182.5706421	0.299224504	0.00047039	0.026646215	L6 IT
Dagla	214.2224698	0.300930833	0.001017362	0.034708099	L6 CT
Mpped1	250.3107934	0.301886111	0.000628826	0.035382959	L5 IT
Mpped1	262.9846483	0.304127038	0.00050442	0.02665327	L6 IT
Ppp2r2c	593.409654	0.307424916	2.63E-06	0.001031737	L4-5 IT
Sdk1	1453.633555	0.307928447	0.000507418	0.02665327	L6 IT
Kcnb1	224.7435316	0.308061044	0.000383227	0.033284319	L6b CT
Iqgap1	303.5121267	0.308213939	0.000232363	0.01224533	L6 CT
Ssbp3	276.518332	0.309904117	0.000707155	0.035223615	L6 IT
Asap2	264.0623145	0.309998841	0.00060326	0.035382959	L5 IT
Crtac1	240.1883115	0.311868235	0.000208539	0.023123774	L4-5 IT
Nrxn2	272.0411087	0.314189427	0.001188813	0.03931573	L6 CT
Cacng2	690.7180974	0.317212902	7.96E-07	0.000589918	L4-5 IT
Spock2	302.1021632	0.318411036	7.14E-05	0.005514359	L6 CT
Cdh4	359.1196154	0.318909952	0.000494144	0.02665327	L6 IT
Cmip	694.0178957	0.321169397	2.73E-05	0.002767141	L6 CT
Syt13	319.9988649	0.322218653	0.000434487	0.034084239	L4-5 IT
Mmp17	278.4211445	0.322477541	0.000357781	0.015939571	L6 CT
Ppp1r16b	239.3006974	0.324016537	0.000626875	0.041386161	L4-5 IT
Gfod1	1392.670238	0.324885377	0.00021561	0.029360072	L2-3 IT CTX
Rimbp2	496.1736131	0.325742724	0.00047451	0.019843709	L6 CT
Stim2	538.000271	0.325839362	5.46E-05	0.004538728	L6 CT
Slc7a8	393.7126609	0.326345589	5.08E-05	0.012090389	L4-5 IT
Nxpe4	472.1173424	0.326554087	0.000384034	0.033256333	L4-5 IT
Gas7	1219.393766	0.32747761	9.12E-05	0.006645651	L6 CT
Cplx2	288.6709101	0.327574608	0.00037568	0.04298849	L2-3 IT CTX
Rph3a	495.2488497	0.329011653	0.000154661	0.022941397	L2-3 IT CTX
Lingo1	924.5708596	0.329392792	2.83E-05	0.007815874	L2-3 IT CTX
Cmip	574.836034	0.329563182	5.60E-07	0.000246096	L6 IT
Grik3	1363.197762	0.329766578	3.27E-06	0.000683307	L6 CT
Bcl11b	189.082971	0.330118222	0.000344233	0.033284319	L6b CT
Slc24a4	231.196783	0.330765646	0.001040713	0.043574188	L6 IT
Homer1	580.1178351	0.331125836	0.000923333	0.045105796	L6b CT
Cmip	408.7237508	0.331699906	0.000141875	0.018096935	L6b CT
Plekhg5	383.4903181	0.332603173	0.000126412	0.01652774	L4-5 IT
Gabbr2	260.9293172	0.334111622	0.000375848	0.048659529	CLA-Epd-CTX Car3
Med14	303.3838561	0.334509153	0.000128944	0.008358122	L6 CT
Lingo1	380.6317821	0.334981546	0.000130513	0.011782913	L6 IT
Lrrn2	203.5756294	0.335064709	0.000230647	0.01224533	L6 CT
Igsf21	398.0478942	0.335228288	2.10E-05	0.003566913	L6 IT
Galnt9	314.5201745	0.33541891	0.000802436	0.04113821	L5 IT
Sez6	422.2899767	0.335834471	1.24E-05	0.001607134	L6 CT
Ahdc1	176.4343752	0.336047955	0.000229488	0.024289304	L4-5 IT
Ntrk2	1339.310903	0.336414057	4.40E-05	0.00875846	L6b CT
St6galnac5	385.6344583	0.337412674	1.15E-05	0.001527654	L6 CT
Retreg1	277.7709604	0.337786159	0.001053401	0.035749453	L6 CT
Bcl9	125.3251758	0.338061413	0.000778022	0.036937958	L6 IT
Gtf3c1	310.8902073	0.339404642	1.58E-06	0.000394459	L6 CT
Sdk2	446.5559944	0.339535375	0.000167088	0.014197554	L6 IT
Ripor1	137.5474682	0.339863584	0.001619199	0.048367055	L6 CT
Uck2	183.6339562	0.340187118	9.93E-05	0.014880426	L4-5 IT
Sparcl1	244.7663384	0.340638279	0.001146639	0.038311941	L6 CT
Nrxn2	900.8732423	0.341121192	6.85E-06	0.003656211	L2-3 IT CTX
Fstl5	335.3927543	0.341751379	7.37E-05	0.014748569	L2-3 IT CTX
Tmem132d	790.9084038	0.343712306	0.000648246	0.024318609	L6 CT
Arhgef3	202.7713875	0.344881645	0.000773304	0.041635196	L6b CT
Plekhg5	290.8448547	0.345190293	0.000637671	0.024318609	L6 CT
Atp2b4	310.3071302	0.346641921	0.000249655	0.018031319	L6 IT
Gm20754	1781.966115	0.347693959	0.000234188	0.024399482	L4-5 IT
Ece1	147.9709466	0.3490902	0.000371117	0.022807866	L6 IT
Slc17a7	380.3382177	0.350230199	0.000469439	0.019759102	L6 CT
St8sia5	260.1909227	0.35036834	0.000333089	0.024188389	L5 IT
Slit1	479.0607115	0.352392671	4.98E-06	0.000895963	L6 CT
Jarid2	360.8523899	0.35281333	1.28E-05	0.002646798	L6 IT
Slit1	174.3846764	0.354164557	0.00035535	0.022807866	L6 IT
Tet3	534.4876617	0.35576765	0.000720245	0.026376416	L6 CT
Pak1	484.3701013	0.356275266	2.46E-05	0.003541126	L5 IT
Myo5b	181.556766	0.356513786	0.000136296	0.028252223	Pvalb
Kcnip3	379.6943853	0.357000924	0.000146494	0.012517058	L5 IT
Sema5b	257.1254959	0.358753936	0.000123722	0.008219822	L6 CT
Smurf1	375.7271387	0.358978981	3.68E-06	0.000745576	L6 CT
Sema4d	125.6321829	0.359092843	0.000733557	0.035919429	L6 IT
Srrm4	617.9845983	0.359598968	0.000263731	0.013150034	L6 CT
Ssbp3	422.675554	0.35973581	4.56E-06	0.002815455	L2-3 IT CTX
Lingo1	255.0391412	0.361613484	9.71E-07	0.000262297	L6 CT
Adgra1	252.4616895	0.361742809	0.000301421	0.014472673	L6 CT
Cplx2	194.6723552	0.361823233	2.36E-05	0.002552593	L6 CT
Smurf1	212.5324327	0.362916531	0.000112784	0.01523249	L6b CT
Tmem163	294.0961737	0.363729889	0.000103993	0.022861728	CLA-Epd-CTX Car3
Sdk1	1449.172979	0.36421572	2.23E-07	0.000170767	L6b CT
Srrm4	181.4454068	0.364598647	0.000308976	0.024409065	L5 NP
Mef2d	185.0394328	0.365007785	0.000354513	0.015939571	L6 CT
Ankrd33b	556.9182658	0.365051039	5.80E-06	0.000988699	L6 CT
Ajap1	500.1944544	0.366026768	5.14E-07	0.000685806	L2-3 IT CTX
Ncor2	208.0740045	0.368143716	3.35E-05	0.003208803	L6 CT
Cmip	152.7306129	0.370689646	9.98E-05	0.027758704	L2-3 IT PPP
Ephb2	261.0767652	0.371076548	1.03E-06	0.000687764	L4-5 IT
Pitpnc1	851.739066	0.371313881	2.35E-05	0.002552593	L6 CT
Grik3	396.7179222	0.371416447	0.00027179	0.01869528	L6 IT
Pak1	221.3395478	0.371526341	2.76E-06	0.000665373	L6 IT
St8sia5	357.5408588	0.372632323	3.48E-05	0.003224812	L6 CT
St8sia5	288.0372869	0.372708324	5.96E-07	0.000246096	L6 IT
Nxpe4	182.9708812	0.373215433	0.000760525	0.041635196	L6b CT
Lamc1	290.878884	0.374980553	2.05E-05	0.006575443	L2-3 IT CTX
Nuak1	168.6267852	0.375822735	0.000753904	0.039550537	L5 IT
Sdk2	809.3796446	0.377329711	2.61E-06	0.000856311	L6b CT
Tyro3	191.0524059	0.377938894	0.000370862	0.04298849	L2-3 IT CTX
Ptk7	189.9536707	0.379102728	4.88E-06	0.000895963	L6 CT
Ntrk2	2835.229772	0.379143281	5.18E-05	0.004357722	L6 CT
Srrm4	358.8918352	0.379602428	8.27E-05	0.00907981	L5 IT
Dkk3	409.068022	0.379753374	2.05E-05	0.002329017	L6 CT
Numbl	237.6431507	0.379908211	0.000440644	0.047696694	L2-3 IT CTX
Lonp2	193.1917215	0.379937262	0.000120347	0.01110566	L5 IT
Ntrk2	6443.503626	0.382007455	9.24E-06	0.004396643	L2-3 IT CTX
Olfm1	275.0126504	0.382258254	0.000505346	0.02665327	L6 IT
Spred2	663.2905146	0.383076911	2.37E-07	0.000102628	L6 CT
Ece1	400.8752619	0.383997334	0.000262873	0.026966715	L4-5 IT
Prkag2	455.1248879	0.385294038	2.80E-06	0.000587307	L5 IT
Rnf165	200.3644405	0.385304659	0.00016019	0.009354519	L6 CT
Cabp1	237.1041049	0.385608969	2.36E-05	0.003541126	L5 IT
Kcnip3	620.2793734	0.386862843	1.65E-06	0.000844048	L4-5 IT
Atp6v0d1	137.7985152	0.387216411	0.000119843	0.008219822	L6 CT
Gng12	537.4158569	0.390032861	4.46E-05	0.003855513	L6 CT
Utp4	100.3101808	0.390607162	0.000455311	0.034127194	L4-5 IT
Sema4a	144.8557151	0.390610793	0.00021626	0.029360072	L2-3 IT CTX
Kcnd3	765.7098076	0.392856946	0.000147443	0.008849282	L6 CT
Clip2	275.8112087	0.393565131	1.99E-05	0.006575443	L2-3 IT CTX
Nxpe4	401.4109301	0.394535286	8.22E-06	0.001268934	L6 CT
Deptor	296.4455576	0.396008913	0.000132341	0.011742692	L5 IT
Ntrk2	5374.353924	0.396324317	2.96E-07	0.000362669	L4-5 IT
Rph3a	186.6110859	0.396642981	0.000182055	0.014609921	L6 IT
Sgsm1	852.4217083	0.398846437	0.000270382	0.035174775	L2-3 IT CTX
Ntrk2	1992.052383	0.398882884	1.84E-06	0.000471259	L5 IT
Galnt9	666.7488405	0.399480242	4.90E-07	0.000169677	L6 CT
Ssbp3	215.646373	0.400256266	1.23E-05	0.002174506	L5 IT
Nol4l	361.5435197	0.40039455	0.000119299	0.019908037	L2-3 IT CTX
Chst11	331.9433895	0.401375686	1.38E-05	0.002649252	L6 IT
Hs3st2	1166.570305	0.401903757	1.28E-06	0.000331291	L6 CT
Hcfc2	324.1319246	0.402430302	2.12E-06	0.001546965	L2-3 IT CTX
Ntrk2	2216.447885	0.402518651	6.33E-06	0.001407725	L6 IT
Col5a1	642.73658	0.403551221	6.66E-06	0.001079988	L6 CT
Sh3pxd2b	131.9893902	0.403613523	0.000389706	0.043965463	L2-3 IT CTX
Spred2	1215.524894	0.404055896	1.58E-06	0.001269184	L2-3 IT CTX
Per2	275.2456231	0.406986917	0.000461162	0.034167015	L4-5 IT
Spred2	386.7318408	0.408134739	3.01E-05	0.00414662	L6 IT
Kcnk1	242.4278255	0.409220131	5.32E-06	0.000932838	L6 CT
Myh9	237.0080041	0.410561545	6.30E-05	0.012935921	L4-5 IT
Ntng2	263.7124181	0.41133319	7.65E-05	0.008845443	L6 IT
Slc20a1	241.0081936	0.412664038	8.16E-07	0.000294542	L6 IT
Rasa3	135.9546857	0.412979402	9.83E-05	0.010435513	L6 IT
Afap1l1	114.5932824	0.414311099	0.000455507	0.034127194	L4-5 IT
Fstl1	94.88045047	0.415214176	0.000687293	0.025603658	L6 CT
Crtac1	371.9310363	0.416733077	1.30E-05	0.004961879	L2-3 IT CTX
Spred2	394.066644	0.417764983	1.53E-05	0.002519364	L5 IT
Ankrd33b	947.5904631	0.418403407	1.51E-07	0.000302642	L2-3 IT CTX
Col23a1	349.6361401	0.419844864	9.38E-06	0.001321476	L6 CT
Gfra2	170.3388482	0.420784973	6.40E-06	0.001063109	L6 CT
Srrm4	600.7336868	0.424640434	0.000100423	0.014880426	L4-5 IT
Lhfp	191.3622688	0.42547215	0.000343259	0.015769418	L6 CT
Bcl11b	431.4215012	0.426922824	9.35E-06	0.001321476	L6 CT
Ahdc1	98.09721134	0.428160184	0.000490471	0.020362983	L6 CT
Adora1	168.0481259	0.428503532	0.000602523	0.040753705	L4-5 IT
Slit3	181.7798337	0.429857388	9.00E-05	0.012919367	L6b CT
Dpy19l3	164.6324484	0.429916193	1.31E-05	0.001663381	L6 CT
Ssbp3	361.3226799	0.430737678	5.17E-07	0.000430894	L4-5 IT
Clmp	274.5274208	0.43217893	2.97E-05	0.00414662	L6 IT
Rcan2	156.8337442	0.432395067	0.000166729	0.014197554	L6 IT
Cux2	1489.396112	0.434690977	1.11E-09	8.88E-06	L2-3 IT CTX
Por	100.3129926	0.435028073	0.000183832	0.021505107	L4-5 IT
Hcfc2	318.1751215	0.438867648	5.43E-06	0.001809576	L4-5 IT
Igsf21	602.4525136	0.441846378	8.85E-10	1.15E-06	L6 CT
Bcor	197.5627382	0.442121451	0.000333347	0.031737322	L4-5 IT
Sntb2	298.058396	0.442466135	0.000300181	0.014472673	L6 CT
Plekha6	399.4677767	0.442786584	2.60E-07	0.000105438	L6 CT
Kcnip3	91.46611369	0.445535212	0.000204498	0.041364381	L2-3 IT PPP
St8sia5	473.8543008	0.446741838	0.000176297	0.021373641	L4-5 IT
Galnt9	396.2565349	0.447046078	0.000227264	0.030339756	L2-3 IT CTX
Ubash3b	358.9784287	0.448696784	1.02E-07	0.002694232	Lamp5
Clstn3	242.5099524	0.450001559	2.62E-05	0.002698009	L6 CT
Zmiz1	217.289009	0.451167065	4.89E-05	0.00614746	L6 IT
Rps6ka2	157.6000911	0.454922467	0.000710431	0.026164847	L6 CT
Itm2c	157.0954332	0.456818877	0.001525711	0.046649323	L6 CT
Sgsm1	570.0357051	0.457830022	0.000411252	0.033441778	L4-5 IT
Atp2b4	398.1788867	0.457947148	7.89E-08	4.65E-05	L6 CT
St8sia5	580.5213226	0.457956786	3.71E-08	9.89E-05	L2-3 IT CTX
Mbp	155.817796	0.459359183	0.001066213	0.049712869	L5 IT
Rcan2	395.7164296	0.461081549	0.000191964	0.010726834	L6 CT
Sik2	409.0711077	0.462022487	0.000438053	0.02531073	L6 IT
Ephb2	372.3679891	0.462952524	2.44E-05	0.002589467	L6 CT
Galnt14	820.7754452	0.463483404	1.96E-11	5.67E-08	L6 IT
Sipa1l2	166.4893966	0.464676903	1.37E-06	0.000760519	L4-5 IT
Dkk3	233.6084596	0.464940005	6.41E-07	0.00018498	L5 IT
2610035D17Rik	236.4431387	0.466214	0.000359022	0.015939571	L6 CT
Lamc1	89.10030615	0.468441513	0.000125842	0.008239444	L6 CT
Zmiz1	299.0252075	0.468879937	6.86E-07	0.000193413	L6 CT
Rph3a	289.7944974	0.469461237	6.29E-08	4.83E-05	L5 IT
Chgb	351.3558061	0.469658047	0.000244354	0.012650755	L6 CT
Nptx1	140.2281339	0.472351665	1.59E-06	0.000416916	L6 IT
Nuak1	139.401157	0.473188414	0.000107061	0.010435513	L6 IT
Blnk	121.3756058	0.474119008	5.32E-05	0.006404051	L6 IT
Pou6f2	185.6565988	0.475200196	0.000754323	0.039550537	L5 IT
Zfp462	129.0065015	0.475243495	2.87E-06	0.003775435	L5 ET
Mapkapk2	96.5559718	0.475612497	0.000579494	0.040250691	L4-5 IT
Slc24a4	337.5206495	0.475886442	1.33E-06	0.000760519	L4-5 IT
Sdk2	1208.867706	0.477052601	7.27E-13	1.18E-09	L6 CT
Nxpe4	575.3052001	0.477493425	1.05E-06	0.001047774	L2-3 IT CTX
Galnt9	202.8005671	0.477871021	1.10E-06	0.000319026	L6 IT
Sik2	143.0635131	0.479132982	2.98E-05	0.02811178	L2-3 IT ENT
Ankrd33b	697.7330147	0.482604232	6.79E-05	0.012935921	L4-5 IT
Kcnip3	486.9641084	0.484835858	3.82E-08	4.39E-05	L6b CT
Nuak1	325.1830457	0.485412042	3.54E-05	0.008864199	L2-3 IT CTX
Sema4a	76.56237012	0.486857213	0.001000718	0.034503476	L6 CT
Rcor1	178.074262	0.486890505	4.03E-07	0.000153788	L6 CT
Dkk3	340.1204809	0.488129501	2.43E-09	9.73E-06	L2-3 IT CTX
Hpcal4	95.89754562	0.488517975	0.000155069	0.009137816	L6 CT
Vgll4	82.66459526	0.489990431	8.39E-05	0.027758704	L2-3 IT PPP
Sulf2	140.0396119	0.496596544	8.00E-06	0.00126553	L6 CT
Ankrd33b	396.3332901	0.498297783	2.04E-06	0.000471259	L5 IT
Kcnip3	281.3270118	0.502617395	2.97E-05	0.00414662	L6 IT
Adora1	136.8493917	0.504537485	5.06E-05	0.00431811	L6 CT
Sema7a	81.31910378	0.505264399	5.54E-05	0.004545138	L6 CT
Cbfa2t3	104.3870954	0.505582432	0.000448772	0.047928894	L2-3 IT CTX
Sparcl1	76.61124309	0.506722267	0.000508819	0.038449044	L5 NP
Myh9	66.49793166	0.507029474	0.00023635	0.012355012	L6 CT
Ubash3b	179.3197798	0.507928089	0.000189295	0.014707894	L6 IT
Srrm4	144.3297915	0.508241208	5.94E-05	0.04211295	L5 ET
Nuak1	161.6588545	0.509551153	1.50E-05	0.001810952	L6 CT
Nuak1	461.2418731	0.510336766	3.26E-07	0.000362669	L4-5 IT
Zbtb1	76.51863188	0.511555217	0.000217228	0.023362546	L4-5 IT
Etv5	319.1946537	0.512559382	0.000199517	0.028303274	L2-3 IT CTX
Gm2164	125.7483769	0.5151525	0.000255521	0.047377902	L2-3 IT PPP
Plxdc1	56.7837595	0.515936706	0.000553464	0.022009549	L6 CT
Fmnl1	77.70859683	0.517134407	0.000141072	0.008626682	L6 CT
Gdpd5	154.1976767	0.517650683	6.65E-07	0.000193413	L6 CT
Antxr1	173.4505721	0.517816642	0.000723939	0.046866293	L4-5 IT
Nptx1	310.1046013	0.525491007	1.68E-06	0.000402386	L6 CT
Ppard	94.77006414	0.527997084	0.000345458	0.015769418	L6 CT
Gsg1l	260.4317975	0.530410646	9.11E-06	0.001321476	L6 CT
Cux2	734.6215213	0.534103063	1.08E-07	0.000179583	L4-5 IT
Ank1	57.50388988	0.536073244	0.000637882	0.024318609	L6 CT
Shb	88.13621829	0.538620257	4.45E-05	0.003855513	L6 CT
Pde9a	176.9798191	0.539220823	3.05E-06	0.000658648	L6 CT
Adarb2	242.0335253	0.542443642	3.51E-05	0.003224812	L6 CT
Sgsm1	395.2636954	0.543648671	3.37E-05	0.003208803	L6 CT
Ptk2b	99.3473251	0.545260336	6.83E-05	0.027758704	L2-3 IT PPP
Syt6	540.1185092	0.549806854	8.35E-15	2.71E-11	L6 CT
Kcnip3	639.910543	0.552770175	2.02E-07	9.35E-05	L6 CT
Ptpru	168.4277328	0.554132406	4.97E-07	0.000169677	L6 CT
Hrh1	116.9079822	0.554960872	0.000100914	0.017572157	L2-3 IT CTX
Igfbp4	79.50951423	0.555903692	0.00013961	0.008618581	L6 CT
Arid3b	91.99688887	0.556185119	2.35E-05	0.002552593	L6 CT
Efhd2	93.71413779	0.558340952	1.00E-05	0.001382631	L6 CT
Sik2	488.058417	0.5593879	1.08E-05	0.001457075	L6 CT
Col5a1	110.5394966	0.565224952	1.83E-06	0.000700916	L6b CT
Ssbp3	250.3299256	0.565579923	7.66E-09	8.27E-06	L6 CT
Arhgap31	71.90686077	0.569054604	0.000420735	0.018181343	L6 CT
Chst11	70.57931351	0.570606061	0.000261767	0.041347781	CLA-Epd-CTX Car3
Rims3	226.907594	0.572882424	1.22E-06	0.001087225	L2-3 IT CTX
Arid3b	157.0645188	0.573735885	5.61E-05	0.012144279	L2-3 IT CTX
Sipa1l2	90.70054661	0.580901387	0.000308197	0.037979328	L2-3 IT CTX
Jarid2	75.8071016	0.583734677	0.000424426	0.048659529	CLA-Epd-CTX Car3
Sh3pxd2b	77.20262161	0.588324361	0.000396848	0.033441778	L4-5 IT
Shisal1	64.0765845	0.592907143	0.000455138	0.019405227	L6 CT
Anxa11	153.5948657	0.607939585	0.000273425	0.027624192	L4-5 IT
Adora1	63.42231678	0.622470442	3.93E-05	0.009248464	L2-3 IT CTX
Baiap2	36.7198776	0.62460548	0.00050254	0.048659529	CLA-Epd-CTX Car3
Antxr1	52.31400519	0.65226926	0.000180604	0.034876661	CLA-Epd-CTX Car3
Sept9	61.28098297	0.669216851	1.80E-05	0.00208314	L6 CT
Gm41414	80.20624189	0.673298839	2.51E-06	0.005362632	L2-3 IT ENT
Ppp2r1b	62.14472905	0.675777344	8.89E-06	0.002797356	L4-5 IT
Ntrk2	312.6894424	0.681041834	4.53E-08	2.62E-05	CLA-Epd-CTX Car3
Jade2	55.53789186	0.687816264	0.000349015	0.041111929	L2-3 IT CTX
Mdga1	58.40252429	0.699058585	0.001297746	0.041415036	L6 CT
Cbfa2t3	84.70979882	0.71715405	4.86E-08	3.18E-05	L6 CT
Hs3st2	145.0416014	0.748503027	5.61E-09	4.88E-06	CLA-Epd-CTX Car3
Ntm	83.00670959	0.78248111	0.000285485	0.041347781	CLA-Epd-CTX Car3
Smad3	72.79193431	0.829209353	7.14E-05	0.005514359	L6 CT
Ccn4	68.0679373	0.842954019	2.37E-05	0.007296817	L2-3 IT CTX
Ubash3b	49.69519737	0.845341938	0.000561457	0.022191246	L6 CT
Ifrd1	34.63794264	0.878298981	4.50E-05	0.015652677	CLA-Epd-CTX Car3
Gfra1	213.6816869	1.026763438	3.21E-12	5.58E-09	CLA-Epd-CTX Car3
Gm42418	164.5041778	1.299170058	5.37E-09	6.50E-05	Ependymal
Mid1	296.355563	3.403508863	0.000326835	0.047336656	Pvalb
Mid1	1545.711277	3.627803162	0.000147529	0.022576947	L2-3 IT CTX
Mid1	712.1218781	3.65076075	0.000228307	0.01224533	L6 CT
Mid1	154.1635628	3.736934797	9.74E-05	0.027758704	L2-3 IT PPP
Mid1	1280.597956	3.736964018	0.000115781	0.01652774	L4-5 IT
Mid1	563.6442337	3.837383231	8.46E-05	0.009395676	L6 IT
Mid1	477.0670465	3.884809779	0.000119529	0.01110566	L5 IT
Mid1	102.1147076	3.926489447	0.000105232	0.022861728	CLA-Epd-CTX Car3
Mid1	176.5616568	3.927970762	5.44E-05	0.0112659	L5 NP
Mid1	154.5825307	3.995502675	6.41E-05	0.049431561	L2-3 IT ENT
Mid1	464.5756297	4.121210192	2.98E-05	0.0068444	L6b CT
