# Supplementary material for: MYT1L deficiency impairs excitatory neuron trajectory during cortical development
Source: Nat Commun. 2024 Nov 27;15:10308. doi: 10.1038/s41467-024-54371-2 (PMC11603064; doi:10.1038/s41467-024-54371-2)
Supplement: Supplementary file 10 — Source Data [file 41467_2024_54371_MOESM10_ESM.xlsx]

## Sheet: Figure 1B-J
cellbarcode	nCount_RNA	nFeature_RNA	sample	genotype	Phase	cell_type	class	age
AAACCATAGACTCAATAGGCCAGATACGG_1	6546	2839	WT_1	WT	G1	SI InhN	inhibitory	E14
AAACCATAGAGAGCTATAATTGGCAAGCC_1	2479	1453	WT_1	WT	G1	Sst InhN	inhibitory	E14
AAACCATAGCATTCGACGGCAGCTAGCGG_1	5066	2599	WT_1	WT	G1	SI InhN	inhibitory	E14
AAACCATAGCATTCGACGGGTAGGATAAG_1	4241	2434	WT_1	WT	G2M	RG_1	progenitor	E14
AAACCATAGCATTCGACGGTCGCCGCCGG_1	4977	2578	WT_1	WT	G2M	InhIP_3	progenitor	E14
AAACCATAGCTAAGAGAAGTAAGTCCTGA_1	2108	1278	WT_1	WT	G1	Im L5-6 ExN_1	excitatory	E14
AAACCATAGCTTGCGCCGCCAGCTAGCGG_1	4431	2451	WT_1	WT	G2M	RG_3	progenitor	E14
AAACCATAGCTTGCGCCGCGCATATGAGC_1	3105	2001	WT_1	WT	G2M	InhIP_1	progenitor	E14
AAACCATAGGCCATTCTCCGCATATGAGC_1	2357	1636	WT_1	WT	G2M	RG_1	progenitor	E14
AAACCATAGGCCATTCTCCTCCGGCTTAT_1	2982	1684	WT_1	WT	G1	CEA-BST InhN	inhibitory	E14
AAACCATAGGCCATTCTCCTTGGCAAGCC_1	1378	999	WT_1	WT	G1	SI InhN	inhibitory	E14
AAACCATAGTAGAATTAACGCATATGAGC_1	1180	843	WT_1	WT	G1	SI InhN	inhibitory	E14
AAACCATAGTAGAATTAACTTGGCAAGCC_1	2360	1404	WT_1	WT	G1	Im L5-6 ExN_1	excitatory	E14
AAACCATAGTTACCGAGGCAGAGGAGAAT_1	7337	3358	WT_1	WT	G1	Im ExN_3	excitatory	E14
AAACCATAGTTACCGAGGCCCGTATGATT_1	2662	1580	WT_1	WT	G1	Im L5-6 ExN_2	excitatory	E14
AAACCATAGTTACCGAGGCTATTGCTGGA_1	2204	1447	WT_1	WT	G1	Im ExN_1	excitatory	E14
AAACCATAGTTACCGAGGCTCCGGCTTAT_1	2233	1381	WT_1	WT	G1	Im L5-6 ExN_1	excitatory	E14
AAACCATAGTTGACTTCAGAGTTCTCATG_1	6999	3313	WT_1	WT	G2M	RG_1	progenitor	E14
AAACTCCAAACTCAATAGGAAGTAGCTCA_1	2708	1599	WT_1	WT	G1	Im L5-6 ExN_2	excitatory	E14
AAACTCCAAACTCAATAGGCGTTACCGCT_1	11874	3827	WT_1	WT	G1	Im L6 ExN	excitatory	E14
AAACTCCAAACTCAATAGGTATTGCTGGA_1	2557	1541	WT_1	WT	G1	SI InhN	inhibitory	E14
AAACTCCAACATTCGACGGTATTGCTGGA_1	6649	2727	WT_1	WT	G1	SI InhN	inhibitory	E14
AAACTCCAACTTGCGCCGCAGATTACGTT_1	3738	2037	WT_1	WT	G1	Im L5-6 ExN_1	excitatory	E14
AAACTCCAACTTGCGCCGCCCGTATGATT_1	6889	3204	WT_1	WT	G2M	InhIP_3	progenitor	E14
AAACTCCAACTTGCGCCGCTATTGCTGGA_1	2744	1727	WT_1	WT	S	InhIP_2	progenitor	E14
AAACTCCAAGCCATTCTCCCAGCTAGCGG_1	1875	1227	WT_1	WT	G1	Im L5-6 ExN_1	excitatory	E14
AAACTCCAAGCCATTCTCCTCGGATTCGG_1	994	705	WT_1	WT	G1	Im InhN_3	inhibitory	E14
AAACTCCAATTACCGAGGCAAGTAGCTCA_1	1601	1251	WT_1	WT	S	InhIP_1	progenitor	E14
AAACTCCAATTGACTTCAGAGATTACGTT_1	8827	3326	WT_1	WT	G1	Lhx8 InhN	inhibitory	E14
AAACTGAACACTCAATAGGTAAGTCCTGA_1	3107	1769	WT_1	WT	G1	Im L5-6 ExN_1	excitatory	E14
AAACTGAACCATTCGACGGAGTTCTCATG_1	9997	3469	WT_1	WT	G1	Im L6 ExN	excitatory	E14
AAACTGAACCTAAGAGAAGCGTTACCGCT_1	3050	1605	WT_1	WT	G1	Im L5-6 ExN_2	excitatory	E14
AAACTGAACCTTGCGCCGCTCGGATTCGG_1	2193	1354	WT_1	WT	G1	Im ExN_2	excitatory	E14
AAACTGAACGCCATTCTCCCCAGATACGG_1	2317	1555	WT_1	WT	G1	RG_2	progenitor	E14
AAACTGAACGCCATTCTCCCGTCGAGCGC_1	2254	1483	WT_1	WT	G1	Im InhN_2	inhibitory	E14
AAACTGAACGCCATTCTCCGCATATGAGC_1	2516	1469	WT_1	WT	G1	Im ExN_3	excitatory	E14
AAACTGAACTTACCGAGGCCAGCTAGCGG_1	1857	1281	WT_1	WT	S	RG_2	progenitor	E14
AAACTGAACTTACCGAGGCTCCGGCTTAT_1	1828	1289	WT_1	WT	S	RG_1	progenitor	E14
AAAGCTGATACTCAATAGGTAAGTCCTGA_1	7493	3032	WT_1	WT	G1	Im L5-6 ExN_2	excitatory	E14
AAAGCTGATACTCAATAGGTCGCCGCCGG_1	2185	1407	WT_1	WT	G1	Im InhN_3	inhibitory	E14
AAAGCTGATCATTCGACGGAGAGGAGAAT_1	3064	1844	WT_1	WT	G1	Im ExN_2	excitatory	E14
AAAGCTGATCTAAGAGAAGAGTTCTCATG_1	2904	1697	WT_1	WT	G1	Im ExN_1	excitatory	E14
AAAGCTGATCTAAGAGAAGCGTCGAGCGC_1	2770	1584	WT_1	WT	S	Im L5-6 ExN_2	excitatory	E14
AAAGCTGATCTTGCGCCGCCAGCTAGCGG_1	7208	3617	WT_1	WT	S	RG_1	progenitor	E14
AAAGCTGATCTTGCGCCGCTCCGGCTTAT_1	3203	2025	WT_1	WT	G1	RG_2	progenitor	E14
AAAGCTGATCTTGCGCCGCTCGGATTCGG_1	2020	1411	WT_1	WT	G1	Im D1-D2 InhN	inhibitory	E14
AAAGCTGATTAGAATTAACGCATATGAGC_1	1286	905	WT_1	WT	G1	Im InhN_2	inhibitory	E14
AAAGCTGATTTACCGAGGCTTGATTGGCG_1	2484	1471	WT_1	WT	G1	Im InhN_2	inhibitory	E14
AAAGCTGATTTGACTTCAGAGATTACGTT_1	3276	1866	WT_1	WT	S	InhIP_1	progenitor	E14
AAATCGTTCACTCAATAGGCTAAGCCTTG_1	2581	1573	WT_1	WT	G1	Im ExN_1	excitatory	E14
AAATCGTTCACTCAATAGGTAAGTCCTGA_1	1351	946	WT_1	WT	G1	Im L5-6 ExN_1	excitatory	E14
AAATCGTTCCATTCGACGGACCAGGCGCA_1	4811	2384	WT_1	WT	G1	Cajal-Retzius	excitatory	E14
AAATCGTTCCATTCGACGGCGTCGAGCGC_1	3344	1882	WT_1	WT	G1	D1-D2 InhN	inhibitory	E14
AAATCGTTCCATTCGACGGTCGCCGCCGG_1	15291	4814	WT_1	WT	G1	Im InhN_3	inhibitory	E14
AAATCGTTCCTTGCGCCGCAAGTAGCTCA_1	2493	1468	WT_1	WT	G1	Lhx8 InhN	inhibitory	E14
AAATCGTTCCTTGCGCCGCCGTTACCGCT_1	3545	2161	WT_1	WT	S	RG_2	progenitor	E14
AAATCGTTCCTTGCGCCGCCTAAGCCTTG_1	3403	1830	WT_1	WT	G1	D1-D2 InhN	inhibitory	E14
AAATCGTTCCTTGCGCCGCTTGATTGGCG_1	2099	1324	WT_1	WT	G1	Im L5-6 ExN_1	excitatory	E14
AAATCGTTCGCCATTCTCCAACGCGCAGA_1	2879	1908	WT_1	WT	S	InhIP_1	progenitor	E14
AAATCGTTCTAGAATTAACAACGCGCAGA_1	2826	1624	WT_1	WT	G1	Im InhN_3	inhibitory	E14
AAATCGTTCTAGAATTAACCGTCGAGCGC_1	4772	2628	WT_1	WT	G2M	InhIP_3	progenitor	E14
AAATCGTTCTAGAATTAACGTAGGATAAG_1	2988	1596	WT_1	WT	G1	Im L6 ExN	excitatory	E14
AAATCGTTCTTACCGAGGCAGTTCTCATG_1	4872	2383	WT_1	WT	G1	Lhx8 InhN	inhibitory	E14
AAATCGTTCTTACCGAGGCGCATATGAGC_1	2321	1410	WT_1	WT	S	Sst InhN	inhibitory	E14
AAATCGTTCTTACCGAGGCTATTGCTGGA_1	4141	2601	WT_1	WT	G2M	RG_1	progenitor	E14
AAATCGTTCTTACCGAGGCTCGGATTCGG_1	2950	1527	WT_1	WT	G1	L5-6 ExN_1	excitatory	E14
AAATCGTTCTTACCGAGGCTTGATTGGCG_1	1635	1214	WT_1	WT	G1	SI InhN	inhibitory	E14
AAATCGTTCTTGACTTCAGCTAAGCCTTG_1	4033	1890	WT_1	WT	G1	Im L5-6 ExN_2	excitatory	E14
AAATTCCTCACTCAATAGGTATTGCTGGA_1	2620	1666	WT_1	WT	G1	Im ExN_1	excitatory	E14
AAATTCCTCACTCAATAGGTCGGATTCGG_1	2179	1308	WT_1	WT	G1	Im ExN_1	excitatory	E14
AAATTCCTCCTTGCGCCGCCCGTATGATT_1	4329	2209	WT_1	WT	G1	SI InhN	inhibitory	E14
AAATTCCTCCTTGCGCCGCTAAGTCCTGA_1	3169	1964	WT_1	WT	G2M	InhIP_3	progenitor	E14
AAATTCCTCGCCATTCTCCGCATATGAGC_1	1178	987	WT_1	WT	S	InhIP_1	progenitor	E14
AAATTCCTCGCCATTCTCCGCGGCTGCGG_1	1103	880	WT_1	WT	G2M	InhIP_2	progenitor	E14
AAATTCCTCGCCATTCTCCTCGGATTCGG_1	1151	801	WT_1	WT	G1	SI InhN	inhibitory	E14
AAATTCCTCTTACCGAGGCGCATATGAGC_1	2828	1795	WT_1	WT	G2M	RG_1	progenitor	E14
AACCGCTGTACTCAATAGGCTAAGCCTTG_1	4295	2005	WT_1	WT	G1	Im ExN_2	excitatory	E14
AACCGCTGTAGAGCTATAAGCATATGAGC_1	4175	2121	WT_1	WT	G1	Im L6 ExN	excitatory	E14
AACCGCTGTCATTCGACGGAGATTACGTT_1	4614	2664	WT_1	WT	S	RG_2	progenitor	E14
AACCGCTGTCATTCGACGGGTAGGATAAG_1	6084	2677	WT_1	WT	G1	Im InhN_1	inhibitory	E14
AACCGCTGTCTTGCGCCGCTTGGCAAGCC_1	5835	2827	WT_1	WT	G1	Im L5-6 ExN_1	excitatory	E14
AACCGCTGTTAGAATTAACGCGGCTGCGG_1	1172	930	WT_1	WT	G2M	InhIP_2	progenitor	E14
AACCGCTGTTAGAATTAACTCCGGCTTAT_1	7193	3417	WT_1	WT	G2M	InhIP_3	progenitor	E14
AACCGCTGTTTACCGAGGCCCAGATACGG_1	10468	4671	WT_1	WT	G2M	RG_1	progenitor	E14
AACCGCTGTTTACCGAGGCCCGTATGATT_1	2829	1539	WT_1	WT	G1	Im L5-6 ExN_2	excitatory	E14
AACCGCTGTTTGACTTCAGAGTTCTCATG_1	6373	2602	WT_1	WT	G1	Im L5-6 ExN_2	excitatory	E14
AACCTCATTCATTCGACGGCGTCGAGCGC_1	6941	2968	WT_1	WT	G1	Im ExN_2	excitatory	E14
AACCTCATTCATTCGACGGTCCGGCTTAT_1	3588	1874	WT_1	WT	G1	Im InhN_3	inhibitory	E14
AACCTCATTCTAAGAGAAGGCGGCTGCGG_1	3542	1805	WT_1	WT	G1	Im L5-6 ExN_2	excitatory	E14
AACCTCATTGCCATTCTCCCCAGATACGG_1	2692	1562	WT_1	WT	G1	Im L6 ExN	excitatory	E14
AACCTCATTGCCATTCTCCTTGATTGGCG_1	1996	1307	WT_1	WT	G1	Im L5-6 ExN_1	excitatory	E14
AACCTCATTTAGAATTAACACTATTCATT_1	3878	2284	WT_1	WT	S	InhIP_2	progenitor	E14
AACCTCATTTAGAATTAACAGTTCTCATG_1	2990	1612	WT_1	WT	G1	Im ExN_2	excitatory	E14
AACCTCATTTAGAATTAACGCATATGAGC_1	1878	1338	WT_1	WT	S	RG_1	progenitor	E14
AACCTCATTTAGAATTAACTATTGCTGGA_1	873	642	WT_1	WT	G2M	Im InhN_3	inhibitory	E14
AACCTCATTTAGAATTAACTCGCCGCCGG_1	3352	2095	WT_1	WT	S	InhIP_1	progenitor	E14
AACCTCATTTAGAATTAACTCGGATTCGG_1	1081	877	WT_1	WT	G2M	InhIP_1	progenitor	E14
AACCTCATTTTACCGAGGCAAGTAGCTCA_1	2187	1341	WT_1	WT	G1	Im L5-6 ExN_1	excitatory	E14
AACCTCATTTTACCGAGGCAGAGGAGAAT_1	2574	1492	WT_1	WT	G1	Im D1-D2 InhN	inhibitory	E14
AACCTCATTTTACCGAGGCCGTTACCGCT_1	2011	1325	WT_1	WT	G1	Lhx8 InhN	inhibitory	E14
AACGAGCGTACTCAATAGGGTAGGATAAG_1	2900	1872	WT_1	WT	S	RG_2	progenitor	E14
AACGAGCGTACTCAATAGGTATTGCTGGA_1	5462	2431	WT_1	WT	G1	SI InhN	inhibitory	E14
AACGAGCGTCATTCGACGGTCCGGCTTAT_1	2408	1556	WT_1	WT	G1	RG_2	progenitor	E14
AACGAGCGTCATTCGACGGTTGGCAAGCC_1	1869	1367	WT_1	WT	S	InhIP_3	progenitor	E14
AACGAGCGTCTAAGAGAAGTCGGATTCGG_1	3503	1966	WT_1	WT	G1	D1-D2 InhN	inhibitory	E14
AACGAGCGTCTTGCGCCGCAACGCGCAGA_1	3704	2190	WT_1	WT	G2M	RG_3	progenitor	E14
AACGAGCGTCTTGCGCCGCACCAGGCGCA_1	3173	1817	WT_1	WT	G1	Im L5-6 ExN_2	excitatory	E14
AACGAGCGTCTTGCGCCGCACTATTCATT_1	3067	1787	WT_1	WT	G1	Im L5-6 ExN_1	excitatory	E14
AACGAGCGTCTTGCGCCGCCCGTATGATT_1	2822	1668	WT_1	WT	G1	Im D1-D2 InhN	inhibitory	E14
AACGAGCGTCTTGCGCCGCTCGGATTCGG_1	1475	1004	WT_1	WT	S	Im L5-6 ExN_1	excitatory	E14
AACGAGCGTGCCATTCTCCCAGCTAGCGG_1	2583	1688	WT_1	WT	S	RG_2	progenitor	E14
AACGAGCGTGCCATTCTCCCCAGATACGG_1	2123	1299	WT_1	WT	G1	Im L5-6 ExN_1	excitatory	E14
AACGAGCGTGCCATTCTCCTAAGTCCTGA_1	1331	911	WT_1	WT	G1	Lhx8 InhN	inhibitory	E14
AACGAGCGTTTACCGAGGCACCAGGCGCA_1	4336	2526	WT_1	WT	S	RG_1	progenitor	E14
AACGAGCGTTTACCGAGGCCCAGATACGG_1	2760	1667	WT_1	WT	G1	Im L5-6 ExN_1	excitatory	E14
AACGAGCGTTTACCGAGGCGTAGGATAAG_1	2831	1954	WT_1	WT	S	RG_2	progenitor	E14
AACGATCATACTCAATAGGAGTTCTCATG_1	3757	2083	WT_1	WT	G2M	InhIP_2	progenitor	E14
AACGATCATACTCAATAGGCCAGATACGG_1	6755	2709	WT_1	WT	G1	Im L6 ExN	excitatory	E14
AACGATCATACTCAATAGGGCATATGAGC_1	2727	1531	WT_1	WT	G1	Sst InhN	inhibitory	E14
AACGATCATACTCAATAGGTTGGCAAGCC_1	4110	2309	WT_1	WT	G2M	RG_1	progenitor	E14
AACGATCATCATTCGACGGTCGCCGCCGG_1	3142	1780	WT_1	WT	G1	Im ExN_1	excitatory	E14
AACGATCATCATTCGACGGTTGGCAAGCC_1	2326	1542	WT_1	WT	G1	Im ExN_1	excitatory	E14
AACGATCATCTTGCGCCGCAGATTACGTT_1	6882	2827	WT_1	WT	G1	Im L6 ExN	excitatory	E14
AACGATCATCTTGCGCCGCCAGCTAGCGG_1	4391	2289	WT_1	WT	G1	Im L5-6 ExN_2	excitatory	E14
AACGATCATCTTGCGCCGCGCATATGAGC_1	1423	994	WT_1	WT	G1	Im InhN_2	inhibitory	E14
AACGATCATCTTGCGCCGCTAAGTCCTGA_1	3307	1828	WT_1	WT	G1	Im L5-6 ExN_2	excitatory	E14
AACGATCATGCCATTCTCCACTATTCATT_1	1764	1345	WT_1	WT	G2M	InhIP_1	progenitor	E14
AACGATCATGCCATTCTCCCTAAGCCTTG_1	915	783	WT_1	WT	S	RG_2	progenitor	E14
AACGATCATTAGAATTAACCTAAGCCTTG_1	1924	1189	WT_1	WT	G1	Im L5-6 ExN_2	excitatory	E14
AACGATCATTAGAATTAACGTAGGATAAG_1	1177	861	WT_1	WT	G1	Im ExN_1	excitatory	E14
AACGATCATTAGAATTAACTCGGATTCGG_1	1577	1083	WT_1	WT	S	Im L5-6 ExN_1	excitatory	E14
AACGATCATTAGAATTAACTTGATTGGCG_1	1418	901	WT_1	WT	G1	Im InhN_3	inhibitory	E14
AACGATCATTTACCGAGGCTATTGCTGGA_1	3700	2184	WT_1	WT	G1	RG_2	progenitor	E14
AACGCGTCTACTCAATAGGTCGCCGCCGG_1	2794	1568	WT_1	WT	S	Im InhN_3	inhibitory	E14
AACGCGTCTCTAAGAGAAGGCGGCTGCGG_1	2876	1617	WT_1	WT	G1	Im D1-D2 InhN	inhibitory	E14
AACGCGTCTCTTGCGCCGCAAGTAGCTCA_1	1734	1176	WT_1	WT	G1	InhIP_1	progenitor	E14
AACGCGTCTCTTGCGCCGCGCGGCTGCGG_1	1794	1138	WT_1	WT	G1	Im InhN_3	inhibitory	E14
AACGCGTCTCTTGCGCCGCGTAGGATAAG_1	6500	2827	WT_1	WT	G1	SI InhN	inhibitory	E14
AACGCGTCTTTACCGAGGCCCGTATGATT_1	1831	1190	WT_1	WT	G1	Im D1-D2 InhN	inhibitory	E14
AACGCGTCTTTACCGAGGCGTAGGATAAG_1	2502	1684	WT_1	WT	S	RG_1	progenitor	E14
AACGCGTCTTTGACTTCAGCAGCTAGCGG_1	1918	1435	WT_1	WT	G2M	RG_2	progenitor	E14
AACGTAATCACTCAATAGGAAGTAGCTCA_1	4374	2421	WT_1	WT	G2M	InhIP_1	progenitor	E14
AACGTAATCCATTCGACGGAACGCGCAGA_1	5627	2531	WT_1	WT	G1	Im ExN_3	excitatory	E14
AACGTAATCCTAAGAGAAGGCATATGAGC_1	1340	1059	WT_1	WT	G1	RG_2	progenitor	E14
AACGTAATCCTTGCGCCGCAGAGGAGAAT_1	4731	2291	WT_1	WT	G1	Im L5-6 ExN_2	excitatory	E14
AACGTAATCCTTGCGCCGCAGATTACGTT_1	2017	1310	WT_1	WT	S	InhIP_2	progenitor	E14
AACGTAATCCTTGCGCCGCTCGCCGCCGG_1	4132	2110	WT_1	WT	G1	Im L5-6 ExN_2	excitatory	E14
AACGTAATCCTTGCGCCGCTCGGATTCGG_1	2166	1267	WT_1	WT	G1	Sst InhN	inhibitory	E14
AACGTAATCGCCATTCTCCAACGCGCAGA_1	1229	958	WT_1	WT	S	InhIP_1	progenitor	E14
AACGTAATCGCCATTCTCCACTATTCATT_1	1583	1159	WT_1	WT	G1	Im D1-D2 InhN	inhibitory	E14
AACGTAATCGCCATTCTCCTCGGATTCGG_1	1432	1017	WT_1	WT	S	Im L5-6 ExN_1	excitatory	E14
AACGTAATCGCCATTCTCCTTGATTGGCG_1	821	696	WT_1	WT	S	RG_1	progenitor	E14
AACGTAATCTAGAATTAACAGTTCTCATG_1	1823	1145	WT_1	WT	G1	Im InhN_3	inhibitory	E14
AACGTAATCTTACCGAGGCCCGTATGATT_1	4060	2099	WT_1	WT	G1	Im L5-6 ExN_2	excitatory	E14
AACGTAATCTTACCGAGGCCGTCGAGCGC_1	1577	1034	WT_1	WT	S	Im D1-D2 InhN	inhibitory	E14
AACGTAATCTTACCGAGGCTCGGATTCGG_1	5996	3117	WT_1	WT	G2M	InhIP_3	progenitor	E14
AACGTAATCTTGACTTCAGGCGGCTGCGG_1	3507	1859	WT_1	WT	G1	Im L5-6 ExN_2	excitatory	E14
AACTAGTTGACTCAATAGGCTAAGCCTTG_1	2904	1613	WT_1	WT	G1	D1-D2 InhN	inhibitory	E14
AACTAGTTGACTCAATAGGGTAGGATAAG_1	5725	2555	WT_1	WT	G1	L5-6 ExN_1	excitatory	E14
AACTAGTTGCATTCGACGGCGTCGAGCGC_1	2474	1500	WT_1	WT	S	InhIP_2	progenitor	E14
AACTAGTTGCATTCGACGGGTAGGATAAG_1	2893	1691	WT_1	WT	G1	Im ExN_2	excitatory	E14
AACTAGTTGCTAAGAGAAGACCAGGCGCA_1	1993	1461	WT_1	WT	G1	RG_2	progenitor	E14
AACTAGTTGCTTGCGCCGCCTAAGCCTTG_1	3880	2280	WT_1	WT	G2M	InhIP_1	progenitor	E14
AACTAGTTGCTTGCGCCGCGTAGGATAAG_1	2831	1600	WT_1	WT	G1	Im ExN_2	excitatory	E14
AACTAGTTGGCCATTCTCCCCGTATGATT_1	958	754	WT_1	WT	S	Im InhN_1	inhibitory	E14
AACTAGTTGGCCATTCTCCCTAAGCCTTG_1	830	673	WT_1	WT	G2M	Im ExN_2	excitatory	E14
AACTAGTTGTTACCGAGGCAAGTAGCTCA_1	1440	918	WT_1	WT	G1	Im InhN_1	inhibitory	E14
AACTAGTTGTTACCGAGGCACCAGGCGCA_1	1776	1177	WT_1	WT	G1	Im ExN_2	excitatory	E14
AACTAGTTGTTACCGAGGCCGTCGAGCGC_1	1269	994	WT_1	WT	G1	InhIP_1	progenitor	E14
AACTAGTTGTTACCGAGGCGCATATGAGC_1	2403	1404	WT_1	WT	G1	Im L5-6 ExN_2	excitatory	E14
AACTAGTTGTTACCGAGGCTTGGCAAGCC_1	6951	2857	WT_1	WT	G1	L5-6 ExN_2	excitatory	E14
AACTGGCATACTCAATAGGAGAGGAGAAT_1	2634	1739	WT_1	WT	G1	RG_2	progenitor	E14
AACTGGCATACTCAATAGGCGTTACCGCT_1	4474	2511	WT_1	WT	G2M	RG_2	progenitor	E14
AACTGGCATCTTGCGCCGCCGTCGAGCGC_1	4837	2328	WT_1	WT	G1	Im InhN_1	inhibitory	E14
AACTGGCATCTTGCGCCGCCGTTACCGCT_1	10935	4002	WT_1	WT	G1	Lhx8 InhN	inhibitory	E14
AACTGGCATGCCATTCTCCCAGCTAGCGG_1	2024	1324	WT_1	WT	G1	Im ExN_3	excitatory	E14
AACTGGCATGCCATTCTCCTAAGTCCTGA_1	1327	916	WT_1	WT	G2M	Im InhN_2	inhibitory	E14
AACTGGCATTTACCGAGGCTAAGTCCTGA_1	4163	2088	WT_1	WT	G1	Im L6 ExN	excitatory	E14
AACTTGGATACTCAATAGGCTAAGCCTTG_1	2507	1371	WT_1	WT	G1	Im InhN_3	inhibitory	E14
AACTTGGATACTCAATAGGTCGGATTCGG_1	4096	2135	WT_1	WT	S	CEA-BST InhN	inhibitory	E14
AACTTGGATCATTCGACGGCAGCTAGCGG_1	5300	2335	WT_1	WT	S	Im ExN_2	excitatory	E14
AACTTGGATCATTCGACGGCCAGATACGG_1	5348	2656	WT_1	WT	G1	Cajal-Retzius	excitatory	E14
AACTTGGATCATTCGACGGTAAGTCCTGA_1	3006	1817	WT_1	WT	G1	InhIP_1	progenitor	E14
AACTTGGATCATTCGACGGTCGGATTCGG_1	1389	992	WT_1	WT	G1	Im InhN_2	inhibitory	E14
AACTTGGATCTAAGAGAAGGCATATGAGC_1	4277	2057	WT_1	WT	G1	Im L6 ExN	excitatory	E14
AACTTGGATCTAAGAGAAGTAAGTCCTGA_1	3937	2070	WT_1	WT	G1	SI InhN	inhibitory	E14
AACTTGGATCTTGCGCCGCCGTCGAGCGC_1	5804	2913	WT_1	WT	G2M	OPC	glia	E14
AACTTGGATCTTGCGCCGCGCGGCTGCGG_1	7004	3192	WT_1	WT	G2M	RG_3	progenitor	E14
AACTTGGATCTTGCGCCGCTCGCCGCCGG_1	3280	2125	WT_1	WT	S	InhIP_1	progenitor	E14
AACTTGGATCTTGCGCCGCTTGATTGGCG_1	7993	3328	WT_1	WT	G1	Im ExN_2	excitatory	E14
AACTTGGATGCCATTCTCCCCGTATGATT_1	2611	1640	WT_1	WT	S	Im ExN_2	excitatory	E14
AACTTGGATGCCATTCTCCCGTCGAGCGC_1	826	634	WT_1	WT	G2M	SI InhN	inhibitory	E14
AACTTGGATGCCATTCTCCCGTTACCGCT_1	1727	1153	WT_1	WT	S	Sst InhN	inhibitory	E14
AACTTGGATGCCATTCTCCGCGGCTGCGG_1	3203	1813	WT_1	WT	G1	D1-D2 InhN	inhibitory	E14
AACTTGGATGCCATTCTCCGTAGGATAAG_1	1134	948	WT_1	WT	S	Im ExN_1	excitatory	E14
AACTTGGATTTACCGAGGCCGTTACCGCT_1	4059	2124	WT_1	WT	G1	Im ExN_3	excitatory	E14
AACTTGGATTTACCGAGGCTAAGTCCTGA_1	2392	1558	WT_1	WT	G2M	RG_1	progenitor	E14
AAGACCTTAACTCAATAGGGCATATGAGC_1	1796	1143	WT_1	WT	G1	Im InhN_3	inhibitory	E14
AAGACCTTAACTCAATAGGTAAGTCCTGA_1	6546	2769	WT_1	WT	G1	L5-6 ExN_1	excitatory	E14
AAGACCTTACATTCGACGGACCAGGCGCA_1	2458	1459	WT_1	WT	G1	Im ExN_2	excitatory	E14
AAGACCTTACATTCGACGGCCAGATACGG_1	3911	2083	WT_1	WT	G1	Im ExN_3	excitatory	E14
AAGACCTTACATTCGACGGCGTCGAGCGC_1	1949	1208	WT_1	WT	G1	Im InhN_2	inhibitory	E14
AAGACCTTACTAAGAGAAGCAGCTAGCGG_1	1842	1171	WT_1	WT	G1	Im ExN_2	excitatory	E14
AAGACCTTACTTGCGCCGCGCATATGAGC_1	5643	2743	WT_1	WT	G1	L5-6 ExN_1	excitatory	E14
AAGACCTTAGCCATTCTCCAAGTAGCTCA_1	1081	832	WT_1	WT	S	Cajal-Retzius	excitatory	E14
AAGACCTTAGCCATTCTCCAGTTCTCATG_1	806	641	WT_1	WT	G1	Im ExN_2	excitatory	E14
AAGACCTTAGCCATTCTCCGCGGCTGCGG_1	1603	1247	WT_1	WT	G2M	InhIP_1	progenitor	E14
AAGACCTTATTACCGAGGCAAGTAGCTCA_1	1933	1328	WT_1	WT	S	InhIP_1	progenitor	E14
AAGACCTTATTACCGAGGCAGTTCTCATG_1	7918	3417	WT_1	WT	G1	SI InhN	inhibitory	E14
AAGATGCCTACTCAATAGGCGTTACCGCT_1	3282	1746	WT_1	WT	G1	Im L5-6 ExN_1	excitatory	E14
AAGATGCCTAGAGCTATAAGCGGCTGCGG_1	1411	953	WT_1	WT	S	Im L5-6 ExN_1	excitatory	E14
AAGATGCCTCATTCGACGGAGAGGAGAAT_1	8085	3169	WT_1	WT	G1	CEA-BST InhN	inhibitory	E14
AAGATGCCTCTTGCGCCGCCAGCTAGCGG_1	2609	1495	WT_1	WT	G1	Im L5-6 ExN_1	excitatory	E14
AAGATGCCTCTTGCGCCGCTCCGGCTTAT_1	6848	3294	WT_1	WT	G2M	InhIP_1	progenitor	E14
AAGATGCCTGCCATTCTCCAGAGGAGAAT_1	1465	1099	WT_1	WT	G1	RG_2	progenitor	E14
AAGATGCCTGCCATTCTCCTTGATTGGCG_1	2024	1303	WT_1	WT	G1	Im L5-6 ExN_2	excitatory	E14
AAGATGCCTTAGAATTAACCTAAGCCTTG_1	1449	1053	WT_1	WT	G1	SI InhN	inhibitory	E14
AAGATGCCTTAGAATTAACTCCGGCTTAT_1	2506	1478	WT_1	WT	G1	SI InhN	inhibitory	E14
AAGATGCCTTTACCGAGGCTTGGCAAGCC_1	2420	1424	WT_1	WT	G1	Im ExN_2	excitatory	E14
AAGCAGTATACTCAATAGGACCAGGCGCA_1	1971	1255	WT_1	WT	G1	Im InhN_2	inhibitory	E14
AAGCAGTATACTCAATAGGCCGTATGATT_1	8118	3235	WT_1	WT	G1	Im ExN_2	excitatory	E14
AAGCAGTATACTCAATAGGCTAAGCCTTG_1	6618	3045	WT_1	WT	G1	Cajal-Retzius	excitatory	E14
AAGCAGTATACTCAATAGGGCATATGAGC_1	3397	1721	WT_1	WT	G1	Im ExN_3	excitatory	E14
AAGCAGTATACTCAATAGGTCCGGCTTAT_1	1980	1240	WT_1	WT	G1	SI InhN	inhibitory	E14
AAGCAGTATCATTCGACGGAAGTAGCTCA_1	5722	2702	WT_1	WT	G1	Im InhN_2	inhibitory	E14
AAGCAGTATCATTCGACGGAGAGGAGAAT_1	4928	2282	WT_1	WT	G1	D1-D2 InhN	inhibitory	E14
AAGCAGTATCATTCGACGGTATTGCTGGA_1	2698	1614	WT_1	WT	G1	Sst InhN	inhibitory	E14
AAGCAGTATCTTGCGCCGCCTAAGCCTTG_1	6219	3255	WT_1	WT	G2M	RG_1	progenitor	E14
AAGCAGTATCTTGCGCCGCGCGGCTGCGG_1	3825	2045	WT_1	WT	G1	CEA-BST InhN	inhibitory	E14
AAGCAGTATGCCATTCTCCACTATTCATT_1	1880	1303	WT_1	WT	G1	Im L5-6 ExN_2	excitatory	E14
AAGCAGTATGCCATTCTCCCTAAGCCTTG_1	2642	1848	WT_1	WT	S	RG_2	progenitor	E14
AAGCAGTATTAGAATTAACTATTGCTGGA_1	4069	1964	WT_1	WT	G1	Im L6 ExN	excitatory	E14
AAGCAGTATTTACCGAGGCACCAGGCGCA_1	2053	1342	WT_1	WT	G1	Im InhN_3	inhibitory	E14
AAGCAGTATTTACCGAGGCCAGCTAGCGG_1	2137	1500	WT_1	WT	G2M	RG_1	progenitor	E14
AAGCAGTATTTACCGAGGCCTAAGCCTTG_1	2550	1523	WT_1	WT	G1	CEA-BST InhN	inhibitory	E14
AAGCAGTATTTGACTTCAGAGATTACGTT_1	7293	2900	WT_1	WT	G1	CEA-BST InhN	inhibitory	E14
AAGCGCCATACTCAATAGGAGATTACGTT_1	3441	1882	WT_1	WT	G1	Im D1-D2 InhN	inhibitory	E14
AAGCGCCATACTCAATAGGCTAAGCCTTG_1	6128	2709	WT_1	WT	G1	Cajal-Retzius	excitatory	E14
AAGCGCCATACTCAATAGGTTGGCAAGCC_1	3712	2015	WT_1	WT	G1	CEA-BST InhN	inhibitory	E14
AAGCGCCATCATTCGACGGAGATTACGTT_1	3238	1676	WT_1	WT	G1	Im L5-6 ExN_1	excitatory	E14
AAGCGCCATCATTCGACGGCCAGATACGG_1	5132	2424	WT_1	WT	G1	Im L5-6 ExN_2	excitatory	E14
AAGCGCCATCATTCGACGGGCGGCTGCGG_1	4206	2070	WT_1	WT	G1	Lhx8 InhN	inhibitory	E14
AAGCGCCATCTTGCGCCGCAGAGGAGAAT_1	3230	2024	WT_1	WT	S	Im ExN_1	excitatory	E14
AAGCGCCATCTTGCGCCGCCTAAGCCTTG_1	3291	1743	WT_1	WT	G1	Im L5-6 ExN_2	excitatory	E14
AAGCGCCATCTTGCGCCGCTTGGCAAGCC_1	5499	2552	WT_1	WT	G1	SI InhN	inhibitory	E14
AAGCGCCATGCCATTCTCCAGATTACGTT_1	1016	784	WT_1	WT	G1	Im ExN_2	excitatory	E14
AAGCGCCATGCCATTCTCCCTAAGCCTTG_1	2618	1593	WT_1	WT	G1	Lhx8 InhN	inhibitory	E14
AAGCGCCATGCCATTCTCCTTGATTGGCG_1	832	704	WT_1	WT	G2M	InhIP_1	progenitor	E14
AAGCGCCATTAGAATTAACAGATTACGTT_1	2332	1353	WT_1	WT	S	Sst InhN	inhibitory	E14
AAGCGCCATTGCCGGCAGAAGTTCTCATG_1	828	717	WT_1	WT	G1	Im ExN_2	excitatory	E14
AAGCGCCATTTACCGAGGCAGATTACGTT_1	7495	3263	WT_1	WT	G1	Im InhN_3	inhibitory	E14
AAGCGCCATTTACCGAGGCAGTTCTCATG_1	4215	2260	WT_1	WT	S	Im L5-6 ExN_1	excitatory	E14
AAGCGCCATTTACCGAGGCTAAGTCCTGA_1	2921	1737	WT_1	WT	G1	Sst InhN	inhibitory	E14
AAGGACGATACTCAATAGGAGAGGAGAAT_1	4200	2093	WT_1	WT	G1	Im L5-6 ExN_2	excitatory	E14
AAGGACGATACTCAATAGGTAAGTCCTGA_1	2857	1609	WT_1	WT	G1	Im ExN_2	excitatory	E14
AAGGACGATACTCAATAGGTTGGCAAGCC_1	4935	2251	WT_1	WT	G1	Im ExN_3	excitatory	E14
AAGGACGATAGAGCTATAAAGATTACGTT_1	2485	1606	WT_1	WT	S	RG_1	progenitor	E14
AAGGACGATCATTCGACGGTCCGGCTTAT_1	4397	2338	WT_1	WT	G1	SI InhN	inhibitory	E14
AAGGACGATCTAAGAGAAGCTAAGCCTTG_1	1851	1156	WT_1	WT	G1	Im ExN_2	excitatory	E14
AAGGACGATCTTGCGCCGCGCGGCTGCGG_1	2087	1561	WT_1	WT	G1	RG_2	progenitor	E14
AAGGACGATCTTGCGCCGCGTAGGATAAG_1	3383	1846	WT_1	WT	G1	Im L5-6 ExN_1	excitatory	E14
AAGGACGATCTTGCGCCGCTCCGGCTTAT_1	5140	2792	WT_1	WT	G2M	RG_1	progenitor	E14
AAGGACGATGCCATTCTCCACCAGGCGCA_1	1036	892	WT_1	WT	S	InhIP_1	progenitor	E14
AAGGACGATGCCATTCTCCGTAGGATAAG_1	2515	1506	WT_1	WT	G1	Lhx8 InhN	inhibitory	E14
AAGGACGATTAGAATTAACAACGCGCAGA_1	3590	1789	WT_1	WT	G1	Im L5-6 ExN_2	excitatory	E14
AAGGACGATTAGAATTAACAGTTCTCATG_1	2241	1403	WT_1	WT	G1	Im ExN_1	excitatory	E14
AAGGACGATTAGAATTAACCGTCGAGCGC_1	4513	2048	WT_1	WT	G1	Im L6 ExN	excitatory	E14
AAGGACGATTAGAATTAACGTAGGATAAG_1	1185	846	WT_1	WT	S	Im D1-D2 InhN	inhibitory	E14
AAGGACGATTTACCGAGGCGTAGGATAAG_1	2220	1413	WT_1	WT	G1	Im D1-D2 InhN	inhibitory	E14
AAGGATATGACTCAATAGGCCGTATGATT_1	3111	1741	WT_1	WT	G1	Im ExN_1	excitatory	E14
AAGGATATGACTCAATAGGTCGCCGCCGG_1	3906	2072	WT_1	WT	G1	Im InhN_2	inhibitory	E14
AAGGATATGCATTCGACGGAAGTAGCTCA_1	1662	1216	WT_1	WT	G1	RG_2	progenitor	E14
AAGGATATGCTTGCGCCGCCGTCGAGCGC_1	6500	3028	WT_1	WT	G2M	RG_1	progenitor	E14
AAGGATATGCTTGCGCCGCCGTTACCGCT_1	4146	2204	WT_1	WT	G2M	InhIP_2	progenitor	E14
AAGGATATGCTTGCGCCGCTCCGGCTTAT_1	4141	2228	WT_1	WT	G1	SI InhN	inhibitory	E14
AAGGATATGGCCATTCTCCCTAAGCCTTG_1	1393	949	WT_1	WT	G1	Sst InhN	inhibitory	E14
AAGGATATGGCCATTCTCCGCATATGAGC_1	8723	4069	WT_1	WT	G2M	RG_1	progenitor	E14
AAGGATATGTAGAATTAACTCCGGCTTAT_1	1482	982	WT_1	WT	G1	Im L5-6 ExN_1	excitatory	E14
AAGGATATGTTACCGAGGCGTAGGATAAG_1	2281	1344	WT_1	WT	G1	Im D1-D2 InhN	inhibitory	E14
AAGGATTACACTCAATAGGGCATATGAGC_1	5062	2297	WT_1	WT	G1	SI InhN	inhibitory	E14
AAGGATTACCATTCGACGGTCCGGCTTAT_1	3218	1774	WT_1	WT	G1	Im L5-6 ExN_2	excitatory	E14
AAGGATTACCTTGCGCCGCGCGGCTGCGG_1	4343	2231	WT_1	WT	G2M	RG_3	progenitor	E14
AAGGATTACCTTGCGCCGCTTGGCAAGCC_1	2591	1616	WT_1	WT	G1	Im L5-6 ExN_2	excitatory	E14
AAGGATTACGCCATTCTCCCTAAGCCTTG_1	1449	949	WT_1	WT	G1	CEA-BST InhN	inhibitory	E14
AAGGATTACTTACCGAGGCAGAGGAGAAT_1	1946	1374	WT_1	WT	S	RG_2	progenitor	E14
AAGGATTACTTACCGAGGCCAGCTAGCGG_1	1639	1080	WT_1	WT	G1	Im L5-6 ExN_1	excitatory	E14
AAGGCTACTCATTCGACGGACTATTCATT_1	4194	2303	WT_1	WT	G1	SI InhN	inhibitory	E14
AAGGCTACTCATTCGACGGCGTCGAGCGC_1	3337	1789	WT_1	WT	G1	Im ExN_2	excitatory	E14
AAGGCTACTCATTCGACGGCTAAGCCTTG_1	3583	1987	WT_1	WT	G1	Im L5-6 ExN_2	excitatory	E14
AAGGCTACTCTTGCGCCGCAAGTAGCTCA_1	2139	1328	WT_1	WT	G1	Im InhN_2	inhibitory	E14
AAGGCTACTCTTGCGCCGCCTAAGCCTTG_1	2132	1529	WT_1	WT	G1	MG	immune	E14
AAGGCTACTGCCATTCTCCACTATTCATT_1	1437	963	WT_1	WT	G1	Lhx8 InhN	inhibitory	E14
AAGGCTACTGCCATTCTCCCGTTACCGCT_1	895	747	WT_1	WT	S	Im D1-D2 InhN	inhibitory	E14
AAGGCTACTGCCATTCTCCCTAAGCCTTG_1	1425	965	WT_1	WT	G1	Im L6 ExN	excitatory	E14
AAGGCTACTGCCATTCTCCGTAGGATAAG_1	2197	1352	WT_1	WT	G1	Im ExN_3	excitatory	E14
AAGGCTACTTAGAATTAACAGATTACGTT_1	3418	2013	WT_1	WT	G1	Im L5-6 ExN_1	excitatory	E14
AAGGCTACTTAGAATTAACTCCGGCTTAT_1	1520	1223	WT_1	WT	G1	Sst InhN	inhibitory	E14
AAGGCTACTTTACCGAGGCAGATTACGTT_1	3918	2102	WT_1	WT	G1	L5-6 ExN_1	excitatory	E14
AAGGCTACTTTGACTTCAGCAGCTAGCGG_1	7971	3272	WT_1	WT	G1	Cajal-Retzius	excitatory	E14
AAGTACGTTACTCAATAGGTTGATTGGCG_1	3822	2261	WT_1	WT	G2M	RG_1	progenitor	E14
AAGTACGTTCATTCGACGGAGATTACGTT_1	3271	1935	WT_1	WT	G1	Im ExN_1	excitatory	E14
AAGTACGTTCATTCGACGGCTAAGCCTTG_1	8873	3572	WT_1	WT	G1	SI InhN	inhibitory	E14
AAGTACGTTCTAAGAGAAGAGAGGAGAAT_1	3042	1982	WT_1	WT	S	RG_1	progenitor	E14
AAGTACGTTCTAAGAGAAGTTGATTGGCG_1	1752	1146	WT_1	WT	G1	Im L5-6 ExN_1	excitatory	E14
AAGTACGTTCTTGCGCCGCCTAAGCCTTG_1	2358	1606	WT_1	WT	S	InhIP_1	progenitor	E14
AAGTACGTTCTTGCGCCGCTTGATTGGCG_1	2369	1497	WT_1	WT	G1	Im L5-6 ExN_1	excitatory	E14
AAGTACGTTGCCATTCTCCAGAGGAGAAT_1	1388	976	WT_1	WT	G1	Im InhN_1	inhibitory	E14
AAGTACGTTGCCATTCTCCTTGGCAAGCC_1	1125	856	WT_1	WT	G1	Im D1-D2 InhN	inhibitory	E14
AAGTACGTTTTACCGAGGCCGTTACCGCT_1	2169	1449	WT_1	WT	S	RG_2	progenitor	E14
AAGTACGTTTTACCGAGGCTCGCCGCCGG_1	2383	1672	WT_1	WT	S	InhIP_1	progenitor	E14
AAGTACGTTTTACCGAGGCTTGATTGGCG_1	2006	1389	WT_1	WT	S	RG_2	progenitor	E14
AAGTACGTTTTACCGAGGCTTGGCAAGCC_1	1869	1234	WT_1	WT	S	Im ExN_2	excitatory	E14
AAGTATTGGACTCAATAGGCTAAGCCTTG_1	3338	1724	WT_1	WT	G1	Im L5-6 ExN_2	excitatory	E14
AAGTATTGGCATTCGACGGTATTGCTGGA_1	9137	3784	WT_1	WT	G1	Im L5-6 ExN_1	excitatory	E14
AAGTATTGGCTAAGAGAAGGCGGCTGCGG_1	1784	1108	WT_1	WT	G1	Im D1-D2 InhN	inhibitory	E14
AAGTATTGGCTTGCGCCGCCTAAGCCTTG_1	2262	1559	WT_1	WT	G1	RG_2	progenitor	E14
AAGTATTGGTAGAATTAACTTGGCAAGCC_1	1817	1181	WT_1	WT	G1	Im L5-6 ExN_1	excitatory	E14
AAGTATTGGTTACCGAGGCCCAGATACGG_1	1528	1211	WT_1	WT	S	InhIP_1	progenitor	E14
AAGTATTGGTTACCGAGGCGTAGGATAAG_1	1531	1033	WT_1	WT	G2M	Im InhN_3	inhibitory	E14
AAGTTCTTGACTCAATAGGAGTTCTCATG_1	4355	2409	WT_1	WT	G1	Im ExN_1	excitatory	E14
AAGTTCTTGACTCAATAGGTCCGGCTTAT_1	3444	1857	WT_1	WT	G1	Im ExN_2	excitatory	E14
AAGTTCTTGACTCAATAGGTTGGCAAGCC_1	4779	2186	WT_1	WT	G1	Im L6 ExN	excitatory	E14
AAGTTCTTGAGAGCTATAATCGGATTCGG_1	8514	2908	WT_1	WT	G1	L5-6 ExN_2	excitatory	E14
AAGTTCTTGCATTCGACGGAGAGGAGAAT_1	3078	2057	WT_1	WT	G1	RG_2	progenitor	E14
AAGTTCTTGCATTCGACGGCCAGATACGG_1	3410	1788	WT_1	WT	G1	Sst InhN	inhibitory	E14
AAGTTCTTGCATTCGACGGTCCGGCTTAT_1	11803	4151	WT_1	WT	G1	CEA-BST InhN	inhibitory	E14
AAGTTCTTGCTAAGAGAAGCGTTACCGCT_1	2524	1702	WT_1	WT	S	InhIP_2	progenitor	E14
AAGTTCTTGCTTGCGCCGCAAGTAGCTCA_1	2240	1533	WT_1	WT	S	Im InhN_2	inhibitory	E14
AAGTTCTTGCTTGCGCCGCACCAGGCGCA_1	3195	1997	WT_1	WT	G2M	InhIP_1	progenitor	E14
AAGTTCTTGCTTGCGCCGCACTATTCATT_1	3474	2214	WT_1	WT	S	InhIP_1	progenitor	E14
AAGTTCTTGCTTGCGCCGCAGAGGAGAAT_1	3069	1985	WT_1	WT	G1	RG_2	progenitor	E14
AAGTTCTTGCTTGCGCCGCGCATATGAGC_1	3519	2036	WT_1	WT	S	Im InhN_2	inhibitory	E14
AAGTTCTTGCTTGCGCCGCGTAGGATAAG_1	2612	1631	WT_1	WT	G1	Im ExN_1	excitatory	E14
AAGTTCTTGGCCATTCTCCCCAGATACGG_1	1949	1264	WT_1	WT	G1	Sst InhN	inhibitory	E14
AAGTTCTTGGGTACTGCCTCCGTATGATT_1	972	709	WT_1	WT	G1	SI InhN	inhibitory	E14
AAGTTCTTGTAGAATTAACCTAAGCCTTG_1	1465	1100	WT_1	WT	S	RG_2	progenitor	E14
AAGTTCTTGTAGAATTAACGCGGCTGCGG_1	3234	1771	WT_1	WT	S	Im L6 ExN	excitatory	E14
AAGTTCTTGTTACCGAGGCCGTCGAGCGC_1	1952	1419	WT_1	WT	S	InhIP_1	progenitor	E14
AATACCGAAACTCAATAGGAGATTACGTT_1	4544	2241	WT_1	WT	G1	Im D1-D2 InhN	inhibitory	E14
AATACCGAAACTCAATAGGAGTTCTCATG_1	2095	1306	WT_1	WT	G1	SI InhN	inhibitory	E14
AATACCGAAACTCAATAGGGCGGCTGCGG_1	2445	1489	WT_1	WT	G1	Sst InhN	inhibitory	E14
AATACCGAACATTCGACGGCGTCGAGCGC_1	3117	1782	WT_1	WT	G1	Im L5-6 ExN_2	excitatory	E14
AATACCGAACATTCGACGGTCGCCGCCGG_1	3151	1723	WT_1	WT	G1	Im L5-6 ExN_2	excitatory	E14
AATACCGAACTAAGAGAAGAGTTCTCATG_1	2127	1482	WT_1	WT	S	InhIP_3	progenitor	E14
AATACCGAACTTGCGCCGCTTGGCAAGCC_1	2332	1538	WT_1	WT	G1	Im ExN_1	excitatory	E14
AATACCGAAGCCATTCTCCCGTCGAGCGC_1	1525	1053	WT_1	WT	G1	Lhx8 InhN	inhibitory	E14
AATACCGAAGCCATTCTCCGCATATGAGC_1	2145	1401	WT_1	WT	G1	Im L5-6 ExN_2	excitatory	E14
AATACCGAATAGAATTAACCCAGATACGG_1	1242	890	WT_1	WT	G1	Im L5-6 ExN_1	excitatory	E14
AATACCGAATTACCGAGGCCGTCGAGCGC_1	1648	1228	WT_1	WT	S	InhIP_1	progenitor	E14
AATCCAGTACATTCGACGGGCGGCTGCGG_1	7060	3440	WT_1	WT	G2M	InhIP_1	progenitor	E14
AATCCAGTACTAAGAGAAGTAAGTCCTGA_1	3736	2140	WT_1	WT	S	RG_1	progenitor	E14
AATCCAGTACTTGCGCCGCCTAAGCCTTG_1	4291	2104	WT_1	WT	G1	Im ExN_3	excitatory	E14
AATCCAGTACTTGCGCCGCGCGGCTGCGG_1	3705	1879	WT_1	WT	G1	Im ExN_2	excitatory	E14
AATCCAGTACTTGCGCCGCTAAGTCCTGA_1	1554	1167	WT_1	WT	G1	Cajal-Retzius	excitatory	E14
AATCCAGTACTTGCGCCGCTTGGCAAGCC_1	1832	1129	WT_1	WT	G1	Im InhN_3	inhibitory	E14
AATCCAGTATAGAATTAACAACGCGCAGA_1	1308	913	WT_1	WT	G1	Im L5-6 ExN_1	excitatory	E14
AATCCAGTATAGAATTAACGTAGGATAAG_1	1968	1253	WT_1	WT	G1	Im InhN_2	inhibitory	E14
AATCCAGTATTACCGAGGCCGTCGAGCGC_1	837	740	WT_1	WT	G1	Im InhN_2	inhibitory	E14
AATCCAGTATTACCGAGGCTCCGGCTTAT_1	3339	1798	WT_1	WT	G1	Im L5-6 ExN_2	excitatory	E14
AATCCAGTATTGACTTCAGTCCGGCTTAT_1	5842	2388	WT_1	WT	G2M	RG_3	progenitor	E14
AATCCAGTATTGACTTCAGTTGGCAAGCC_1	4274	2338	WT_1	WT	S	RG_3	progenitor	E14
AATTCATCGACTCAATAGGACCAGGCGCA_1	3274	1735	WT_1	WT	G1	CEA-BST InhN	inhibitory	E14
AATTCATCGCATTCGACGGAACGCGCAGA_1	3340	1880	WT_1	WT	S	Im ExN_2	excitatory	E14
AATTCATCGCATTCGACGGCTAAGCCTTG_1	3606	2106	WT_1	WT	G2M	RG_1	progenitor	E14
AATTCATCGCTTGCGCCGCACCAGGCGCA_1	2560	1676	WT_1	WT	G1	Im ExN_1	excitatory	E14
AATTCATCGCTTGCGCCGCACTATTCATT_1	2874	1702	WT_1	WT	G1	Im ExN_1	excitatory	E14
AATTCATCGCTTGCGCCGCTAAGTCCTGA_1	9986	3616	WT_1	WT	G1	Im ExN_3	excitatory	E14
AATTCATCGCTTGCGCCGCTTGGCAAGCC_1	3090	1724	WT_1	WT	G1	Im ExN_2	excitatory	E14
AATTCATCGGCCATTCTCCAGATTACGTT_1	1135	809	WT_1	WT	G1	Im InhN_3	inhibitory	E14
AATTCATCGGCCATTCTCCTTGATTGGCG_1	878	767	WT_1	WT	G2M	InhIP_1	progenitor	E14
AATTCATCGTTACCGAGGCCCAGATACGG_1	2899	1698	WT_1	WT	G2M	SI InhN	inhibitory	E14
AATTCTAGGACTCAATAGGAACGCGCAGA_1	5341	2258	WT_1	WT	G1	Im L6 ExN	excitatory	E14
AATTCTAGGACTCAATAGGTTGATTGGCG_1	2586	1459	WT_1	WT	G1	Im InhN_2	inhibitory	E14
AATTCTAGGCATTCGACGGAGTTCTCATG_1	2467	1518	WT_1	WT	S	Im L5-6 ExN_1	excitatory	E14
AATTCTAGGCATTCGACGGGCGGCTGCGG_1	1330	1084	WT_1	WT	S	InhIP_1	progenitor	E14
AATTCTAGGCATTCGACGGTATTGCTGGA_1	4704	2192	WT_1	WT	G1	Im ExN_3	excitatory	E14
AATTCTAGGCTTGCGCCGCACTATTCATT_1	2741	1644	WT_1	WT	G1	Im D1-D2 InhN	inhibitory	E14
AATTCTAGGGCCATTCTCCAGTTCTCATG_1	1347	980	WT_1	WT	G1	Im ExN_1	excitatory	E14
AATTCTAGGTTACCGAGGCGCGGCTGCGG_1	5871	3188	WT_1	WT	G2M	RG_2	progenitor	E14
AATTCTAGGTTACCGAGGCTTGGCAAGCC_1	1816	1181	WT_1	WT	G1	SI InhN	inhibitory	E14
ACAACCTATACTCAATAGGAGAGGAGAAT_1	6187	2668	WT_1	WT	G1	CEA-BST InhN	inhibitory	E14
ACAACCTATACTCAATAGGTCGGATTCGG_1	2040	1446	WT_1	WT	S	RG_1	progenitor	E14
ACAACCTATCATTCGACGGAGAGGAGAAT_1	4663	2309	WT_1	WT	G1	Im L5-6 ExN_2	excitatory	E14
ACAACCTATCATTCGACGGAGATTACGTT_1	2125	1360	WT_1	WT	G1	Im L5-6 ExN_1	excitatory	E14
ACAACCTATCATTCGACGGCGTCGAGCGC_1	3091	1829	WT_1	WT	G2M	RG_3	progenitor	E14
ACAACCTATCATTCGACGGGCGGCTGCGG_1	1731	1326	WT_1	WT	G1	Im ExN_1	excitatory	E14
ACAACCTATCATTCGACGGTAAGTCCTGA_1	2159	1376	WT_1	WT	G1	Im ExN_2	excitatory	E14
ACAACCTATCTAAGAGAAGCGTCGAGCGC_1	2584	1593	WT_1	WT	G1	Im L5-6 ExN_1	excitatory	E14
ACAACCTATCTTGCGCCGCCCGTATGATT_1	2599	1501	WT_1	WT	G1	Im InhN_2	inhibitory	E14
ACAACCTATCTTGCGCCGCTATTGCTGGA_1	2368	1518	WT_1	WT	G1	Im ExN_1	excitatory	E14
ACAACCTATCTTGCGCCGCTTGGCAAGCC_1	2145	1295	WT_1	WT	G1	Im ExN_2	excitatory	E14
ACAACCTATGCCATTCTCCAAGTAGCTCA_1	1416	981	WT_1	WT	G1	CEA-BST InhN	inhibitory	E14
ACAACCTATGCCATTCTCCCAGCTAGCGG_1	964	739	WT_1	WT	G1	Im ExN_2	excitatory	E14
ACAACCTATGCCATTCTCCCCAGATACGG_1	2025	1431	WT_1	WT	S	RG_1	progenitor	E14
ACAACCTATGCCATTCTCCCGTTACCGCT_1	2896	1593	WT_1	WT	G1	Im L6 ExN	excitatory	E14
ACAACCTATTTACCGAGGCAGAGGAGAAT_1	3747	2115	WT_1	WT	G1	Im ExN_1	excitatory	E14
ACAACCTATTTACCGAGGCAGATTACGTT_1	6131	3314	WT_1	WT	S	RG_1	progenitor	E14
ACAACCTATTTACCGAGGCCCAGATACGG_1	3693	2078	WT_1	WT	G1	Im L5-6 ExN_2	excitatory	E14
ACAACCTATTTACCGAGGCGCATATGAGC_1	1335	996	WT_1	WT	G1	Im InhN_2	inhibitory	E14
ACAACCTATTTACCGAGGCGCGGCTGCGG_1	1444	984	WT_1	WT	S	Im L5-6 ExN_1	excitatory	E14
ACAACCTATTTACCGAGGCTAAGTCCTGA_1	4121	2295	WT_1	WT	G1	Lhx8 InhN	inhibitory	E14
ACAACCTATTTACCGAGGCTCGGATTCGG_1	1835	1134	WT_1	WT	S	Lhx8 InhN	inhibitory	E14
ACAACCTATTTACCGAGGCTTGGCAAGCC_1	2339	1541	WT_1	WT	G1	Cajal-Retzius	excitatory	E14
ACAATGCTAACTCAATAGGTATTGCTGGA_1	2643	1806	WT_1	WT	S	RG_2	progenitor	E14
ACAATGCTACATTCGACGGCAGCTAGCGG_1	2466	1461	WT_1	WT	G1	Im L5-6 ExN_2	excitatory	E14
ACAATGCTACATTCGACGGGCATATGAGC_1	2470	1462	WT_1	WT	G1	Im ExN_1	excitatory	E14
ACAATGCTACATTCGACGGGCGGCTGCGG_1	3500	1827	WT_1	WT	G1	Im ExN_2	excitatory	E14
ACAATGCTACATTCGACGGTCGCCGCCGG_1	4488	2287	WT_1	WT	G1	Im L5-6 ExN_2	excitatory	E14
ACAATGCTACTTGCGCCGCTAAGTCCTGA_1	2738	1517	WT_1	WT	G1	Im InhN_1	inhibitory	E14
ACAATGCTACTTGCGCCGCTATTGCTGGA_1	2811	1684	WT_1	WT	G1	Im ExN_1	excitatory	E14
ACAATGCTATAGAATTAACTCGCCGCCGG_1	3214	1620	WT_1	WT	G1	Im L6 ExN	excitatory	E14
ACAATGCTATTACCGAGGCGTAGGATAAG_1	979	738	WT_1	WT	S	Im ExN_2	excitatory	E14
ACAATGCTATTACCGAGGCTATTGCTGGA_1	3181	1684	WT_1	WT	S	Im ExN_2	excitatory	E14
ACAGGTATTACTCAATAGGCCGTATGATT_1	2325	1573	WT_1	WT	S	RG_2	progenitor	E14
ACAGGTATTACTCAATAGGTATTGCTGGA_1	12856	4093	WT_1	WT	G1	D1-D2 InhN	inhibitory	E14
ACAGGTATTCATTCGACGGTCGGATTCGG_1	996	708	WT_1	WT	G1	Im L5-6 ExN_2	excitatory	E14
ACAGGTATTCTTGCGCCGCCAGCTAGCGG_1	1848	1155	WT_1	WT	G1	Im L5-6 ExN_2	excitatory	E14
ACAGGTATTCTTGCGCCGCTAAGTCCTGA_1	2676	1806	WT_1	WT	S	OPC	glia	E14
ACAGGTATTGCCATTCTCCCCGTATGATT_1	2373	1531	WT_1	WT	G1	Im ExN_2	excitatory	E14
ACAGGTATTTAGAATTAACGCATATGAGC_1	836	645	WT_1	WT	G1	Im D1-D2 InhN	inhibitory	E14
ACAGGTATTTAGAATTAACTCCGGCTTAT_1	980	707	WT_1	WT	G1	Im InhN_3	inhibitory	E14
ACAGGTATTTTACCGAGGCAACGCGCAGA_1	9429	3711	WT_1	WT	G1	Lhx8 InhN	inhibitory	E14
ACAGGTATTTTACCGAGGCCGTCGAGCGC_1	6899	3214	WT_1	WT	G1	Im InhN_3	inhibitory	E14
ACATGGTAAACTCAATAGGTTGGCAAGCC_1	2872	1548	WT_1	WT	G1	Im InhN_2	inhibitory	E14
ACATGGTAACATTCGACGGAAGTAGCTCA_1	3475	1807	WT_1	WT	G1	Im ExN_3	excitatory	E14
ACATGGTAACATTCGACGGCGTTACCGCT_1	8917	3103	WT_1	WT	G1	Im L6 ExN	excitatory	E14
ACATGGTAACATTCGACGGGTAGGATAAG_1	4854	2449	WT_1	WT	G2M	InhIP_3	progenitor	E14
ACATGGTAACTAAGAGAAGCGTTACCGCT_1	3474	1842	WT_1	WT	G1	Im ExN_2	excitatory	E14
ACATGGTAACTTGCGCCGCGTAGGATAAG_1	2504	1376	WT_1	WT	G1	Im InhN_1	inhibitory	E14
ACATGGTAAGCCATTCTCCACCAGGCGCA_1	1201	967	WT_1	WT	S	RG_2	progenitor	E14
ACATGGTAAGCCATTCTCCCGTTACCGCT_1	2612	1570	WT_1	WT	G1	Im L5-6 ExN_2	excitatory	E14
ACATGGTAAGCCATTCTCCTAAGTCCTGA_1	873	692	WT_1	WT	G1	SI InhN	inhibitory	E14
ACATGGTAAGCCATTCTCCTCCGGCTTAT_1	1598	1102	WT_1	WT	G1	CEA-BST InhN	inhibitory	E14
ACATGGTAATAGAATTAACCGTTACCGCT_1	1220	945	WT_1	WT	S	RG_2	progenitor	E14
ACATGGTAATAGAATTAACGCATATGAGC_1	1321	858	WT_1	WT	G1	Sst InhN	inhibitory	E14
ACATGGTAATTACCGAGGCAAGTAGCTCA_1	3948	2030	WT_1	WT	G1	Im L6 ExN	excitatory	E14
ACATGGTAATTGACTTCAGACCAGGCGCA_1	3620	1908	WT_1	WT	G1	Im L5-6 ExN_2	excitatory	E14
ACATTCGTAACTCAATAGGACCAGGCGCA_1	2431	1608	WT_1	WT	G1	RG_2	progenitor	E14
ACATTCGTAACTCAATAGGACTATTCATT_1	5372	2412	WT_1	WT	G1	Im L5-6 ExN_2	excitatory	E14
ACATTCGTAACTCAATAGGGTAGGATAAG_1	5328	2339	WT_1	WT	G1	Im L6 ExN	excitatory	E14
ACATTCGTACATTCGACGGACCAGGCGCA_1	10560	3664	WT_1	WT	G1	L5-6 ExN_1	excitatory	E14
ACATTCGTACTTGCGCCGCACTATTCATT_1	4697	2390	WT_1	WT	G1	Im L5-6 ExN_2	excitatory	E14
ACATTCGTACTTGCGCCGCTTGGCAAGCC_1	4167	2050	WT_1	WT	G1	Im L5-6 ExN_1	excitatory	E14
ACATTCGTAGCCATTCTCCAGATTACGTT_1	1393	1009	WT_1	WT	G1	Im ExN_2	excitatory	E14
ACATTCGTATAGAATTAACACTATTCATT_1	2900	1683	WT_1	WT	G1	Im InhN_1	inhibitory	E14
ACATTCGTATAGAATTAACCCAGATACGG_1	1206	865	WT_1	WT	G1	Im InhN_1	inhibitory	E14
ACATTCGTATTACCGAGGCACTATTCATT_1	4184	2223	WT_1	WT	G1	Im ExN_3	excitatory	E14
ACCAATGCTACTCAATAGGAACGCGCAGA_1	3273	1907	WT_1	WT	S	RG_2	progenitor	E14
ACCAATGCTCATTCGACGGCAGCTAGCGG_1	1538	968	WT_1	WT	G1	Im InhN_3	inhibitory	E14
ACCAATGCTCTAAGAGAAGTAAGTCCTGA_1	2427	1521	WT_1	WT	G1	Im ExN_2	excitatory	E14
ACCAATGCTCTTGCGCCGCACCAGGCGCA_1	11666	4170	WT_1	WT	G1	Im L5-6 ExN_2	excitatory	E14
ACCAATGCTCTTGCGCCGCCGTTACCGCT_1	5569	2703	WT_1	WT	G1	Cajal-Retzius	excitatory	E14
ACCAATGCTTTACCGAGGCACTATTCATT_1	5551	2556	WT_1	WT	G1	Sst InhN	inhibitory	E14
ACCAATGCTTTACCGAGGCCGTTACCGCT_1	1748	1078	WT_1	WT	G1	Sst InhN	inhibitory	E14
ACCAATGCTTTACCGAGGCTTGATTGGCG_1	1832	1223	WT_1	WT	G1	Im InhN_1	inhibitory	E14
ACCATGATTACTCAATAGGGCGGCTGCGG_1	1490	1145	WT_1	WT	G1	InhIP_1	progenitor	E14
ACCATGATTACTCAATAGGTAAGTCCTGA_1	3236	1845	WT_1	WT	G1	Im L5-6 ExN_1	excitatory	E14
ACCATGATTACTCAATAGGTTGATTGGCG_1	2376	1471	WT_1	WT	G1	Im L5-6 ExN_1	excitatory	E14
ACCATGATTACTCAATAGGTTGGCAAGCC_1	3744	1961	WT_1	WT	G1	SI InhN	inhibitory	E14
ACCATGATTAGAGCTATAAGCGGCTGCGG_1	5665	3058	WT_1	WT	S	RG_1	progenitor	E14
ACCATGATTCATTCGACGGAACGCGCAGA_1	3992	2003	WT_1	WT	G1	Im L5-6 ExN_2	excitatory	E14
ACCATGATTCATTCGACGGACCAGGCGCA_1	3066	1667	WT_1	WT	G1	Im L5-6 ExN_2	excitatory	E14
ACCATGATTCATTCGACGGCGTCGAGCGC_1	2411	1340	WT_1	WT	G1	Im InhN_3	inhibitory	E14
ACCATGATTCTTGCGCCGCCCAGATACGG_1	6599	3129	WT_1	WT	G1	Im InhN_3	inhibitory	E14
ACCATGATTCTTGCGCCGCCTAAGCCTTG_1	4506	2323	WT_1	WT	G1	Im InhN_2	inhibitory	E14
ACCATGATTCTTGCGCCGCGCATATGAGC_1	3661	2018	WT_1	WT	G1	Im L5-6 ExN_2	excitatory	E14
ACCATGATTGCCATTCTCCCGTCGAGCGC_1	2126	1426	WT_1	WT	G1	Im L5-6 ExN_1	excitatory	E14
ACCATGATTGCCATTCTCCCGTTACCGCT_1	1655	1070	WT_1	WT	G1	Im L5-6 ExN_2	excitatory	E14
ACCATGATTTAGAATTAACGCGGCTGCGG_1	1465	993	WT_1	WT	G1	Im ExN_2	excitatory	E14
ACCATGATTTTACCGAGGCCGTCGAGCGC_1	1178	982	WT_1	WT	S	Im ExN_1	excitatory	E14
ACCATGATTTTACCGAGGCGCGGCTGCGG_1	1894	1172	WT_1	WT	G1	Im L5-6 ExN_2	excitatory	E14
ACCATGATTTTACCGAGGCTCGCCGCCGG_1	2344	1515	WT_1	WT	G1	Im ExN_1	excitatory	E14
ACCGGTTCTACTCAATAGGAGAGGAGAAT_1	3030	1633	WT_1	WT	G1	Im ExN_2	excitatory	E14
ACCGGTTCTACTCAATAGGCCAGATACGG_1	5039	2686	WT_1	WT	S	RG_1	progenitor	E14
ACCGGTTCTCATTCGACGGAGATTACGTT_1	6325	2728	WT_1	WT	G1	Im L5-6 ExN_2	excitatory	E14
ACCGGTTCTCTAAGAGAAGCCAGATACGG_1	4363	2163	WT_1	WT	G1	Im ExN_2	excitatory	E14
ACCGGTTCTCTTGCGCCGCAAGTAGCTCA_1	3345	1916	WT_1	WT	G1	Im D1-D2 InhN	inhibitory	E14
ACCGGTTCTCTTGCGCCGCAGATTACGTT_1	4210	2346	WT_1	WT	G1	Im D1-D2 InhN	inhibitory	E14
ACCGGTTCTCTTGCGCCGCCGTCGAGCGC_1	2277	1472	WT_1	WT	G1	Im ExN_1	excitatory	E14
ACCGGTTCTCTTGCGCCGCTTGATTGGCG_1	4232	2164	WT_1	WT	G1	Im L5-6 ExN_2	excitatory	E14
ACCGGTTCTCTTGCGCCGCTTGGCAAGCC_1	2759	1715	WT_1	WT	G1	Im L5-6 ExN_1	excitatory	E14
ACCGGTTCTTAGAATTAACAGATTACGTT_1	1565	1131	WT_1	WT	S	InhIP_1	progenitor	E14
ACCGGTTCTTAGAATTAACCCGTATGATT_1	1589	1012	WT_1	WT	G1	Sst InhN	inhibitory	E14
ACCGGTTCTTTACCGAGGCAGATTACGTT_1	4531	2278	WT_1	WT	G1	CEA-BST InhN	inhibitory	E14
ACCGGTTCTTTACCGAGGCCTAAGCCTTG_1	6144	2488	WT_1	WT	G1	Im L6 ExN	excitatory	E14
ACCGGTTCTTTACCGAGGCTTGGCAAGCC_1	1730	1135	WT_1	WT	G1	Sst InhN	inhibitory	E14
ACCGTAGCTACTCAATAGGAAGTAGCTCA_1	4964	2277	WT_1	WT	G1	D1-D2 InhN	inhibitory	E14
ACCGTAGCTACTCAATAGGAGATTACGTT_1	2064	1205	WT_1	WT	G1	Im InhN_2	inhibitory	E14
ACCGTAGCTCATTCGACGGAGATTACGTT_1	3314	2021	WT_1	WT	S	RG_3	progenitor	E14
ACCGTAGCTCATTCGACGGCAGCTAGCGG_1	4823	2241	WT_1	WT	G1	Im InhN_2	inhibitory	E14
ACCGTAGCTCTAAGAGAAGTTGATTGGCG_1	2536	1467	WT_1	WT	G2M	InhIP_2	progenitor	E14
ACCGTAGCTCTTGCGCCGCTCGCCGCCGG_1	15235	4627	WT_1	WT	G1	D1-D2 InhN	inhibitory	E14
ACCGTAGCTGCCATTCTCCAGATTACGTT_1	2752	1629	WT_1	WT	G1	Im ExN_3	excitatory	E14
ACCGTAGCTGCCATTCTCCCCAGATACGG_1	1478	1041	WT_1	WT	S	Im ExN_2	excitatory	E14
ACCGTAGCTGCCATTCTCCTTGGCAAGCC_1	1129	929	WT_1	WT	G2M	RG_3	progenitor	E14
ACCGTAGCTTAGAATTAACAGATTACGTT_1	1322	796	WT_1	WT	G1	Im L6 ExN	excitatory	E14
ACCGTAGCTTAGAATTAACTCCGGCTTAT_1	1818	1244	WT_1	WT	G2M	RG_1	progenitor	E14
ACCTCAATAACTCAATAGGCTAAGCCTTG_1	4049	2148	WT_1	WT	G1	SI InhN	inhibitory	E14
ACCTCAATAACTCAATAGGTTGATTGGCG_1	3374	1752	WT_1	WT	G1	Im InhN_2	inhibitory	E14
ACCTCAATACATTCGACGGGCATATGAGC_1	2711	1611	WT_1	WT	G1	Im L5-6 ExN_2	excitatory	E14
ACCTCAATACTAAGAGAAGCAGCTAGCGG_1	1786	1204	WT_1	WT	S	InhIP_2	progenitor	E14
ACCTCAATACTTGCGCCGCCAGCTAGCGG_1	3017	1612	WT_1	WT	G1	Im L5-6 ExN_2	excitatory	E14
ACCTCAATATAGAATTAACACCAGGCGCA_1	4140	1890	WT_1	WT	G1	L5-6 ExN_1	excitatory	E14
ACCTCAATATTACCGAGGCAACGCGCAGA_1	4531	2217	WT_1	WT	G1	Lhx8 InhN	inhibitory	E14
ACCTCAATATTACCGAGGCACTATTCATT_1	2437	1650	WT_1	WT	G1	Im ExN_1	excitatory	E14
ACCTCAATATTACCGAGGCAGAGGAGAAT_1	2230	1434	WT_1	WT	G1	D1-D2 InhN	inhibitory	E14
ACCTCAATATTACCGAGGCCAGCTAGCGG_1	4717	2491	WT_1	WT	G2M	SI InhN	inhibitory	E14
ACCTCAATATTACCGAGGCCGTCGAGCGC_1	7958	3557	WT_1	WT	G1	SI InhN	inhibitory	E14
ACCTCAATATTACCGAGGCGCATATGAGC_1	2729	1532	WT_1	WT	G1	Im InhN_2	inhibitory	E14
ACCTCAATATTACCGAGGCTTGGCAAGCC_1	2215	1525	WT_1	WT	G2M	RG_3	progenitor	E14
ACCTTCGGTACTCAATAGGAGATTACGTT_1	7434	3074	WT_1	WT	G1	D1-D2 InhN	inhibitory	E14
ACCTTCGGTCATTCGACGGCAGCTAGCGG_1	3938	1880	WT_1	WT	G1	Im L5-6 ExN_2	excitatory	E14
ACCTTCGGTCTTGCGCCGCCGTCGAGCGC_1	6074	2795	WT_1	WT	G1	SI InhN	inhibitory	E14
ACCTTCGGTGCCATTCTCCCGTTACCGCT_1	5319	2630	WT_1	WT	G1	Im ExN_2	excitatory	E14
ACCTTCGGTTAGAATTAACAGTTCTCATG_1	1502	1031	WT_1	WT	G1	Im InhN_2	inhibitory	E14
ACCTTCGGTTAGAATTAACCCAGATACGG_1	935	756	WT_1	WT	G2M	RG_1	progenitor	E14
ACCTTCGGTTAGAATTAACGCGGCTGCGG_1	1607	1059	WT_1	WT	G1	Im L5-6 ExN_2	excitatory	E14
ACCTTCGGTTTACCGAGGCAGATTACGTT_1	4938	2559	WT_1	WT	G1	L5-6 ExN_1	excitatory	E14
ACCTTCGGTTTACCGAGGCTAAGTCCTGA_1	2690	1692	WT_1	WT	G1	Im ExN_1	excitatory	E14
ACGACGCATACTCAATAGGACCAGGCGCA_1	3383	1838	WT_1	WT	G1	Im L5-6 ExN_1	excitatory	E14
ACGACGCATACTCAATAGGAGATTACGTT_1	1962	1236	WT_1	WT	G1	Im InhN_2	inhibitory	E14
ACGACGCATACTCAATAGGCTAAGCCTTG_1	3318	1784	WT_1	WT	G1	Im L5-6 ExN_1	excitatory	E14
ACGACGCATACTCAATAGGGCGGCTGCGG_1	7831	3269	WT_1	WT	G1	Im InhN_1	inhibitory	E14
ACGACGCATACTCAATAGGTCGGATTCGG_1	3601	1965	WT_1	WT	G1	SI InhN	inhibitory	E14
ACGACGCATAGAGCTATAATTGGCAAGCC_1	2322	1314	WT_1	WT	G1	Im L6 ExN	excitatory	E14
ACGACGCATCATTCGACGGACCAGGCGCA_1	6632	2879	WT_1	WT	G1	Im ExN_3	excitatory	E14
ACGACGCATCATTCGACGGCGTCGAGCGC_1	4928	2339	WT_1	WT	G1	Im L6 ExN	excitatory	E14
ACGACGCATCATTCGACGGTATTGCTGGA_1	5637	2466	WT_1	WT	G1	Im L6 ExN	excitatory	E14
ACGACGCATCATTCGACGGTCCGGCTTAT_1	2428	1628	WT_1	WT	G1	RG_2	progenitor	E14
ACGACGCATCATTCGACGGTTGGCAAGCC_1	3948	2280	WT_1	WT	G2M	InhIP_3	progenitor	E14
ACGACGCATCTTGCGCCGCAGATTACGTT_1	3206	1712	WT_1	WT	G1	Sst InhN	inhibitory	E14
ACGACGCATCTTGCGCCGCCCGTATGATT_1	7567	3125	WT_1	WT	G1	Lhx8 InhN	inhibitory	E14
ACGACGCATCTTGCGCCGCTCCGGCTTAT_1	5250	2460	WT_1	WT	G1	Im L5-6 ExN_2	excitatory	E14
ACGACGCATTAGAATTAACCGTCGAGCGC_1	1438	947	WT_1	WT	G1	Im L5-6 ExN_2	excitatory	E14
ACGACGCATTAGAATTAACGCGGCTGCGG_1	3139	2021	WT_1	WT	G2M	InhIP_1	progenitor	E14
ACGACGCATTAGAATTAACGTAGGATAAG_1	1727	1120	WT_1	WT	G1	Im L5-6 ExN_2	excitatory	E14
ACGACGCATTAGAATTAACTCCGGCTTAT_1	1617	1052	WT_1	WT	G1	Im L5-6 ExN_2	excitatory	E14
ACGACGCATTTACCGAGGCAAGTAGCTCA_1	7293	3152	WT_1	WT	G1	Im InhN_3	inhibitory	E14
ACGACGCATTTACCGAGGCTATTGCTGGA_1	1539	1031	WT_1	WT	G1	Im ExN_2	excitatory	E14
ACGACGCATTTACCGAGGCTCCGGCTTAT_1	3237	2047	WT_1	WT	G2M	InhIP_2	progenitor	E14
ACGAGGTTTACTCAATAGGCTAAGCCTTG_1	5229	2245	WT_1	WT	G1	Im ExN_2	excitatory	E14
ACGAGGTTTCATTCGACGGAGAGGAGAAT_1	3079	1692	WT_1	WT	G1	Im L5-6 ExN_1	excitatory	E14
ACGAGGTTTCATTCGACGGCAGCTAGCGG_1	2108	1466	WT_1	WT	S	InhIP_2	progenitor	E14
ACGAGGTTTCATTCGACGGTCCGGCTTAT_1	5540	2548	WT_1	WT	G1	Im L5-6 ExN_1	excitatory	E14
ACGAGGTTTCTTGCGCCGCACTATTCATT_1	4852	2184	WT_1	WT	G1	Im L6 ExN	excitatory	E14
ACGAGGTTTCTTGCGCCGCAGAGGAGAAT_1	3124	1787	WT_1	WT	G1	Im L5-6 ExN_1	excitatory	E14
ACGAGGTTTCTTGCGCCGCCGTCGAGCGC_1	5569	3009	WT_1	WT	S	RG_1	progenitor	E14
ACGAGGTTTGCCATTCTCCCAGCTAGCGG_1	1305	967	WT_1	WT	G2M	InhIP_2	progenitor	E14
ACGAGGTTTGCCATTCTCCTATTGCTGGA_1	1188	894	WT_1	WT	G1	Im InhN_2	inhibitory	E14
ACGAGGTTTTAGAATTAACTAAGTCCTGA_1	1871	1330	WT_1	WT	S	RG_2	progenitor	E14
ACGAGGTTTTTACCGAGGCACTATTCATT_1	2750	1690	WT_1	WT	G1	Im L5-6 ExN_1	excitatory	E14
ACGAGGTTTTTACCGAGGCCCAGATACGG_1	3126	1888	WT_1	WT	G2M	InhIP_2	progenitor	E14
ACGAGGTTTTTACCGAGGCTCCGGCTTAT_1	4196	2118	WT_1	WT	G1	Im L5-6 ExN_2	excitatory	E14
ACGATATCAACTCAATAGGAGTTCTCATG_1	2497	1591	WT_1	WT	S	Im InhN_2	inhibitory	E14
ACGATATCAACTCAATAGGTTGATTGGCG_1	5318	2528	WT_1	WT	G2M	InhIP_3	progenitor	E14
ACGATATCAAGAGCTATAAGCGGCTGCGG_1	1478	1056	WT_1	WT	G1	Im L5-6 ExN_1	excitatory	E14
ACGATATCACATTCGACGGAAGTAGCTCA_1	3384	1792	WT_1	WT	G1	Cajal-Retzius	excitatory	E14
ACGATATCACATTCGACGGTAAGTCCTGA_1	4422	2119	WT_1	WT	G1	Im ExN_2	excitatory	E14
ACGATATCACATTCGACGGTCCGGCTTAT_1	2317	1605	WT_1	WT	G2M	InhIP_3	progenitor	E14
ACGATATCACATTCGACGGTCGCCGCCGG_1	3476	2018	WT_1	WT	G1	Im ExN_1	excitatory	E14
ACGATATCACATTCGACGGTTGGCAAGCC_1	3373	2057	WT_1	WT	S	RG_1	progenitor	E14
ACGATATCACTTGCGCCGCAACGCGCAGA_1	5260	2482	WT_1	WT	G1	Lhx8 InhN	inhibitory	E14
ACGATATCACTTGCGCCGCTAAGTCCTGA_1	9556	4106	WT_1	WT	G2M	RG_1	progenitor	E14
ACGATATCACTTGCGCCGCTATTGCTGGA_1	3843	1957	WT_1	WT	G1	Im InhN_3	inhibitory	E14
ACGATATCACTTGCGCCGCTCCGGCTTAT_1	6204	3075	WT_1	WT	G2M	Im ExN_1	excitatory	E14
ACGATATCACTTGCGCCGCTCGGATTCGG_1	6232	2583	WT_1	WT	G1	D1-D2 InhN	inhibitory	E14
ACGATATCAGCCATTCTCCAAGTAGCTCA_1	1238	892	WT_1	WT	S	Sst InhN	inhibitory	E14
ACGATATCAGCCATTCTCCTTGGCAAGCC_1	5069	2758	WT_1	WT	G2M	Im ExN_3	excitatory	E14
ACGATATCAGGTACTGCCTCCGTATGATT_1	3571	2423	WT_1	WT	G2M	RG_1	progenitor	E14
ACGATATCATAGAATTAACAACGCGCAGA_1	1655	1113	WT_1	WT	G1	Im InhN_2	inhibitory	E14
ACGATATCATAGAATTAACAGATTACGTT_1	1506	964	WT_1	WT	G1	Im InhN_3	inhibitory	E14
ACGATATCATAGAATTAACCGTCGAGCGC_1	915	659	WT_1	WT	G1	Im D1-D2 InhN	inhibitory	E14
ACGATATCATAGAATTAACTAAGTCCTGA_1	3018	1717	WT_1	WT	G1	D1-D2 InhN	inhibitory	E14
ACGATATCATTACCGAGGCAGATTACGTT_1	1954	1270	WT_1	WT	G1	Im ExN_2	excitatory	E14
ACGATATCATTACCGAGGCCCGTATGATT_1	3590	2262	WT_1	WT	G2M	RG_1	progenitor	E14
ACGCCATATACTCAATAGGTTGATTGGCG_1	8606	3360	WT_1	WT	G1	Im L6 ExN	excitatory	E14
ACGCCATATCATTCGACGGAAGTAGCTCA_1	3159	1590	WT_1	WT	G1	CEA-BST InhN	inhibitory	E14
ACGCCATATCATTCGACGGAGAGGAGAAT_1	3211	1819	WT_1	WT	G1	Im ExN_2	excitatory	E14
ACGCCATATCATTCGACGGGCATATGAGC_1	2940	1878	WT_1	WT	S	RG_1	progenitor	E14
ACGCCATATCATTCGACGGTCGCCGCCGG_1	3861	2011	WT_1	WT	G1	Im L5-6 ExN_1	excitatory	E14
ACGCCATATCTAAGAGAAGAAGTAGCTCA_1	3239	1792	WT_1	WT	G1	Im L5-6 ExN_2	excitatory	E14
ACGCCATATCTAAGAGAAGTAAGTCCTGA_1	5396	3040	WT_1	WT	G2M	RG_1	progenitor	E14
ACGCCATATCTTGCGCCGCAACGCGCAGA_1	6511	2816	WT_1	WT	G1	Im L5-6 ExN_2	excitatory	E14
ACGCCATATGCCATTCTCCAGATTACGTT_1	1297	1006	WT_1	WT	G2M	RG_1	progenitor	E14
ACGCCATATGCCATTCTCCAGTTCTCATG_1	2743	1594	WT_1	WT	G1	Sst InhN	inhibitory	E14
ACGCCATATGCCATTCTCCCGTCGAGCGC_1	1906	1215	WT_1	WT	G1	Im L5-6 ExN_2	excitatory	E14
ACGCCATATTTACCGAGGCCAGCTAGCGG_1	4179	2052	WT_1	WT	G1	Im L6 ExN	excitatory	E14
ACGCCATATTTACCGAGGCTCGCCGCCGG_1	18150	5302	WT_1	WT	G1	L5-6 ExN_2	excitatory	E14
ACGCTTATAACTCAATAGGGCGGCTGCGG_1	2198	1474	WT_1	WT	G1	InhIP_1	progenitor	E14
ACGCTTATACTTGCGCCGCAAGTAGCTCA_1	2957	1981	WT_1	WT	S	InhIP_1	progenitor	E14
ACGCTTATACTTGCGCCGCAGAGGAGAAT_1	3098	2026	WT_1	WT	S	RG_2	progenitor	E14
ACGCTTATACTTGCGCCGCCAGCTAGCGG_1	3382	1802	WT_1	WT	G1	Sst InhN	inhibitory	E14
ACGCTTATACTTGCGCCGCCCAGATACGG_1	2908	1849	WT_1	WT	S	RG_2	progenitor	E14
ACGCTTATACTTGCGCCGCCGTCGAGCGC_1	4061	2015	WT_1	WT	G1	Lhx8 InhN	inhibitory	E14
ACGCTTATACTTGCGCCGCGTAGGATAAG_1	12003	4452	WT_1	WT	G2M	RG_1	progenitor	E14
ACGCTTATACTTGCGCCGCTTGATTGGCG_1	2078	1522	WT_1	WT	G1	RG_2	progenitor	E14
ACGCTTATAGCCATTCTCCTATTGCTGGA_1	1026	887	WT_1	WT	S	Im ExN_1	excitatory	E14
ACGCTTATATAGAATTAACTCCGGCTTAT_1	2421	1620	WT_1	WT	G2M	RG_1	progenitor	E14
ACGCTTATATTACCGAGGCCGTCGAGCGC_1	3936	2002	WT_1	WT	G1	Im L6 ExN	excitatory	E14
ACGCTTGATACTCAATAGGAAGTAGCTCA_1	4759	2198	WT_1	WT	G1	Im ExN_2	excitatory	E14
ACGCTTGATACTCAATAGGAGATTACGTT_1	3706	2091	WT_1	WT	S	InhIP_1	progenitor	E14
ACGCTTGATACTCAATAGGTCGGATTCGG_1	4292	1947	WT_1	WT	G1	Im L6 ExN	excitatory	E14
ACGCTTGATCATTCGACGGAGAGGAGAAT_1	4478	2405	WT_1	WT	S	RG_2	progenitor	E14
ACGCTTGATCATTCGACGGAGATTACGTT_1	2938	1644	WT_1	WT	G1	Im L5-6 ExN_1	excitatory	E14
ACGCTTGATCATTCGACGGCTAAGCCTTG_1	4110	2178	WT_1	WT	G1	Im ExN_3	excitatory	E14
ACGCTTGATCTAAGAGAAGCCGTATGATT_1	2437	1446	WT_1	WT	G1	Im L5-6 ExN_1	excitatory	E14
ACGCTTGATCTAAGAGAAGTCGGATTCGG_1	1640	1037	WT_1	WT	G1	Lhx8 InhN	inhibitory	E14
ACGCTTGATCTTGCGCCGCAAGTAGCTCA_1	5187	2559	WT_1	WT	G1	Im ExN_2	excitatory	E14
ACGCTTGATCTTGCGCCGCACCAGGCGCA_1	4866	2239	WT_1	WT	G1	Im L6 ExN	excitatory	E14
ACGCTTGATCTTGCGCCGCTCGGATTCGG_1	4739	2291	WT_1	WT	G1	Cajal-Retzius	excitatory	E14
ACGCTTGATGCCATTCTCCAGAGGAGAAT_1	1127	874	WT_1	WT	G1	Im ExN_2	excitatory	E14
ACGCTTGATGCCATTCTCCCCGTATGATT_1	1387	1096	WT_1	WT	S	RG_1	progenitor	E14
ACGCTTGATGCCATTCTCCTATTGCTGGA_1	6308	2718	WT_1	WT	G1	Im L6 ExN	excitatory	E14
ACGCTTGATTAGAATTAACAGAGGAGAAT_1	2134	1492	WT_1	WT	G2M	RG_1	progenitor	E14
ACGCTTGATTAGAATTAACTCCGGCTTAT_1	1954	1301	WT_1	WT	G2M	RG_1	progenitor	E14
ACGCTTGATTAGAATTAACTTGATTGGCG_1	952	786	WT_1	WT	S	RG_2	progenitor	E14
ACGCTTGATTGCCGGCAGACAGCTAGCGG_1	1423	1076	WT_1	WT	G1	Im ExN_2	excitatory	E14
ACGCTTGATTTGACTTCAGTAAGTCCTGA_1	3501	1817	WT_1	WT	G1	Im D1-D2 InhN	inhibitory	E14
ACGGAACGTACTCAATAGGAACGCGCAGA_1	2188	1404	WT_1	WT	G1	Im ExN_1	excitatory	E14
ACGGAACGTACTCAATAGGAAGTAGCTCA_1	2334	1380	WT_1	WT	G1	Im L5-6 ExN_1	excitatory	E14
ACGGAACGTACTCAATAGGAGTTCTCATG_1	4246	2071	WT_1	WT	G1	Im L5-6 ExN_2	excitatory	E14
ACGGAACGTACTCAATAGGCCAGATACGG_1	5027	2334	WT_1	WT	S	Im L5-6 ExN_2	excitatory	E14
ACGGAACGTACTCAATAGGCGTCGAGCGC_1	4101	2507	WT_1	WT	G2M	Im ExN_2	excitatory	E14
ACGGAACGTACTCAATAGGCTAAGCCTTG_1	1681	1062	WT_1	WT	G1	Im InhN_3	inhibitory	E14
ACGGAACGTCATTCGACGGAAGTAGCTCA_1	1737	1118	WT_1	WT	S	Im ExN_1	excitatory	E14
ACGGAACGTCATTCGACGGCTAAGCCTTG_1	2645	1636	WT_1	WT	S	InhIP_1	progenitor	E14
ACGGAACGTCTTGCGCCGCAACGCGCAGA_1	9871	3621	WT_1	WT	G1	Im ExN_2	excitatory	E14
ACGGAACGTCTTGCGCCGCCTAAGCCTTG_1	2122	1383	WT_1	WT	G1	Im L5-6 ExN_1	excitatory	E14
ACGGAACGTCTTGCGCCGCTTGATTGGCG_1	3674	2017	WT_1	WT	G1	Im InhN_2	inhibitory	E14
ACGGAACGTGCCATTCTCCGTAGGATAAG_1	840	675	WT_1	WT	G2M	Im L5-6 ExN_1	excitatory	E14
ACGGAACGTTAGAATTAACTATTGCTGGA_1	933	706	WT_1	WT	G1	D1-D2 InhN	inhibitory	E14
ACGGAACGTTAGAATTAACTTGATTGGCG_1	1145	868	WT_1	WT	G1	Im ExN_1	excitatory	E14
ACGGAACGTTTACCGAGGCCGTTACCGCT_1	1848	1200	WT_1	WT	S	Im InhN_2	inhibitory	E14
ACGGCAATTCATTCGACGGACTATTCATT_1	2812	1851	WT_1	WT	S	RG_2	progenitor	E14
ACGGCAATTCATTCGACGGCAGCTAGCGG_1	2158	1461	WT_1	WT	G1	RG_2	progenitor	E14
ACGGCAATTCATTCGACGGTTGATTGGCG_1	4731	2297	WT_1	WT	G1	Im ExN_2	excitatory	E14
ACGGCAATTCATTCGACGGTTGGCAAGCC_1	2982	1889	WT_1	WT	S	RG_1	progenitor	E14
ACGGCAATTCTAAGAGAAGTCGCCGCCGG_1	3545	1837	WT_1	WT	G1	Im InhN_1	inhibitory	E14
ACGGCAATTCTTGCGCCGCGCATATGAGC_1	3476	1965	WT_1	WT	G1	Im ExN_2	excitatory	E14
ACGGCAATTCTTGCGCCGCGCGGCTGCGG_1	1758	1255	WT_1	WT	G2M	InhIP_3	progenitor	E14
ACGGCAATTGCCATTCTCCAGAGGAGAAT_1	1093	786	WT_1	WT	S	SI InhN	inhibitory	E14
ACGGCAATTGCCATTCTCCCAGCTAGCGG_1	1857	1297	WT_1	WT	G2M	RG_1	progenitor	E14
ACGGCAATTGCCATTCTCCGCATATGAGC_1	988	774	WT_1	WT	G1	Im L5-6 ExN_1	excitatory	E14
ACGGCAATTGCCATTCTCCTTGGCAAGCC_1	1136	838	WT_1	WT	G1	Im L5-6 ExN_2	excitatory	E14
ACGGCAATTTAGAATTAACACTATTCATT_1	2593	1478	WT_1	WT	G1	Im L5-6 ExN_2	excitatory	E14
ACGGCAATTTAGAATTAACTATTGCTGGA_1	1863	1178	WT_1	WT	G1	Im InhN_1	inhibitory	E14
ACGGCAATTTTACCGAGGCAAGTAGCTCA_1	2073	1468	WT_1	WT	S	InhIP_1	progenitor	E14
ACGGCAATTTTACCGAGGCTAAGTCCTGA_1	1305	882	WT_1	WT	G2M	Im InhN_3	inhibitory	E14
ACGGCAATTTTACCGAGGCTTGATTGGCG_1	2668	1723	WT_1	WT	G2M	RG_1	progenitor	E14
ACGGCAATTTTGACTTCAGTCCGGCTTAT_1	3836	1918	WT_1	WT	G1	Lhx8 InhN	inhibitory	E14
ACGTCTAGTACTCAATAGGAAGTAGCTCA_1	3845	1864	WT_1	WT	G1	Im InhN_3	inhibitory	E14
ACGTCTAGTACTCAATAGGGCGGCTGCGG_1	2662	1500	WT_1	WT	G1	Im L5-6 ExN_1	excitatory	E14
ACGTCTAGTACTCAATAGGGTAGGATAAG_1	3931	2103	WT_1	WT	G2M	RG_3	progenitor	E14
ACGTCTAGTCATTCGACGGCGTCGAGCGC_1	3508	1949	WT_1	WT	G1	Im D1-D2 InhN	inhibitory	E14
ACGTCTAGTCATTCGACGGCGTTACCGCT_1	5672	2798	WT_1	WT	G2M	RG_1	progenitor	E14
ACGTCTAGTCTTGCGCCGCACCAGGCGCA_1	2659	1801	WT_1	WT	S	RG_2	progenitor	E14
ACGTCTAGTCTTGCGCCGCCGTCGAGCGC_1	6523	2935	WT_1	WT	G1	D1-D2 InhN	inhibitory	E14
ACGTCTAGTTAGAATTAACTATTGCTGGA_1	1926	1126	WT_1	WT	G1	Im InhN_3	inhibitory	E14
ACGTCTAGTTTACCGAGGCCAGCTAGCGG_1	1989	1126	WT_1	WT	S	Im InhN_3	inhibitory	E14
ACGTCTAGTTTACCGAGGCCGTTACCGCT_1	2898	1774	WT_1	WT	G1	Im ExN_1	excitatory	E14
ACGTTGCTTACTCAATAGGACTATTCATT_1	2581	1435	WT_1	WT	G1	Im InhN_3	inhibitory	E14
ACGTTGCTTACTCAATAGGGTAGGATAAG_1	5007	2625	WT_1	WT	G2M	RG_1	progenitor	E14
ACGTTGCTTCATTCGACGGGCGGCTGCGG_1	2639	1671	WT_1	WT	G1	Im ExN_1	excitatory	E14
ACGTTGCTTCATTCGACGGTCGCCGCCGG_1	3135	1729	WT_1	WT	G1	Lhx8 InhN	inhibitory	E14
ACGTTGCTTCTTGCGCCGCCAGCTAGCGG_1	6579	2791	WT_1	WT	G1	D1-D2 InhN	inhibitory	E14
ACGTTGCTTCTTGCGCCGCCGTTACCGCT_1	2438	1546	WT_1	WT	S	Im InhN_2	inhibitory	E14
ACGTTGCTTCTTGCGCCGCTCGCCGCCGG_1	3384	2199	WT_1	WT	S	RG_1	progenitor	E14
ACGTTGCTTGCCATTCTCCTATTGCTGGA_1	1342	934	WT_1	WT	G1	Im L5-6 ExN_2	excitatory	E14
ACGTTGCTTGCCATTCTCCTCGCCGCCGG_1	815	639	WT_1	WT	G1	Im D1-D2 InhN	inhibitory	E14
ACGTTGCTTTAGAATTAACTTGATTGGCG_1	1482	1091	WT_1	WT	G1	InhIP_1	progenitor	E14
ACGTTGCTTTTACCGAGGCACTATTCATT_1	3406	1819	WT_1	WT	G1	Im L5-6 ExN_2	excitatory	E14
ACGTTGCTTTTACCGAGGCCCAGATACGG_1	2142	1449	WT_1	WT	G1	Im ExN_1	excitatory	E14
ACTGAATACACTCAATAGGCGTTACCGCT_1	3177	1742	WT_1	WT	G1	Im InhN_3	inhibitory	E14
ACTGAATACACTCAATAGGCTAAGCCTTG_1	2153	1336	WT_1	WT	S	InhIP_1	progenitor	E14
ACTGAATACACTCAATAGGGCGGCTGCGG_1	3817	2027	WT_1	WT	G1	Im ExN_2	excitatory	E14
ACTGAATACAGAGCTATAAAAGTAGCTCA_1	3070	1712	WT_1	WT	G1	Lhx8 InhN	inhibitory	E14
ACTGAATACAGAGCTATAACTAAGCCTTG_1	2000	1198	WT_1	WT	G1	Im L5-6 ExN_1	excitatory	E14
ACTGAATACCATTCGACGGACTATTCATT_1	6462	3224	WT_1	WT	G2M	RG_2	progenitor	E14
ACTGAATACCATTCGACGGAGAGGAGAAT_1	2364	1714	WT_1	WT	S	InhIP_1	progenitor	E14
ACTGAATACCATTCGACGGAGATTACGTT_1	3998	1938	WT_1	WT	G1	Im L5-6 ExN_1	excitatory	E14
ACTGAATACCATTCGACGGTAAGTCCTGA_1	4324	2244	WT_1	WT	G1	Im InhN_3	inhibitory	E14
ACTGAATACCTTGCGCCGCTAAGTCCTGA_1	2270	1345	WT_1	WT	S	Im L5-6 ExN_1	excitatory	E14
ACTGAATACCTTGCGCCGCTCGCCGCCGG_1	6118	2659	WT_1	WT	G1	Lhx8 InhN	inhibitory	E14
ACTGAATACGCCATTCTCCAGAGGAGAAT_1	1948	1315	WT_1	WT	G1	Im ExN_3	excitatory	E14
ACTGAATACGCCATTCTCCGTAGGATAAG_1	834	707	WT_1	WT	S	InhIP_1	progenitor	E14
ACTGAATACTTGACTTCAGACTATTCATT_1	4372	2080	WT_1	WT	G1	Im InhN_1	inhibitory	E14
ACTGGACCTCATTCGACGGTCCGGCTTAT_1	2766	1540	WT_1	WT	G1	Im InhN_2	inhibitory	E14
ACTGGACCTCTTGCGCCGCTATTGCTGGA_1	2010	1283	WT_1	WT	G1	Im ExN_2	excitatory	E14
ACTGGACCTGCCATTCTCCACCAGGCGCA_1	970	747	WT_1	WT	G2M	Im ExN_2	excitatory	E14
ACTGGACCTGCCATTCTCCCTAAGCCTTG_1	1151	939	WT_1	WT	G2M	RG_1	progenitor	E14
ACTGGACCTGCCATTCTCCTTGGCAAGCC_1	3792	2004	WT_1	WT	G1	Im ExN_2	excitatory	E14
ACTGGACCTTTACCGAGGCGCGGCTGCGG_1	1168	991	WT_1	WT	S	InhIP_1	progenitor	E14
ACTGGTTATACTCAATAGGAGATTACGTT_1	4748	2079	WT_1	WT	G1	Im ExN_2	excitatory	E14
ACTGGTTATACTCAATAGGTTGGCAAGCC_1	2595	1546	WT_1	WT	G1	InhIP_1	progenitor	E14
ACTGGTTATCATTCGACGGGCGGCTGCGG_1	3405	2117	WT_1	WT	G2M	InhIP_1	progenitor	E14
ACTGGTTATCTTGCGCCGCAACGCGCAGA_1	3700	1917	WT_1	WT	G1	Sst InhN	inhibitory	E14
ACTGGTTATCTTGCGCCGCAGTTCTCATG_1	2909	1623	WT_1	WT	G1	CEA-BST InhN	inhibitory	E14
ACTGGTTATCTTGCGCCGCTCCGGCTTAT_1	5443	2612	WT_1	WT	G1	CEA-BST InhN	inhibitory	E14
ACTGGTTATTAGAATTAACTATTGCTGGA_1	3662	2037	WT_1	WT	G1	Im L5-6 ExN_1	excitatory	E14
ACTGGTTATTTACCGAGGCAGAGGAGAAT_1	3638	2171	WT_1	WT	G2M	RG_1	progenitor	E14
ACTGGTTATTTACCGAGGCCCGTATGATT_1	4103	2245	WT_1	WT	G1	SI InhN	inhibitory	E14
ACTTACTCAACTCAATAGGTTGGCAAGCC_1	3994	2239	WT_1	WT	G2M	OPC	glia	E14
ACTTACTCAAGAGCTATAAAGATTACGTT_1	7915	3201	WT_1	WT	G1	Im L6 ExN	excitatory	E14
ACTTACTCACATTCGACGGACTATTCATT_1	4064	2148	WT_1	WT	G1	Im ExN_1	excitatory	E14
ACTTACTCACATTCGACGGTCCGGCTTAT_1	2910	1553	WT_1	WT	G1	CEA-BST InhN	inhibitory	E14
ACTTACTCACATTCGACGGTTGGCAAGCC_1	3129	1760	WT_1	WT	G1	Im ExN_1	excitatory	E14
ACTTACTCACTTGCGCCGCACTATTCATT_1	2688	1603	WT_1	WT	G1	Im InhN_3	inhibitory	E14
ACTTACTCACTTGCGCCGCCAGCTAGCGG_1	3757	2007	WT_1	WT	G1	Im ExN_2	excitatory	E14
ACTTACTCAGCCATTCTCCCGTCGAGCGC_1	1854	1300	WT_1	WT	G1	Im ExN_1	excitatory	E14
ACTTACTCAGCCATTCTCCTTGGCAAGCC_1	2305	1368	WT_1	WT	G1	Im L5-6 ExN_2	excitatory	E14
ACTTACTCATAGAATTAACAAGTAGCTCA_1	1392	1001	WT_1	WT	G2M	Im ExN_1	excitatory	E14
ACTTACTCATAGAATTAACTATTGCTGGA_1	5786	2562	WT_1	WT	G1	D1-D2 InhN	inhibitory	E14
ACTTACTCATTGACTTCAGGCATATGAGC_1	8450	3472	WT_1	WT	G1	Cajal-Retzius	excitatory	E14
ACTTATGGTACTCAATAGGCGTTACCGCT_1	4639	2531	WT_1	WT	S	RG_1	progenitor	E14
ACTTATGGTACTCAATAGGTTGATTGGCG_1	3032	1621	WT_1	WT	G1	Im L5-6 ExN_1	excitatory	E14
ACTTATGGTCATTCGACGGCAGCTAGCGG_1	2058	1303	WT_1	WT	G1	Sst InhN	inhibitory	E14
ACTTATGGTCATTCGACGGTTGGCAAGCC_1	3479	2070	WT_1	WT	S	RG_2	progenitor	E14
ACTTATGGTCTTGCGCCGCAGAGGAGAAT_1	3922	2003	WT_1	WT	G1	Im L5-6 ExN_2	excitatory	E14
ACTTATGGTTAGAATTAACTCGCCGCCGG_1	2023	1209	WT_1	WT	G1	Im InhN_3	inhibitory	E14
ACTTATGGTTTACCGAGGCCGTCGAGCGC_1	2376	1426	WT_1	WT	G1	Im ExN_2	excitatory	E14
ACTTATGGTTTACCGAGGCGCGGCTGCGG_1	2338	1418	WT_1	WT	G1	Im InhN_3	inhibitory	E14
ACTTATGGTTTACCGAGGCGTAGGATAAG_1	1226	902	WT_1	WT	G1	Im ExN_2	excitatory	E14
ACTTCCGTTACTCAATAGGCTAAGCCTTG_1	3192	1940	WT_1	WT	G2M	RG_3	progenitor	E14
ACTTCCGTTCATTCGACGGGTAGGATAAG_1	3186	1821	WT_1	WT	G1	Im L5-6 ExN_1	excitatory	E14
ACTTCCGTTCATTCGACGGTAAGTCCTGA_1	8454	3382	WT_1	WT	G1	D1-D2 InhN	inhibitory	E14
ACTTCCGTTCATTCGACGGTCGGATTCGG_1	7031	3071	WT_1	WT	G1	SI InhN	inhibitory	E14
ACTTCCGTTCTTGCGCCGCACCAGGCGCA_1	4060	2219	WT_1	WT	G2M	RG_3	progenitor	E14
ACTTCCGTTCTTGCGCCGCCAGCTAGCGG_1	3670	1882	WT_1	WT	G1	Im L5-6 ExN_2	excitatory	E14
ACTTCCGTTCTTGCGCCGCCCAGATACGG_1	14323	5041	WT_1	WT	S	RG_3	progenitor	E14
ACTTCCGTTCTTGCGCCGCCTAAGCCTTG_1	4020	2134	WT_1	WT	G1	Im L5-6 ExN_2	excitatory	E14
ACTTCCGTTGCCATTCTCCACTATTCATT_1	1304	974	WT_1	WT	G1	Im ExN_2	excitatory	E14
ACTTCCGTTGCCATTCTCCAGTTCTCATG_1	3745	2121	WT_1	WT	G1	Im L5-6 ExN_2	excitatory	E14
ACTTCCGTTGCCATTCTCCCTAAGCCTTG_1	1046	773	WT_1	WT	G1	Im L5-6 ExN_2	excitatory	E14
ACTTCCGTTTAGAATTAACACTATTCATT_1	3320	2013	WT_1	WT	G2M	RG_1	progenitor	E14
ACTTCCGTTTAGAATTAACTATTGCTGGA_1	2241	1346	WT_1	WT	G1	Im InhN_1	inhibitory	E14
ACTTCCGTTTAGAATTAACTCGCCGCCGG_1	2576	1564	WT_1	WT	G2M	RG_3	progenitor	E14
ACTTCCGTTTTACCGAGGCACTATTCATT_1	2790	1888	WT_1	WT	S	Im ExN_1	excitatory	E14
ACTTCCGTTTTACCGAGGCCCGTATGATT_1	3339	1977	WT_1	WT	S	Im ExN_2	excitatory	E14
ACTTCCGTTTTACCGAGGCTATTGCTGGA_1	3840	2153	WT_1	WT	G1	Im L5-6 ExN_2	excitatory	E14
ACTTGATTGACTCAATAGGTATTGCTGGA_1	2988	1633	WT_1	WT	G1	Lhx8 InhN	inhibitory	E14
ACTTGATTGACTCAATAGGTCGCCGCCGG_1	4764	2606	WT_1	WT	S	InhIP_1	progenitor	E14
ACTTGATTGCATTCGACGGTCCGGCTTAT_1	6072	2543	WT_1	WT	G1	Im L6 ExN	excitatory	E14
ACTTGATTGCTAAGAGAAGGCGGCTGCGG_1	2985	1871	WT_1	WT	G2M	RG_1	progenitor	E14
ACTTGATTGCTAAGAGAAGTCCGGCTTAT_1	3228	1734	WT_1	WT	G2M	InhIP_2	progenitor	E14
ACTTGATTGCTTGCGCCGCACCAGGCGCA_1	2232	1450	WT_1	WT	G1	Im InhN_2	inhibitory	E14
ACTTGATTGCTTGCGCCGCGTAGGATAAG_1	5457	2438	WT_1	WT	G1	Lhx8 InhN	inhibitory	E14
ACTTGATTGGCCATTCTCCACTATTCATT_1	1519	1098	WT_1	WT	G1	SI InhN	inhibitory	E14
ACTTGATTGGCCATTCTCCGCATATGAGC_1	3964	2065	WT_1	WT	G1	Im L5-6 ExN_2	excitatory	E14
ACTTGATTGTAGAATTAACTAAGTCCTGA_1	1659	1153	WT_1	WT	G1	Im ExN_2	excitatory	E14
ACTTGATTGTTACCGAGGCTCGCCGCCGG_1	1825	1316	WT_1	WT	G1	InhIP_1	progenitor	E14
AGAACTCCTACTCAATAGGGCATATGAGC_1	6381	3004	WT_1	WT	G1	Lhx8 InhN	inhibitory	E14
AGAACTCCTCATTCGACGGAGATTACGTT_1	3149	1721	WT_1	WT	G1	Im InhN_1	inhibitory	E14
AGAACTCCTCATTCGACGGTTGGCAAGCC_1	9408	3543	WT_1	WT	G1	L5-6 ExN_1	excitatory	E14
AGAACTCCTCTAAGAGAAGAAGTAGCTCA_1	1539	1108	WT_1	WT	S	RG_2	progenitor	E14
AGAACTCCTCTTGCGCCGCGCGGCTGCGG_1	2148	1352	WT_1	WT	G1	Im InhN_3	inhibitory	E14
AGAACTCCTCTTGCGCCGCTAAGTCCTGA_1	2564	1515	WT_1	WT	G1	Im L5-6 ExN_1	excitatory	E14
AGAACTCCTTAGAATTAACCAGCTAGCGG_1	1537	1024	WT_1	WT	G1	Im InhN_1	inhibitory	E14
AGAACTCCTTAGAATTAACGTAGGATAAG_1	1011	721	WT_1	WT	G1	Im L5-6 ExN_1	excitatory	E14
AGAACTCCTTTACCGAGGCACCAGGCGCA_1	1864	1321	WT_1	WT	G1	Im ExN_1	excitatory	E14
AGAACTCCTTTACCGAGGCCCGTATGATT_1	2070	1318	WT_1	WT	S	Im ExN_2	excitatory	E14
AGAACTCCTTTACCGAGGCCGTCGAGCGC_1	2007	1306	WT_1	WT	G1	Lhx8 InhN	inhibitory	E14
AGAACTCCTTTACCGAGGCTAAGTCCTGA_1	1151	869	WT_1	WT	G2M	Im InhN_3	inhibitory	E14
AGAACTCCTTTACCGAGGCTTGGCAAGCC_1	3055	2040	WT_1	WT	G2M	RG_1	progenitor	E14
AGAAGTAAGACTCAATAGGGCGGCTGCGG_1	3938	2252	WT_1	WT	S	Lhx8 InhN	inhibitory	E14
AGAAGTAAGACTCAATAGGTAAGTCCTGA_1	2123	1390	WT_1	WT	G1	Im ExN_1	excitatory	E14
AGAAGTAAGACTCAATAGGTCGGATTCGG_1	2415	1420	WT_1	WT	G1	Im L5-6 ExN_1	excitatory	E14
AGAAGTAAGACTCAATAGGTTGGCAAGCC_1	1501	941	WT_1	WT	G1	Im InhN_2	inhibitory	E14
AGAAGTAAGCATTCGACGGAAGTAGCTCA_1	2103	1460	WT_1	WT	G2M	InhIP_1	progenitor	E14
AGAAGTAAGCATTCGACGGCGTTACCGCT_1	4176	2082	WT_1	WT	G1	Im ExN_2	excitatory	E14
AGAAGTAAGCATTCGACGGGTAGGATAAG_1	2483	1418	WT_1	WT	G1	Im L5-6 ExN_1	excitatory	E14
AGAAGTAAGCTAAGAGAAGCCAGATACGG_1	1876	1280	WT_1	WT	G1	Im ExN_2	excitatory	E14
AGAAGTAAGCTTGCGCCGCACTATTCATT_1	3443	1952	WT_1	WT	G1	SI InhN	inhibitory	E14
AGAAGTAAGCTTGCGCCGCAGTTCTCATG_1	3915	2124	WT_1	WT	S	Im L5-6 ExN_2	excitatory	E14
AGAAGTAAGGCCATTCTCCCCGTATGATT_1	2348	1400	WT_1	WT	G1	Im L6 ExN	excitatory	E14
AGAAGTAAGGCCATTCTCCGCGGCTGCGG_1	2809	1813	WT_1	WT	G1	Im L5-6 ExN_1	excitatory	E14
AGAGATGAAACTCAATAGGTTGGCAAGCC_1	3597	2031	WT_1	WT	G2M	RG_1	progenitor	E14
AGAGATGAAAGAGCTATAAAAGTAGCTCA_1	1104	867	WT_1	WT	G1	Im D1-D2 InhN	inhibitory	E14
AGAGATGAACATTCGACGGACTATTCATT_1	2365	1597	WT_1	WT	S	InhIP_1	progenitor	E14
AGAGATGAACATTCGACGGAGTTCTCATG_1	7732	3430	WT_1	WT	G1	Im ExN_1	excitatory	E14
AGAGATGAACATTCGACGGTATTGCTGGA_1	1456	1071	WT_1	WT	S	Im InhN_3	inhibitory	E14
AGAGATGAACTTGCGCCGCAGATTACGTT_1	6729	3161	WT_1	WT	G1	Cajal-Retzius	excitatory	E14
AGAGATGAACTTGCGCCGCCGTCGAGCGC_1	4621	2398	WT_1	WT	G2M	InhIP_2	progenitor	E14
AGAGATGAACTTGCGCCGCCGTTACCGCT_1	3687	1981	WT_1	WT	G1	Im L5-6 ExN_1	excitatory	E14
AGAGATGAACTTGCGCCGCTCCGGCTTAT_1	4932	2341	WT_1	WT	G1	Sst InhN	inhibitory	E14
AGAGATGAACTTGCGCCGCTTGGCAAGCC_1	4129	2130	WT_1	WT	G1	CEA-BST InhN	inhibitory	E14
AGAGATGAATAGAATTAACTTGGCAAGCC_1	2436	1676	WT_1	WT	G2M	RG_1	progenitor	E14
AGAGATGAATTACCGAGGCAGAGGAGAAT_1	4844	2673	WT_1	WT	G2M	RG_2	progenitor	E14
AGAGATGAATTACCGAGGCAGTTCTCATG_1	3641	1871	WT_1	WT	G1	Im ExN_2	excitatory	E14
AGAGATGAATTACCGAGGCCCGTATGATT_1	2396	1491	WT_1	WT	G1	SI InhN	inhibitory	E14
AGAGATGAATTACCGAGGCCGTCGAGCGC_1	2847	1649	WT_1	WT	G1	D1-D2 InhN	inhibitory	E14
AGAGATGAATTACCGAGGCTATTGCTGGA_1	1945	1258	WT_1	WT	G1	Im ExN_2	excitatory	E14
AGAGATGAATTACCGAGGCTTGGCAAGCC_1	1846	1215	WT_1	WT	G1	Im ExN_2	excitatory	E14
AGAGATGAATTGACTTCAGGTAGGATAAG_1	13851	4281	WT_1	WT	G1	SI InhN	inhibitory	E14
AGAGCATGTACTCAATAGGAGAGGAGAAT_1	2181	1457	WT_1	WT	G1	Im InhN_1	inhibitory	E14
AGAGCATGTACTCAATAGGCCGTATGATT_1	3326	1768	WT_1	WT	G1	Im InhN_3	inhibitory	E14
AGAGCATGTACTCAATAGGTCGGATTCGG_1	2232	1336	WT_1	WT	G1	Im L5-6 ExN_1	excitatory	E14
AGAGCATGTCTTGCGCCGCAGAGGAGAAT_1	2590	1528	WT_1	WT	G1	Lhx8 InhN	inhibitory	E14
AGAGCATGTCTTGCGCCGCCGTTACCGCT_1	2230	1561	WT_1	WT	G1	RG_2	progenitor	E14
AGAGCATGTGCCATTCTCCAGATTACGTT_1	2003	1506	WT_1	WT	G2M	InhIP_1	progenitor	E14
AGAGCATGTTAGAATTAACAAGTAGCTCA_1	1813	1207	WT_1	WT	G1	L5-6 ExN_1	excitatory	E14
AGAGCATGTTAGAATTAACTCGGATTCGG_1	2016	1141	WT_1	WT	G1	Im L5-6 ExN_2	excitatory	E14
AGAGGTCGTACTCAATAGGGCGGCTGCGG_1	2545	1611	WT_1	WT	S	InhIP_1	progenitor	E14
AGAGGTCGTCATTCGACGGCCGTATGATT_1	7656	3243	WT_1	WT	G1	Im ExN_3	excitatory	E14
AGAGGTCGTCATTCGACGGCGTTACCGCT_1	3436	1877	WT_1	WT	G1	Im ExN_2	excitatory	E14
AGAGGTCGTCATTCGACGGTAAGTCCTGA_1	4539	2310	WT_1	WT	G1	Im L5-6 ExN_1	excitatory	E14
AGAGGTCGTCATTCGACGGTCCGGCTTAT_1	7267	3189	WT_1	WT	G1	Cajal-Retzius	excitatory	E14
AGAGGTCGTCTTGCGCCGCAACGCGCAGA_1	4130	2303	WT_1	WT	S	InhIP_3	progenitor	E14
AGAGGTCGTCTTGCGCCGCAAGTAGCTCA_1	3837	2414	WT_1	WT	G2M	InhIP_1	progenitor	E14
AGAGGTCGTCTTGCGCCGCAGATTACGTT_1	8626	3098	WT_1	WT	G1	Im L6 ExN	excitatory	E14
AGAGGTCGTCTTGCGCCGCGCGGCTGCGG_1	3264	2046	WT_1	WT	G2M	InhIP_1	progenitor	E14
AGAGGTCGTCTTGCGCCGCTATTGCTGGA_1	4052	2371	WT_1	WT	G2M	RG_1	progenitor	E14
AGAGGTCGTCTTGCGCCGCTCCGGCTTAT_1	4155	2310	WT_1	WT	G2M	RG_3	progenitor	E14
AGAGGTCGTCTTGCGCCGCTTGATTGGCG_1	1768	1088	WT_1	WT	G1	Im InhN_3	inhibitory	E14
AGAGGTCGTGCCATTCTCCAACGCGCAGA_1	956	747	WT_1	WT	G1	Im ExN_2	excitatory	E14
AGAGGTCGTGCCATTCTCCCTAAGCCTTG_1	1179	976	WT_1	WT	S	InhIP_1	progenitor	E14
AGAGGTCGTGCCATTCTCCGCATATGAGC_1	1217	900	WT_1	WT	G1	Im ExN_2	excitatory	E14
AGAGGTCGTGCCATTCTCCTTGATTGGCG_1	2414	1614	WT_1	WT	G2M	RG_1	progenitor	E14
AGAGGTCGTTTACCGAGGCACTATTCATT_1	4119	2108	WT_1	WT	G1	Im L5-6 ExN_2	excitatory	E14
AGAGGTCGTTTACCGAGGCAGAGGAGAAT_1	2826	1658	WT_1	WT	G1	Im ExN_2	excitatory	E14
AGAGTACCTACTCAATAGGACTATTCATT_1	4542	2321	WT_1	WT	S	Im ExN_2	excitatory	E14
AGAGTACCTACTCAATAGGAGTTCTCATG_1	3488	1803	WT_1	WT	G1	Im ExN_2	excitatory	E14
AGAGTACCTACTCAATAGGTTGGCAAGCC_1	2530	1474	WT_1	WT	G1	Im L5-6 ExN_1	excitatory	E14
AGAGTACCTCATTCGACGGAGATTACGTT_1	2455	1376	WT_1	WT	G1	Im D1-D2 InhN	inhibitory	E14
AGAGTACCTCATTCGACGGGCGGCTGCGG_1	2405	1703	WT_1	WT	S	RG_2	progenitor	E14
AGAGTACCTCATTCGACGGTCGCCGCCGG_1	6237	2768	WT_1	WT	G1	Im L5-6 ExN_1	excitatory	E14
AGAGTACCTCTTGCGCCGCCGTTACCGCT_1	5258	2429	WT_1	WT	G1	Im InhN_2	inhibitory	E14
AGAGTACCTTTACCGAGGCCCGTATGATT_1	2618	1587	WT_1	WT	G1	Im L5-6 ExN_2	excitatory	E14
AGATCGGATACTCAATAGGAGAGGAGAAT_1	7698	3244	WT_1	WT	G1	SI InhN	inhibitory	E14
AGATCGGATACTCAATAGGGTAGGATAAG_1	2855	1780	WT_1	WT	G2M	RG_1	progenitor	E14
AGATCGGATACTCAATAGGTTGATTGGCG_1	2686	1468	WT_1	WT	G1	Im ExN_2	excitatory	E14
AGATCGGATCTAAGAGAAGCGTTACCGCT_1	2649	1688	WT_1	WT	G2M	RG_1	progenitor	E14
AGATCGGATCTTGCGCCGCAACGCGCAGA_1	3917	2086	WT_1	WT	G1	L5-6 ExN_1	excitatory	E14
AGATCGGATGCCATTCTCCACTATTCATT_1	2237	1358	WT_1	WT	G1	Im L6 ExN	excitatory	E14
AGATCGGATTAGAATTAACACTATTCATT_1	2987	1858	WT_1	WT	G2M	RG_1	progenitor	E14
AGATCGGATTTACCGAGGCACCAGGCGCA_1	3597	1996	WT_1	WT	G1	D1-D2 InhN	inhibitory	E14
AGATCGGATTTACCGAGGCAGATTACGTT_1	1945	1254	WT_1	WT	G1	Im L5-6 ExN_2	excitatory	E14
AGATTCAACACTCAATAGGCAGCTAGCGG_1	1896	1105	WT_1	WT	G1	Im InhN_3	inhibitory	E14
AGATTCAACACTCAATAGGCTAAGCCTTG_1	1747	1273	WT_1	WT	S	RG_2	progenitor	E14
AGATTCAACCATTCGACGGACCAGGCGCA_1	2879	1627	WT_1	WT	G1	Im InhN_1	inhibitory	E14
AGATTCAACCATTCGACGGCCAGATACGG_1	2889	1611	WT_1	WT	G1	Im L5-6 ExN_1	excitatory	E14
AGATTCAACCATTCGACGGGCGGCTGCGG_1	2246	1540	WT_1	WT	S	InhIP_1	progenitor	E14
AGATTCAACCTTGCGCCGCGCGGCTGCGG_1	3493	2111	WT_1	WT	G2M	RG_1	progenitor	E14
AGATTCAACGCCATTCTCCCCAGATACGG_1	3981	2247	WT_1	WT	G1	L5-6 ExN_1	excitatory	E14
AGATTCAACGCCATTCTCCTCCGGCTTAT_1	1145	833	WT_1	WT	S	SI InhN	inhibitory	E14
AGATTCAACTTACCGAGGCTATTGCTGGA_1	4810	2682	WT_1	WT	G1	Im InhN_3	inhibitory	E14
AGATTGGTTACTCAATAGGCAGCTAGCGG_1	4778	2252	WT_1	WT	G1	Im ExN_3	excitatory	E14
AGATTGGTTACTCAATAGGCGTTACCGCT_1	4405	2146	WT_1	WT	G1	Im ExN_2	excitatory	E14
AGATTGGTTACTCAATAGGTATTGCTGGA_1	3763	2094	WT_1	WT	G1	D1-D2 InhN	inhibitory	E14
AGATTGGTTCATTCGACGGCGTTACCGCT_1	2736	1549	WT_1	WT	G1	Im L5-6 ExN_1	excitatory	E14
AGATTGGTTCTTGCGCCGCCTAAGCCTTG_1	2280	1446	WT_1	WT	S	Lhx8 InhN	inhibitory	E14
AGATTGGTTGCCATTCTCCACTATTCATT_1	818	665	WT_1	WT	G1	Im InhN_1	inhibitory	E14
AGATTGGTTGCCATTCTCCCAGCTAGCGG_1	1901	1299	WT_1	WT	S	Im ExN_2	excitatory	E14
AGATTGGTTGCCATTCTCCTTGATTGGCG_1	2554	1504	WT_1	WT	G1	Im L5-6 ExN_2	excitatory	E14
AGATTGGTTTAGAATTAACCAGCTAGCGG_1	876	645	WT_1	WT	S	Im InhN_3	inhibitory	E14
AGATTGGTTTTACCGAGGCAAGTAGCTCA_1	2473	1575	WT_1	WT	G1	Im L5-6 ExN_2	excitatory	E14
AGATTGGTTTTACCGAGGCAGATTACGTT_1	4623	2803	WT_1	WT	G2M	InhIP_1	progenitor	E14
AGCAACGATACTCAATAGGCGTTACCGCT_1	2905	1711	WT_1	WT	G1	Im ExN_2	excitatory	E14
AGCAACGATACTCAATAGGGCATATGAGC_1	3995	2082	WT_1	WT	G1	Im InhN_2	inhibitory	E14
AGCAACGATCATTCGACGGAACGCGCAGA_1	3494	1856	WT_1	WT	G1	D1-D2 InhN	inhibitory	E14
AGCAACGATCATTCGACGGTTGATTGGCG_1	4488	2175	WT_1	WT	G1	SI InhN	inhibitory	E14
AGCAACGATCTAAGAGAAGAACGCGCAGA_1	9817	3752	WT_1	WT	G1	Im L5-6 ExN_1	excitatory	E14
AGCAACGATCTTGCGCCGCTTGGCAAGCC_1	3651	1887	WT_1	WT	G1	Im InhN_3	inhibitory	E14
AGCAACGATGCCATTCTCCAACGCGCAGA_1	1164	944	WT_1	WT	G1	RG_2	progenitor	E14
AGCAACGATGCCATTCTCCACCAGGCGCA_1	944	726	WT_1	WT	S	Im ExN_2	excitatory	E14
AGCATAACTACTCAATAGGCTAAGCCTTG_1	2778	1651	WT_1	WT	G1	Lhx8 InhN	inhibitory	E14
AGCATAACTACTCAATAGGTATTGCTGGA_1	2699	1726	WT_1	WT	G2M	RG_1	progenitor	E14
AGCATAACTCTAAGAGAAGTTGATTGGCG_1	1361	921	WT_1	WT	G1	Im InhN_3	inhibitory	E14
AGCATAACTCTTGCGCCGCACTATTCATT_1	3327	1959	WT_1	WT	S	RG_1	progenitor	E14
AGCATAACTCTTGCGCCGCCAGCTAGCGG_1	3529	1876	WT_1	WT	G1	Sst InhN	inhibitory	E14
AGCATAACTCTTGCGCCGCCCGTATGATT_1	4641	2345	WT_1	WT	G1	D1-D2 InhN	inhibitory	E14
AGCATAACTCTTGCGCCGCTTGATTGGCG_1	4769	2290	WT_1	WT	G1	Im ExN_3	excitatory	E14
AGCATAACTGCCATTCTCCCAGCTAGCGG_1	1172	853	WT_1	WT	G1	Im InhN_3	inhibitory	E14
AGCATAACTTAGAATTAACAAGTAGCTCA_1	2216	1299	WT_1	WT	G1	D1-D2 InhN	inhibitory	E14
AGCATAACTTAGAATTAACAGTTCTCATG_1	4706	2399	WT_1	WT	G1	Lhx8 InhN	inhibitory	E14
AGCATAACTTAGAATTAACCCAGATACGG_1	3155	1574	WT_1	WT	G1	CEA-BST InhN	inhibitory	E14
AGCATAACTTTACCGAGGCAGAGGAGAAT_1	2871	1677	WT_1	WT	G1	Im L5-6 ExN_2	excitatory	E14
AGCATTATGACTCAATAGGCCAGATACGG_1	3599	1985	WT_1	WT	G1	Im ExN_2	excitatory	E14
AGCATTATGACTCAATAGGCGTCGAGCGC_1	2587	1534	WT_1	WT	G1	Im L5-6 ExN_1	excitatory	E14
AGCATTATGCATTCGACGGACTATTCATT_1	12201	3850	WT_1	WT	G1	D1-D2 InhN	inhibitory	E14
AGCATTATGCATTCGACGGAGAGGAGAAT_1	2863	1739	WT_1	WT	S	Im ExN_1	excitatory	E14
AGCATTATGCATTCGACGGGTAGGATAAG_1	7186	3093	WT_1	WT	G1	Lhx8 InhN	inhibitory	E14
AGCATTATGCTTGCGCCGCACCAGGCGCA_1	2443	1628	WT_1	WT	S	RG_2	progenitor	E14
AGCATTATGCTTGCGCCGCCGTCGAGCGC_1	4098	1985	WT_1	WT	S	Im ExN_2	excitatory	E14
AGCATTATGCTTGCGCCGCTTGGCAAGCC_1	3570	1860	WT_1	WT	G1	Im InhN_3	inhibitory	E14
AGCATTATGGCCATTCTCCACTATTCATT_1	1425	1135	WT_1	WT	S	RG_2	progenitor	E14
AGCATTATGGCCATTCTCCCCGTATGATT_1	1179	848	WT_1	WT	G1	Im L5-6 ExN_1	excitatory	E14
AGCATTATGGCCATTCTCCCTAAGCCTTG_1	1307	959	WT_1	WT	G1	SI InhN	inhibitory	E14
AGCATTATGGCCATTCTCCGCATATGAGC_1	2105	1320	WT_1	WT	G1	Im L5-6 ExN_2	excitatory	E14
AGCATTATGTAGAATTAACACCAGGCGCA_1	1965	1196	WT_1	WT	G1	Im L5-6 ExN_2	excitatory	E14
AGCATTATGTAGAATTAACCTAAGCCTTG_1	3745	2293	WT_1	WT	G2M	InhIP_1	progenitor	E14
AGCATTATGTTACCGAGGCAGAGGAGAAT_1	3275	1755	WT_1	WT	G1	Im InhN_3	inhibitory	E14
AGCATTATGTTACCGAGGCCCGTATGATT_1	2644	1733	WT_1	WT	S	RG_1	progenitor	E14
AGCATTATGTTACCGAGGCGCATATGAGC_1	1754	1236	WT_1	WT	G1	Im ExN_1	excitatory	E14
AGCGTAAGTACTCAATAGGAGATTACGTT_1	5401	2377	WT_1	WT	G1	Im ExN_2	excitatory	E14
AGCGTAAGTACTCAATAGGGCATATGAGC_1	1481	1209	WT_1	WT	S	InhIP_1	progenitor	E14
AGCGTAAGTACTCAATAGGTATTGCTGGA_1	2906	1898	WT_1	WT	G2M	InhIP_1	progenitor	E14
AGCGTAAGTACTCAATAGGTCGCCGCCGG_1	8332	3319	WT_1	WT	G1	Im L6 ExN	excitatory	E14
AGCGTAAGTCATTCGACGGCAGCTAGCGG_1	3313	1854	WT_1	WT	G1	Im L5-6 ExN_2	excitatory	E14
AGCGTAAGTCATTCGACGGCTAAGCCTTG_1	3371	1701	WT_1	WT	G1	Im L5-6 ExN_2	excitatory	E14
AGCGTAAGTCATTCGACGGTAAGTCCTGA_1	2575	1594	WT_1	WT	S	RG_1	progenitor	E14
AGCGTAAGTCATTCGACGGTCGCCGCCGG_1	5323	2400	WT_1	WT	G1	CEA-BST InhN	inhibitory	E14
AGCGTAAGTCATTCGACGGTTGATTGGCG_1	2768	1571	WT_1	WT	G1	Im L5-6 ExN_2	excitatory	E14
AGCGTAAGTCTAAGAGAAGGTAGGATAAG_1	4714	2358	WT_1	WT	G1	Im InhN_3	inhibitory	E14
AGCGTAAGTCTTGCGCCGCAGATTACGTT_1	3745	2030	WT_1	WT	G1	Im InhN_3	inhibitory	E14
AGCGTAAGTTAGAATTAACCTAAGCCTTG_1	1072	767	WT_1	WT	G2M	RG_3	progenitor	E14
AGCGTAAGTTAGAATTAACTCCGGCTTAT_1	3246	1836	WT_1	WT	G1	Im ExN_2	excitatory	E14
AGCGTAAGTTTACCGAGGCCTAAGCCTTG_1	1299	992	WT_1	WT	G1	InhIP_1	progenitor	E14
AGCGTAAGTTTACCGAGGCGTAGGATAAG_1	2404	1502	WT_1	WT	G1	Im L5-6 ExN_2	excitatory	E14
AGCGTAAGTTTACCGAGGCTTGATTGGCG_1	1991	1258	WT_1	WT	G1	Im L5-6 ExN_1	excitatory	E14
AGCGTAAGTTTACCGAGGCTTGGCAAGCC_1	2085	1311	WT_1	WT	G1	D1-D2 InhN	inhibitory	E14
AGCTATCGTCTTGCGCCGCTTGATTGGCG_1	3096	2032	WT_1	WT	S	InhIP_1	progenitor	E14
AGCTATCGTGCCATTCTCCAGAGGAGAAT_1	1395	1094	WT_1	WT	S	RG_2	progenitor	E14
AGCTATCGTTTACCGAGGCCCGTATGATT_1	3977	2132	WT_1	WT	G1	Im ExN_2	excitatory	E14
AGCTATCGTTTACCGAGGCCGTTACCGCT_1	2293	1430	WT_1	WT	G1	Im ExN_2	excitatory	E14
AGGATAATCACTCAATAGGACCAGGCGCA_1	13921	5217	WT_1	WT	S	RG_1	progenitor	E14
AGGATAATCACTCAATAGGAGTTCTCATG_1	4530	2545	WT_1	WT	G2M	RG_1	progenitor	E14
AGGATAATCACTCAATAGGCGTTACCGCT_1	2347	1332	WT_1	WT	G1	Im D1-D2 InhN	inhibitory	E14
AGGATAATCCATTCGACGGCTAAGCCTTG_1	3485	2059	WT_1	WT	G2M	RG_1	progenitor	E14
AGGATAATCCATTCGACGGTTGGCAAGCC_1	2236	1488	WT_1	WT	S	RG_1	progenitor	E14
AGGATAATCCTTGCGCCGCCCAGATACGG_1	2581	1515	WT_1	WT	G1	Im InhN_3	inhibitory	E14
AGGATAATCTAGAATTAACTTGATTGGCG_1	6826	2833	WT_1	WT	G1	Im L6 ExN	excitatory	E14
AGGATAATCTTACCGAGGCAAGTAGCTCA_1	1657	1168	WT_1	WT	G1	Im ExN_1	excitatory	E14
AGGCATCATACTCAATAGGACCAGGCGCA_1	4588	2155	WT_1	WT	G1	Im ExN_2	excitatory	E14
AGGCATCATACTCAATAGGAGATTACGTT_1	4363	2071	WT_1	WT	G1	Sst InhN	inhibitory	E14
AGGCATCATACTCAATAGGTCCGGCTTAT_1	2852	1633	WT_1	WT	G1	Im L5-6 ExN_1	excitatory	E14
AGGCATCATACTCAATAGGTCGCCGCCGG_1	5220	2443	WT_1	WT	G1	Im InhN_2	inhibitory	E14
AGGCATCATCATTCGACGGACCAGGCGCA_1	2502	1664	WT_1	WT	G1	RG_2	progenitor	E14
AGGCATCATCATTCGACGGCAGCTAGCGG_1	3393	1800	WT_1	WT	G1	Im ExN_3	excitatory	E14
AGGCATCATCATTCGACGGGCATATGAGC_1	3981	1961	WT_1	WT	G1	SI InhN	inhibitory	E14
AGGCATCATCTTGCGCCGCAGTTCTCATG_1	3767	1949	WT_1	WT	S	Sst InhN	inhibitory	E14
AGGCATCATCTTGCGCCGCCAGCTAGCGG_1	6699	3298	WT_1	WT	G2M	InhIP_3	progenitor	E14
AGGCATCATCTTGCGCCGCTATTGCTGGA_1	4882	2427	WT_1	WT	G1	SI InhN	inhibitory	E14
AGGCATCATGCCATTCTCCTTGGCAAGCC_1	836	713	WT_1	WT	S	RG_1	progenitor	E14
AGGCATCATTTACCGAGGCACCAGGCGCA_1	1850	1336	WT_1	WT	G1	Im ExN_1	excitatory	E14
AGGCATCATTTACCGAGGCTCGGATTCGG_1	2685	1669	WT_1	WT	G1	Im ExN_3	excitatory	E14
AGGCATCATTTACCGAGGCTTGGCAAGCC_1	2100	1419	WT_1	WT	G1	Im ExN_1	excitatory	E14
AGGCGGAATACTCAATAGGAGTTCTCATG_1	5602	2350	WT_1	WT	G1	Im L6 ExN	excitatory	E14
AGGCGGAATACTCAATAGGCCGTATGATT_1	2850	1821	WT_1	WT	G1	InhIP_1	progenitor	E14
AGGCGGAATAGAGCTATAACAGCTAGCGG_1	2545	1596	WT_1	WT	S	Im InhN_3	inhibitory	E14
AGGCGGAATCATTCGACGGTCGCCGCCGG_1	6097	2599	WT_1	WT	G1	CEA-BST InhN	inhibitory	E14
AGGCGGAATCATTCGACGGTTGATTGGCG_1	2097	1410	WT_1	WT	G1	RG_2	progenitor	E14
AGGCGGAATCTAAGAGAAGTCGCCGCCGG_1	5641	2376	WT_1	WT	G1	L5-6 ExN_1	excitatory	E14
AGGCGGAATCTTGCGCCGCGCGGCTGCGG_1	3288	2077	WT_1	WT	G2M	RG_1	progenitor	E14
AGGCGGAATCTTGCGCCGCTAAGTCCTGA_1	2648	1597	WT_1	WT	G1	Im InhN_3	inhibitory	E14
AGGCGGAATCTTGCGCCGCTCGCCGCCGG_1	3533	1990	WT_1	WT	G1	Im ExN_2	excitatory	E14
AGGCGGAATGCCATTCTCCCTAAGCCTTG_1	2085	1344	WT_1	WT	G1	Cajal-Retzius	excitatory	E14
AGGCGGAATGCCATTCTCCGCGGCTGCGG_1	1938	1417	WT_1	WT	G2M	RG_1	progenitor	E14
AGGCGGAATTAGAATTAACCAGCTAGCGG_1	1847	1191	WT_1	WT	G1	Im InhN_1	inhibitory	E14
AGGCGGAATTTACCGAGGCAGATTACGTT_1	2940	1812	WT_1	WT	G1	SI InhN	inhibitory	E14
AGGCGGAATTTACCGAGGCCAGCTAGCGG_1	1386	1011	WT_1	WT	G1	Im ExN_2	excitatory	E14
AGGCGGAATTTACCGAGGCCGTCGAGCGC_1	2085	1482	WT_1	WT	S	RG_2	progenitor	E14
AGGCGGAATTTACCGAGGCTCGCCGCCGG_1	2344	1366	WT_1	WT	S	Im InhN_3	inhibitory	E14
AGGCTCGTTACTCAATAGGCCGTATGATT_1	5903	2450	WT_1	WT	G1	Im L6 ExN	excitatory	E14
AGGCTCGTTACTCAATAGGCTAAGCCTTG_1	2479	1450	WT_1	WT	G1	Im L5-6 ExN_1	excitatory	E14
AGGCTCGTTACTCAATAGGTCCGGCTTAT_1	2064	1234	WT_1	WT	G1	Im InhN_3	inhibitory	E14
AGGCTCGTTACTCAATAGGTCGCCGCCGG_1	4896	2407	WT_1	WT	G1	Im InhN_2	inhibitory	E14
AGGCTCGTTCATTCGACGGAGTTCTCATG_1	5710	2659	WT_1	WT	G1	Im L5-6 ExN_2	excitatory	E14
AGGCTCGTTCTAAGAGAAGCGTCGAGCGC_1	1478	1143	WT_1	WT	G1	InhIP_1	progenitor	E14
AGGCTCGTTCTTGCGCCGCCGTCGAGCGC_1	2915	1992	WT_1	WT	G2M	InhIP_1	progenitor	E14
AGGCTCGTTGCCATTCTCCCCGTATGATT_1	19911	5724	WT_1	WT	G1	L5-6 ExN_2	excitatory	E14
AGGCTCGTTGCCATTCTCCCGTCGAGCGC_1	1000	782	WT_1	WT	G1	Im L5-6 ExN_1	excitatory	E14
AGGCTCGTTTAGAATTAACAGATTACGTT_1	2262	1559	WT_1	WT	G2M	RG_2	progenitor	E14
AGGCTCGTTTAGAATTAACAGTTCTCATG_1	10911	3706	WT_1	WT	G1	Im ExN_3	excitatory	E14
AGGCTCGTTTAGAATTAACCTAAGCCTTG_1	1943	1190	WT_1	WT	G1	Im ExN_2	excitatory	E14
AGGCTCGTTTTACCGAGGCTTGGCAAGCC_1	2538	1598	WT_1	WT	G2M	RG_3	progenitor	E14
AGTAGCCATACTCAATAGGAACGCGCAGA_1	7012	3141	WT_1	WT	S	Sst InhN	inhibitory	E14
AGTAGCCATACTCAATAGGAGAGGAGAAT_1	3466	1876	WT_1	WT	G1	Im L5-6 ExN_1	excitatory	E14
AGTAGCCATACTCAATAGGAGATTACGTT_1	4241	2232	WT_1	WT	G1	Im ExN_3	excitatory	E14
AGTAGCCATACTCAATAGGCTAAGCCTTG_1	4040	2017	WT_1	WT	G1	Im ExN_3	excitatory	E14
AGTAGCCATAGAGCTATAACCAGATACGG_1	2508	1558	WT_1	WT	S	RG_2	progenitor	E14
AGTAGCCATCATTCGACGGAAGTAGCTCA_1	2903	1651	WT_1	WT	G1	Lhx8 InhN	inhibitory	E14
AGTAGCCATCATTCGACGGCTAAGCCTTG_1	6438	3246	WT_1	WT	G2M	RG_1	progenitor	E14
AGTAGCCATCTTGCGCCGCAAGTAGCTCA_1	3667	2161	WT_1	WT	G2M	RG_3	progenitor	E14
AGTAGCCATCTTGCGCCGCCGTCGAGCGC_1	5632	2517	WT_1	WT	G1	Im InhN_3	inhibitory	E14
AGTAGCCATGCCATTCTCCAGATTACGTT_1	1842	1391	WT_1	WT	G2M	RG_1	progenitor	E14
AGTAGCCATGCCATTCTCCCCGTATGATT_1	958	718	WT_1	WT	S	Im InhN_1	inhibitory	E14
AGTAGCCATGCCATTCTCCTCGCCGCCGG_1	1145	913	WT_1	WT	G2M	RG_3	progenitor	E14
AGTAGCCATTTACCGAGGCACCAGGCGCA_1	2808	1705	WT_1	WT	G1	Im InhN_1	inhibitory	E14
AGTAGCCATTTACCGAGGCCTAAGCCTTG_1	2416	1672	WT_1	WT	S	RG_1	progenitor	E14
AGTAGCCATTTACCGAGGCTATTGCTGGA_1	3263	1779	WT_1	WT	G1	Im InhN_3	inhibitory	E14
AGTAGCCATTTACCGAGGCTTGGCAAGCC_1	2851	1616	WT_1	WT	G1	Im L5-6 ExN_2	excitatory	E14
AGTATTAGCCATTCGACGGCGTCGAGCGC_1	2519	1600	WT_1	WT	G1	Im ExN_1	excitatory	E14
AGTATTAGCCTTGCGCCGCCCAGATACGG_1	2906	1655	WT_1	WT	G1	Im InhN_3	inhibitory	E14
AGTATTAGCCTTGCGCCGCTTGATTGGCG_1	2174	1361	WT_1	WT	G1	Im L5-6 ExN_1	excitatory	E14
AGTATTAGCTAGAATTAACCAGCTAGCGG_1	2169	1574	WT_1	WT	G1	InhIP_1	progenitor	E14
AGTATTAGCTTACCGAGGCACTATTCATT_1	3544	2071	WT_1	WT	G1	SI InhN	inhibitory	E14
AGTATTAGCTTACCGAGGCCGTTACCGCT_1	2829	1681	WT_1	WT	G1	D1-D2 InhN	inhibitory	E14
AGTCGCATTACTCAATAGGTAAGTCCTGA_1	2476	1581	WT_1	WT	S	InhIP_1	progenitor	E14
AGTCGCATTCATTCGACGGACCAGGCGCA_1	2975	1640	WT_1	WT	G1	Lhx8 InhN	inhibitory	E14
AGTCGCATTCATTCGACGGCCAGATACGG_1	5997	2571	WT_1	WT	G1	Im ExN_2	excitatory	E14
AGTCGCATTCTTGCGCCGCCGTTACCGCT_1	3291	1804	WT_1	WT	G1	Im InhN_1	inhibitory	E14
AGTCGCATTCTTGCGCCGCGCGGCTGCGG_1	3656	1871	WT_1	WT	G1	Im InhN_3	inhibitory	E14
AGTCGCATTCTTGCGCCGCTCGGATTCGG_1	2884	1848	WT_1	WT	S	RG_1	progenitor	E14
AGTCGCATTGCCATTCTCCAGTTCTCATG_1	1620	1198	WT_1	WT	G1	Im InhN_2	inhibitory	E14
AGTCGCATTGCCATTCTCCCGTCGAGCGC_1	5643	2930	WT_1	WT	G1	Cajal-Retzius	excitatory	E14
AGTCGCATTGCCATTCTCCGCGGCTGCGG_1	1769	1234	WT_1	WT	S	Im L5-6 ExN_1	excitatory	E14
AGTCGCATTGCCATTCTCCGTAGGATAAG_1	1412	1107	WT_1	WT	S	RG_1	progenitor	E14
AGTCGCATTGCCATTCTCCTAAGTCCTGA_1	2123	1522	WT_1	WT	G2M	RG_1	progenitor	E14
AGTCGCATTTAGAATTAACCCAGATACGG_1	18842	6048	WT_1	WT	S	InhIP_1	progenitor	E14
AGTCGCATTTTACCGAGGCAACGCGCAGA_1	2194	1438	WT_1	WT	S	Im ExN_1	excitatory	E14
AGTCGCATTTTACCGAGGCACTATTCATT_1	4904	2490	WT_1	WT	G1	Im ExN_2	excitatory	E14
AGTCGCATTTTACCGAGGCAGAGGAGAAT_1	3314	1732	WT_1	WT	G1	Im ExN_2	excitatory	E14
AGTCGCATTTTACCGAGGCCAGCTAGCGG_1	2738	1668	WT_1	WT	G1	Im InhN_2	inhibitory	E14
AGTCGCATTTTACCGAGGCTAAGTCCTGA_1	1721	1095	WT_1	WT	G1	Im InhN_3	inhibitory	E14
AGTTAACCAACTCAATAGGGCGGCTGCGG_1	1938	1248	WT_1	WT	G1	Sst InhN	inhibitory	E14
AGTTAACCACTTGCGCCGCACTATTCATT_1	3704	2107	WT_1	WT	G2M	RG_1	progenitor	E14
AGTTAACCACTTGCGCCGCGTAGGATAAG_1	6615	3348	WT_1	WT	S	RG_1	progenitor	E14
AGTTAACCAGCCATTCTCCCCGTATGATT_1	1947	1298	WT_1	WT	G1	Im L5-6 ExN_1	excitatory	E14
AGTTAACCAGCCATTCTCCCGTTACCGCT_1	1350	1054	WT_1	WT	G2M	RG_2	progenitor	E14
AGTTAACCAGCCATTCTCCGCATATGAGC_1	1951	1210	WT_1	WT	S	CEA-BST InhN	inhibitory	E14
AGTTAACCATAGAATTAACTTGGCAAGCC_1	1883	1152	WT_1	WT	G1	Im L5-6 ExN_2	excitatory	E14
AGTTAACCATTACCGAGGCACCAGGCGCA_1	1519	1070	WT_1	WT	S	Im ExN_1	excitatory	E14
AGTTGCGCTACTCAATAGGAGATTACGTT_1	5671	2463	WT_1	WT	G1	Im L5-6 ExN_2	excitatory	E14
AGTTGCGCTACTCAATAGGTCCGGCTTAT_1	4012	2051	WT_1	WT	G1	Im L5-6 ExN_1	excitatory	E14
AGTTGCGCTCATTCGACGGCTAAGCCTTG_1	2736	1656	WT_1	WT	G1	Im ExN_1	excitatory	E14
AGTTGCGCTCATTCGACGGGCGGCTGCGG_1	2245	1381	WT_1	WT	G1	D1-D2 InhN	inhibitory	E14
AGTTGCGCTCTTGCGCCGCAACGCGCAGA_1	3311	1830	WT_1	WT	G1	Im L5-6 ExN_1	excitatory	E14
AGTTGCGCTCTTGCGCCGCCTAAGCCTTG_1	2254	1403	WT_1	WT	S	Sst InhN	inhibitory	E14
AGTTGCGCTCTTGCGCCGCGCGGCTGCGG_1	4699	2598	WT_1	WT	S	Im InhN_3	inhibitory	E14
AGTTGCGCTCTTGCGCCGCTCCGGCTTAT_1	4018	2063	WT_1	WT	G1	Im L5-6 ExN_2	excitatory	E14
AGTTGCGCTGCCATTCTCCAAGTAGCTCA_1	1246	852	WT_1	WT	G1	Im L5-6 ExN_2	excitatory	E14
AGTTGCGCTGCCATTCTCCACTATTCATT_1	1369	930	WT_1	WT	G1	Im L6 ExN	excitatory	E14
AGTTGCGCTTAGAATTAACGCATATGAGC_1	1001	699	WT_1	WT	G1	Im L5-6 ExN_1	excitatory	E14
AGTTGCGCTTAGAATTAACGCGGCTGCGG_1	1007	715	WT_1	WT	G1	Im L5-6 ExN_2	excitatory	E14
AGTTGCGCTTTACCGAGGCAAGTAGCTCA_1	3759	2298	WT_1	WT	S	RG_3	progenitor	E14
AGTTGCGCTTTACCGAGGCTAAGTCCTGA_1	3484	2007	WT_1	WT	S	Im InhN_2	inhibitory	E14
ATAACTTCCACTCAATAGGTATTGCTGGA_1	6320	2793	WT_1	WT	G1	Lhx8 InhN	inhibitory	E14
ATAACTTCCCATTCGACGGACTATTCATT_1	2433	1656	WT_1	WT	G1	Im ExN_1	excitatory	E14
ATAACTTCCCATTCGACGGAGAGGAGAAT_1	3234	2046	WT_1	WT	S	RG_2	progenitor	E14
ATAACTTCCCATTCGACGGCGTCGAGCGC_1	5001	2386	WT_1	WT	G1	L5-6 ExN_1	excitatory	E14
ATAACTTCCCATTCGACGGGCGGCTGCGG_1	5274	2691	WT_1	WT	G2M	RG_1	progenitor	E14
ATAACTTCCCTAAGAGAAGAAGTAGCTCA_1	2370	1607	WT_1	WT	G2M	RG_2	progenitor	E14
ATAACTTCCCTTGCGCCGCCTAAGCCTTG_1	3851	1985	WT_1	WT	G1	Im ExN_2	excitatory	E14
ATAACTTCCCTTGCGCCGCTTGATTGGCG_1	2371	1628	WT_1	WT	G2M	InhIP_1	progenitor	E14
ATAACTTCCGCCATTCTCCACCAGGCGCA_1	926	722	WT_1	WT	G1	Im InhN_2	inhibitory	E14
ATAACTTCCTAGAATTAACCTAAGCCTTG_1	1356	913	WT_1	WT	G1	Im L5-6 ExN_1	excitatory	E14
ATAACTTCCTAGAATTAACGTAGGATAAG_1	2855	1541	WT_1	WT	G1	Im ExN_2	excitatory	E14
ATAACTTCCTTACCGAGGCACCAGGCGCA_1	3770	1995	WT_1	WT	G1	Im L5-6 ExN_2	excitatory	E14
ATAACTTCCTTACCGAGGCAGAGGAGAAT_1	3942	1976	WT_1	WT	G1	Im L6 ExN	excitatory	E14
ATAACTTCCTTACCGAGGCCAGCTAGCGG_1	4032	1993	WT_1	WT	G1	Im ExN_2	excitatory	E14
ATAAGCGAAACTCAATAGGACTATTCATT_1	2484	1671	WT_1	WT	S	Im ExN_1	excitatory	E14
ATAAGCGAAACTCAATAGGTCGGATTCGG_1	1175	916	WT_1	WT	G2M	RG_1	progenitor	E14
ATAAGCGAAACTCAATAGGTTGGCAAGCC_1	2645	1501	WT_1	WT	G1	Im L5-6 ExN_1	excitatory	E14
ATAAGCGAACATTCGACGGAGAGGAGAAT_1	4069	1952	WT_1	WT	G1	CEA-BST InhN	inhibitory	E14
ATAAGCGAACATTCGACGGAGATTACGTT_1	4022	2053	WT_1	WT	G1	Im ExN_2	excitatory	E14
ATAAGCGAACATTCGACGGTCCGGCTTAT_1	3381	2024	WT_1	WT	S	RG_2	progenitor	E14
ATAAGCGAACTTGCGCCGCGTAGGATAAG_1	5950	2759	WT_1	WT	G1	Cajal-Retzius	excitatory	E14
ATAAGCGAACTTGCGCCGCTTGATTGGCG_1	2549	1549	WT_1	WT	G1	Im ExN_1	excitatory	E14
ATAAGCGAACTTGCGCCGCTTGGCAAGCC_1	2352	1580	WT_1	WT	G2M	RG_1	progenitor	E14
ATAAGCGAAGCCATTCTCCACTATTCATT_1	908	773	WT_1	WT	S	RG_2	progenitor	E14
ATAAGCGAAGCCATTCTCCAGAGGAGAAT_1	1057	775	WT_1	WT	G1	D1-D2 InhN	inhibitory	E14
ATAAGCGAAGCCATTCTCCCGTTACCGCT_1	2544	1776	WT_1	WT	S	RG_2	progenitor	E14
ATAATCCTGCATTCGACGGCGTTACCGCT_1	3153	1734	WT_1	WT	G1	Im L5-6 ExN_1	excitatory	E14
ATAATCCTGCATTCGACGGTTGATTGGCG_1	1580	1185	WT_1	WT	G1	RG_2	progenitor	E14
ATAATCCTGCTTGCGCCGCCCAGATACGG_1	4021	2053	WT_1	WT	S	Sst InhN	inhibitory	E14
ATAATCCTGCTTGCGCCGCGCATATGAGC_1	4188	2103	WT_1	WT	G1	Im ExN_3	excitatory	E14
ATAATCCTGGCCATTCTCCTATTGCTGGA_1	2456	1739	WT_1	WT	G1	Im ExN_1	excitatory	E14
ATAATCCTGGCCATTCTCCTCCGGCTTAT_1	1237	904	WT_1	WT	G1	Im ExN_2	excitatory	E14
ATAATCCTGTAGAATTAACTCGGATTCGG_1	818	717	WT_1	WT	G2M	RG_2	progenitor	E14
ATAATCCTGTTACCGAGGCAGAGGAGAAT_1	4347	2115	WT_1	WT	G1	L5-6 ExN_1	excitatory	E14
ATAATCCTGTTACCGAGGCCTAAGCCTTG_1	1801	1176	WT_1	WT	G1	Im InhN_2	inhibitory	E14
ATAATCCTGTTACCGAGGCTATTGCTGGA_1	1973	1249	WT_1	WT	G1	Sst InhN	inhibitory	E14
ATAATCCTGTTGACTTCAGGCATATGAGC_1	6587	3139	WT_1	WT	G2M	InhIP_1	progenitor	E14
ATACCAGTTACTCAATAGGACTATTCATT_1	3739	2141	WT_1	WT	G2M	RG_1	progenitor	E14
ATACCAGTTACTCAATAGGCAGCTAGCGG_1	6781	3327	WT_1	WT	G2M	InhIP_2	progenitor	E14
ATACCAGTTACTCAATAGGCTAAGCCTTG_1	3381	1759	WT_1	WT	G1	Im L5-6 ExN_2	excitatory	E14
ATACCAGTTACTCAATAGGGCGGCTGCGG_1	1385	1067	WT_1	WT	G1	RG_2	progenitor	E14
ATACCAGTTACTCAATAGGGTAGGATAAG_1	1846	1474	WT_1	WT	G2M	RG_2	progenitor	E14
ATACCAGTTACTCAATAGGTCCGGCTTAT_1	4577	2097	WT_1	WT	G1	Im L6 ExN	excitatory	E14
ATACCAGTTCATTCGACGGAGAGGAGAAT_1	4304	2087	WT_1	WT	G1	D1-D2 InhN	inhibitory	E14
ATACCAGTTCATTCGACGGAGATTACGTT_1	2404	1589	WT_1	WT	S	InhIP_1	progenitor	E14
ATACCAGTTCATTCGACGGCCGTATGATT_1	2478	1499	WT_1	WT	G1	Im D1-D2 InhN	inhibitory	E14
ATACCAGTTCTAAGAGAAGAGATTACGTT_1	2010	1357	WT_1	WT	G1	Im L5-6 ExN_1	excitatory	E14
ATACCAGTTCTAAGAGAAGTTGATTGGCG_1	1639	1126	WT_1	WT	G1	Im L5-6 ExN_1	excitatory	E14
ATACCAGTTCTTGCGCCGCTCCGGCTTAT_1	9778	3601	WT_1	WT	G1	Im L6 ExN	excitatory	E14
ATACCAGTTCTTGCGCCGCTTGGCAAGCC_1	2624	1656	WT_1	WT	G1	Im InhN_2	inhibitory	E14
ATACCAGTTGCCATTCTCCAGAGGAGAAT_1	1350	937	WT_1	WT	G1	Im L6 ExN	excitatory	E14
ATACCAGTTGCCATTCTCCTATTGCTGGA_1	1052	806	WT_1	WT	S	Im ExN_2	excitatory	E14
ATACCAGTTTAGAATTAACTATTGCTGGA_1	1937	1354	WT_1	WT	G2M	RG_1	progenitor	E14
ATACCAGTTTAGAATTAACTTGATTGGCG_1	1398	953	WT_1	WT	S	Im ExN_2	excitatory	E14
ATACCAGTTTTACCGAGGCACTATTCATT_1	4085	2060	WT_1	WT	G1	D1-D2 InhN	inhibitory	E14
ATACCAGTTTTACCGAGGCTATTGCTGGA_1	2086	1481	WT_1	WT	S	RG_1	progenitor	E14
ATACTACTCCTTGCGCCGCCAGCTAGCGG_1	1736	1150	WT_1	WT	G1	Im ExN_1	excitatory	E14
ATACTACTCCTTGCGCCGCGTAGGATAAG_1	2170	1511	WT_1	WT	S	RG_2	progenitor	E14
ATACTACTCCTTGCGCCGCTTGATTGGCG_1	4039	2078	WT_1	WT	G1	Im InhN_2	inhibitory	E14
ATACTACTCGCCATTCTCCACCAGGCGCA_1	1056	822	WT_1	WT	G1	Sst InhN	inhibitory	E14
ATACTACTCGCCATTCTCCACTATTCATT_1	1323	996	WT_1	WT	G1	Im L5-6 ExN_2	excitatory	E14
ATACTACTCGCCATTCTCCTAAGTCCTGA_1	995	791	WT_1	WT	G1	SI InhN	inhibitory	E14
ATACTACTCTAGAATTAACAAGTAGCTCA_1	2250	1260	WT_1	WT	G1	Im L6 ExN	excitatory	E14
ATACTACTCTAGAATTAACACCAGGCGCA_1	1469	1004	WT_1	WT	G1	Im ExN_2	excitatory	E14
ATACTACTCTAGAATTAACCAGCTAGCGG_1	1507	1045	WT_1	WT	G1	Im ExN_1	excitatory	E14
ATACTACTCTAGAATTAACTCGCCGCCGG_1	3778	1888	WT_1	WT	G1	Im L5-6 ExN_2	excitatory	E14
ATACTACTCTTACCGAGGCAAGTAGCTCA_1	3172	1872	WT_1	WT	S	RG_3	progenitor	E14
ATACTACTCTTACCGAGGCACCAGGCGCA_1	3795	1837	WT_1	WT	G1	D1-D2 InhN	inhibitory	E14
ATACTACTCTTACCGAGGCCGTTACCGCT_1	5027	2427	WT_1	WT	G1	Im InhN_2	inhibitory	E14
ATACTACTCTTACCGAGGCTTGGCAAGCC_1	1040	807	WT_1	WT	G1	Im InhN_2	inhibitory	E14
ATACTACTCTTGACTTCAGTAAGTCCTGA_1	2690	1674	WT_1	WT	S	InhIP_1	progenitor	E14
ATACTACTCTTGACTTCAGTCGCCGCCGG_1	8471	3162	WT_1	WT	G1	Im L5-6 ExN_2	excitatory	E14
ATAGTCGCTACTCAATAGGAAGTAGCTCA_1	2722	1699	WT_1	WT	G2M	RG_3	progenitor	E14
ATAGTCGCTACTCAATAGGAGATTACGTT_1	2569	1728	WT_1	WT	S	InhIP_1	progenitor	E14
ATAGTCGCTCATTCGACGGAGTTCTCATG_1	3952	2022	WT_1	WT	G1	Im InhN_1	inhibitory	E14
ATAGTCGCTCTAAGAGAAGCCGTATGATT_1	3247	1791	WT_1	WT	G1	Im ExN_3	excitatory	E14
ATAGTCGCTCTTGCGCCGCACCAGGCGCA_1	1140	986	WT_1	WT	G2M	InhIP_1	progenitor	E14
ATAGTCGCTTAGAATTAACCCAGATACGG_1	925	732	WT_1	WT	G1	InhIP_1	progenitor	E14
ATAGTCGCTTTACCGAGGCAGATTACGTT_1	2130	1385	WT_1	WT	G1	Im L5-6 ExN_1	excitatory	E14
ATAGTCGCTTTGACTTCAGTTGATTGGCG_1	1730	1251	WT_1	WT	S	RG_2	progenitor	E14
ATAGTTGACACTCAATAGGCCGTATGATT_1	3490	1818	WT_1	WT	G1	Im ExN_2	excitatory	E14
ATAGTTGACACTCAATAGGCGTTACCGCT_1	3015	1671	WT_1	WT	G1	Im InhN_3	inhibitory	E14
ATAGTTGACACTCAATAGGTAAGTCCTGA_1	3469	1925	WT_1	WT	G1	Sst InhN	inhibitory	E14
ATAGTTGACCTAAGAGAAGAACGCGCAGA_1	2606	1652	WT_1	WT	S	SI InhN	inhibitory	E14
ATAGTTGACCTTGCGCCGCAGAGGAGAAT_1	4576	2164	WT_1	WT	G1	Im L6 ExN	excitatory	E14
ATAGTTGACCTTGCGCCGCTAAGTCCTGA_1	2781	1639	WT_1	WT	G1	CEA-BST InhN	inhibitory	E14
ATAGTTGACCTTGCGCCGCTTGATTGGCG_1	2451	1747	WT_1	WT	S	RG_1	progenitor	E14
ATAGTTGACGCCATTCTCCAAGTAGCTCA_1	929	733	WT_1	WT	G1	Im ExN_2	excitatory	E14
ATAGTTGACGCCATTCTCCTATTGCTGGA_1	2328	1681	WT_1	WT	S	RG_2	progenitor	E14
ATAGTTGACTAGAATTAACACTATTCATT_1	1370	1049	WT_1	WT	S	RG_2	progenitor	E14
ATAGTTGACTAGAATTAACTCCGGCTTAT_1	994	886	WT_1	WT	S	RG_2	progenitor	E14
ATAGTTGACTTACCGAGGCAGATTACGTT_1	2504	1681	WT_1	WT	S	InhIP_1	progenitor	E14
ATATCCTACACTCAATAGGCAGCTAGCGG_1	2621	1744	WT_1	WT	S	RG_1	progenitor	E14
ATATCCTACACTCAATAGGGCATATGAGC_1	2575	1719	WT_1	WT	G2M	InhIP_2	progenitor	E14
ATATCCTACCATTCGACGGAGAGGAGAAT_1	2165	1443	WT_1	WT	S	Im InhN_2	inhibitory	E14
ATATCCTACCTTGCGCCGCAACGCGCAGA_1	3503	1985	WT_1	WT	S	SI InhN	inhibitory	E14
ATATCCTACCTTGCGCCGCAAGTAGCTCA_1	1788	1171	WT_1	WT	G1	Im ExN_2	excitatory	E14
ATATCCTACCTTGCGCCGCGTAGGATAAG_1	5195	2347	WT_1	WT	G1	Im L6 ExN	excitatory	E14
ATATCCTACCTTGCGCCGCTAAGTCCTGA_1	1784	1140	WT_1	WT	G1	SI InhN	inhibitory	E14
ATATCCTACGCCATTCTCCGCGGCTGCGG_1	819	632	WT_1	WT	G1	Im InhN_2	inhibitory	E14
ATATCCTACGCCATTCTCCTCGGATTCGG_1	1726	1273	WT_1	WT	S	RG_2	progenitor	E14
ATATCCTACTAGAATTAACGCATATGAGC_1	969	762	WT_1	WT	G1	Im D1-D2 InhN	inhibitory	E14
ATATCCTACTTACCGAGGCAAGTAGCTCA_1	2966	1838	WT_1	WT	G1	Im L5-6 ExN_1	excitatory	E14
ATATCCTACTTACCGAGGCAGTTCTCATG_1	3168	2023	WT_1	WT	G2M	InhIP_1	progenitor	E14
ATATCCTACTTACCGAGGCCCGTATGATT_1	4462	2340	WT_1	WT	G1	Im ExN_2	excitatory	E14
ATATCCTACTTACCGAGGCTTGATTGGCG_1	1360	1054	WT_1	WT	S	RG_2	progenitor	E14
ATATCTGGACATTCGACGGAGAGGAGAAT_1	3729	1834	WT_1	WT	G1	Im InhN_2	inhibitory	E14
ATATCTGGACATTCGACGGTCCGGCTTAT_1	2049	1458	WT_1	WT	S	InhIP_1	progenitor	E14
ATATCTGGACATTCGACGGTCGCCGCCGG_1	4219	2391	WT_1	WT	G2M	RG_1	progenitor	E14
ATATCTGGACTAAGAGAAGTTGATTGGCG_1	3061	1752	WT_1	WT	G1	RG_2	progenitor	E14
ATATCTGGACTTGCGCCGCGCGGCTGCGG_1	1632	1054	WT_1	WT	G1	Im InhN_1	inhibitory	E14
ATATCTGGACTTGCGCCGCTAAGTCCTGA_1	2773	1579	WT_1	WT	S	Sst InhN	inhibitory	E14
ATATCTGGAGCCATTCTCCAGAGGAGAAT_1	2672	1704	WT_1	WT	G1	SI InhN	inhibitory	E14
ATATCTGGAGCCATTCTCCGCGGCTGCGG_1	928	746	WT_1	WT	G2M	RG_1	progenitor	E14
ATATCTGGATAGAATTAACAGAGGAGAAT_1	1551	1038	WT_1	WT	G1	Im L5-6 ExN_1	excitatory	E14
ATATCTGGATAGAATTAACCAGCTAGCGG_1	2941	1574	WT_1	WT	G1	Im L6 ExN	excitatory	E14
ATATCTGGATAGAATTAACCTAAGCCTTG_1	2078	1264	WT_1	WT	G1	Im L5-6 ExN_1	excitatory	E14
ATATCTGGATAGAATTAACTAAGTCCTGA_1	1236	895	WT_1	WT	G1	SI InhN	inhibitory	E14
ATATGCCATACTCAATAGGTTGGCAAGCC_1	2718	1558	WT_1	WT	G1	Im ExN_2	excitatory	E14
ATATGCCATCATTCGACGGAGTTCTCATG_1	4457	2211	WT_1	WT	G1	Im ExN_3	excitatory	E14
ATATGCCATCATTCGACGGTCCGGCTTAT_1	11571	3608	WT_1	WT	G1	L5-6 ExN_2	excitatory	E14
ATATGCCATCTAAGAGAAGACCAGGCGCA_1	2658	1821	WT_1	WT	S	RG_1	progenitor	E14
ATATGCCATCTTGCGCCGCGCGGCTGCGG_1	2020	1256	WT_1	WT	G1	Im L5-6 ExN_1	excitatory	E14
ATATGCCATCTTGCGCCGCTCGGATTCGG_1	942	776	WT_1	WT	S	RG_2	progenitor	E14
ATATGCCATCTTGCGCCGCTTGATTGGCG_1	3601	1927	WT_1	WT	G1	Im ExN_3	excitatory	E14
ATATGCCATCTTGCGCCGCTTGGCAAGCC_1	1868	1246	WT_1	WT	G1	Im ExN_1	excitatory	E14
ATATGCCATGCCATTCTCCAGATTACGTT_1	3830	2156	WT_1	WT	G1	Im L5-6 ExN_2	excitatory	E14
ATATGCCATGCCATTCTCCCCGTATGATT_1	1677	1089	WT_1	WT	G1	Lhx8 InhN	inhibitory	E14
ATATGCCATGCCATTCTCCTTGATTGGCG_1	1030	825	WT_1	WT	G1	Im ExN_1	excitatory	E14
ATATGCCATGCCATTCTCCTTGGCAAGCC_1	1236	921	WT_1	WT	G1	Lhx8 InhN	inhibitory	E14
ATATGCCATTAGAATTAACACCAGGCGCA_1	2842	1475	WT_1	WT	G1	Im L6 ExN	excitatory	E14
ATATGCCATTAGAATTAACTCGGATTCGG_1	1007	724	WT_1	WT	G1	Im L5-6 ExN_1	excitatory	E14
ATATGGATCACTCAATAGGAACGCGCAGA_1	3080	1596	WT_1	WT	S	Sst InhN	inhibitory	E14
ATATGGATCACTCAATAGGCGTTACCGCT_1	5808	3066	WT_1	WT	S	RG_2	progenitor	E14
ATATGGATCACTCAATAGGGTAGGATAAG_1	2933	1797	WT_1	WT	G2M	InhIP_1	progenitor	E14
ATATGGATCACTCAATAGGTCGCCGCCGG_1	3252	1762	WT_1	WT	G1	Im L5-6 ExN_1	excitatory	E14
ATATGGATCAGAGCTATAATCGCCGCCGG_1	2544	1409	WT_1	WT	G1	Sst InhN	inhibitory	E14
ATATGGATCCATTCGACGGAAGTAGCTCA_1	2375	1500	WT_1	WT	G1	Im L5-6 ExN_1	excitatory	E14
ATATGGATCCATTCGACGGGTAGGATAAG_1	1967	1431	WT_1	WT	G1	RG_2	progenitor	E14
ATATGGATCCATTCGACGGTAAGTCCTGA_1	4735	2304	WT_1	WT	G1	Im InhN_1	inhibitory	E14
ATATGGATCCATTCGACGGTCCGGCTTAT_1	4097	2259	WT_1	WT	G2M	RG_1	progenitor	E14
ATATGGATCCATTCGACGGTCGGATTCGG_1	1483	981	WT_1	WT	G1	Im ExN_3	excitatory	E14
ATATGGATCCTTGCGCCGCACCAGGCGCA_1	4144	2026	WT_1	WT	G1	Sst InhN	inhibitory	E14
ATATGGATCCTTGCGCCGCCTAAGCCTTG_1	1020	798	WT_1	WT	G2M	InhIP_3	progenitor	E14
ATATGGATCCTTGCGCCGCGCATATGAGC_1	1619	1049	WT_1	WT	G1	Im InhN_2	inhibitory	E14
ATATGGATCCTTGCGCCGCTCGCCGCCGG_1	3176	2019	WT_1	WT	G2M	RG_1	progenitor	E14
ATATGGATCGCCATTCTCCCCAGATACGG_1	2380	1528	WT_1	WT	G1	RG_2	progenitor	E14
ATATGGATCTAGAATTAACAACGCGCAGA_1	2448	1569	WT_1	WT	G1	Im L5-6 ExN_1	excitatory	E14
ATATGGATCTAGAATTAACGTAGGATAAG_1	1536	1134	WT_1	WT	G2M	RG_1	progenitor	E14
ATATGGATCTTACCGAGGCAAGTAGCTCA_1	1903	1218	WT_1	WT	G1	Sst InhN	inhibitory	E14
ATATGGATCTTACCGAGGCCGTTACCGCT_1	4207	2243	WT_1	WT	G1	D1-D2 InhN	inhibitory	E14
ATATGGATCTTACCGAGGCGCATATGAGC_1	1580	1053	WT_1	WT	G1	Im L5-6 ExN_1	excitatory	E14
ATATGGATCTTACCGAGGCGCGGCTGCGG_1	1071	835	WT_1	WT	G1	Im ExN_1	excitatory	E14
ATATGGATCTTACCGAGGCGTAGGATAAG_1	1874	1252	WT_1	WT	G1	Im L5-6 ExN_1	excitatory	E14
ATATGGATCTTGACTTCAGCTAAGCCTTG_1	4545	2048	WT_1	WT	G1	Im InhN_3	inhibitory	E14
ATCAATACGACTCAATAGGCAGCTAGCGG_1	12064	4557	WT_1	WT	G2M	RG_1	progenitor	E14
ATCAATACGCATTCGACGGAGAGGAGAAT_1	6097	3080	WT_1	WT	S	RG_1	progenitor	E14
ATCAATACGCATTCGACGGGCATATGAGC_1	6806	2911	WT_1	WT	G1	L5-6 ExN_1	excitatory	E14
ATCAATACGCATTCGACGGTCGCCGCCGG_1	3907	2107	WT_1	WT	G1	Im ExN_2	excitatory	E14
ATCAATACGCTTGCGCCGCACTATTCATT_1	3001	1702	WT_1	WT	G1	Im ExN_2	excitatory	E14
ATCAATACGCTTGCGCCGCTCGCCGCCGG_1	2883	1781	WT_1	WT	G1	SI InhN	inhibitory	E14
ATCAATACGGCCATTCTCCCGTTACCGCT_1	1645	1151	WT_1	WT	G1	Im L5-6 ExN_1	excitatory	E14
ATCAATACGTAGAATTAACTCGCCGCCGG_1	2087	1242	WT_1	WT	G1	Im L5-6 ExN_1	excitatory	E14
ATCAATACGTTACCGAGGCCAGCTAGCGG_1	1787	1145	WT_1	WT	S	Im ExN_2	excitatory	E14
ATCAATACGTTACCGAGGCCCAGATACGG_1	5508	2449	WT_1	WT	G1	Im L6 ExN	excitatory	E14
ATCAATACGTTACCGAGGCTAAGTCCTGA_1	2132	1374	WT_1	WT	G1	Im InhN_1	inhibitory	E14
ATCAATACGTTACCGAGGCTATTGCTGGA_1	1890	1226	WT_1	WT	G1	Im L5-6 ExN_1	excitatory	E14
ATCAGTCATACTCAATAGGAACGCGCAGA_1	6843	2753	WT_1	WT	G1	Im ExN_2	excitatory	E14
ATCAGTCATACTCAATAGGACCAGGCGCA_1	3741	2262	WT_1	WT	S	RG_2	progenitor	E14
ATCAGTCATACTCAATAGGAGATTACGTT_1	3314	1974	WT_1	WT	S	RG_1	progenitor	E14
ATCAGTCATACTCAATAGGCGTCGAGCGC_1	2840	1663	WT_1	WT	G1	Im ExN_1	excitatory	E14
ATCAGTCATACTCAATAGGTCGCCGCCGG_1	2791	1477	WT_1	WT	S	Im InhN_3	inhibitory	E14
ATCAGTCATCATTCGACGGAGAGGAGAAT_1	4611	2279	WT_1	WT	G1	Im ExN_2	excitatory	E14
ATCAGTCATCATTCGACGGAGTTCTCATG_1	4166	2273	WT_1	WT	G2M	RG_3	progenitor	E14
ATCAGTCATCATTCGACGGTTGATTGGCG_1	2989	1860	WT_1	WT	S	Im ExN_1	excitatory	E14
ATCAGTCATCTTGCGCCGCACTATTCATT_1	5296	2488	WT_1	WT	G1	Cajal-Retzius	excitatory	E14
ATCAGTCATCTTGCGCCGCAGAGGAGAAT_1	4008	2221	WT_1	WT	G2M	InhIP_2	progenitor	E14
ATCAGTCATCTTGCGCCGCAGATTACGTT_1	2000	1348	WT_1	WT	G1	D1-D2 InhN	inhibitory	E14
ATCAGTCATCTTGCGCCGCGCGGCTGCGG_1	5940	3081	WT_1	WT	G2M	InhIP_1	progenitor	E14
ATCAGTCATCTTGCGCCGCTTGATTGGCG_1	2534	1411	WT_1	WT	G1	Sst InhN	inhibitory	E14
ATCAGTCATGCCATTCTCCGTAGGATAAG_1	1297	1009	WT_1	WT	G2M	InhIP_1	progenitor	E14
ATCAGTCATGCCATTCTCCTTGGCAAGCC_1	1382	1046	WT_1	WT	G1	Im L5-6 ExN_2	excitatory	E14
ATCAGTCATTAGAATTAACAGTTCTCATG_1	2317	1406	WT_1	WT	G1	SI InhN	inhibitory	E14
ATCAGTCATTTACCGAGGCCCGTATGATT_1	3277	1863	WT_1	WT	G1	Im InhN_2	inhibitory	E14
ATCAGTCATTTACCGAGGCGCGGCTGCGG_1	2221	1418	WT_1	WT	G1	Im L5-6 ExN_1	excitatory	E14
ATCAGTCATTTACCGAGGCTTGGCAAGCC_1	5451	2612	WT_1	WT	G1	Im ExN_2	excitatory	E14
ATCTGATGAACTCAATAGGACCAGGCGCA_1	2332	1559	WT_1	WT	S	RG_2	progenitor	E14
ATCTGATGAACTCAATAGGAGATTACGTT_1	2507	1565	WT_1	WT	G1	Im ExN_2	excitatory	E14
ATCTGATGACATTCGACGGTCGGATTCGG_1	5231	2500	WT_1	WT	G1	Im InhN_2	inhibitory	E14
ATCTGATGACTTGCGCCGCCTAAGCCTTG_1	3946	2082	WT_1	WT	G1	Im L5-6 ExN_2	excitatory	E14
ATCTGATGACTTGCGCCGCGCATATGAGC_1	987	708	WT_1	WT	G2M	Im InhN_1	inhibitory	E14
ATCTGATGAGCCATTCTCCAGATTACGTT_1	920	751	WT_1	WT	G1	Im L5-6 ExN_1	excitatory	E14
ATCTGATGAGCCATTCTCCCGTCGAGCGC_1	1461	1067	WT_1	WT	G2M	RG_3	progenitor	E14
ATCTGATGAGCCATTCTCCCTAAGCCTTG_1	868	673	WT_1	WT	G1	Im D1-D2 InhN	inhibitory	E14
ATCTGATGAGCCATTCTCCGTAGGATAAG_1	1196	870	WT_1	WT	S	Im D1-D2 InhN	inhibitory	E14
ATCTGATGATTACCGAGGCCCGTATGATT_1	3039	1792	WT_1	WT	G1	Im L5-6 ExN_1	excitatory	E14
ATCTGATGATTACCGAGGCGCATATGAGC_1	4203	2276	WT_1	WT	G2M	OPC	glia	E14
ATCTTCAGAACTCAATAGGAGAGGAGAAT_1	3847	1889	WT_1	WT	G1	Im InhN_1	inhibitory	E14
ATCTTCAGAACTCAATAGGTCGGATTCGG_1	1839	1322	WT_1	WT	G2M	InhIP_2	progenitor	E14
ATCTTCAGACTAAGAGAAGCCAGATACGG_1	2241	1591	WT_1	WT	G1	RG_2	progenitor	E14
ATCTTCAGACTTGCGCCGCAAGTAGCTCA_1	3793	1861	WT_1	WT	G1	Im L6 ExN	excitatory	E14
ATCTTCAGACTTGCGCCGCTATTGCTGGA_1	5684	2639	WT_1	WT	G1	Im ExN_2	excitatory	E14
ATCTTCAGACTTGCGCCGCTTGATTGGCG_1	3511	1959	WT_1	WT	G1	Im ExN_2	excitatory	E14
ATCTTCAGATAGAATTAACAGAGGAGAAT_1	2943	1541	WT_1	WT	G1	Im L6 ExN	excitatory	E14
ATGCATTCAACTCAATAGGAGTTCTCATG_1	8363	3262	WT_1	WT	G1	D1-D2 InhN	inhibitory	E14
ATGCATTCAACTCAATAGGGCGGCTGCGG_1	3159	1697	WT_1	WT	G1	CEA-BST InhN	inhibitory	E14
ATGCATTCAACTCAATAGGTTGATTGGCG_1	7495	3029	WT_1	WT	G1	Im L6 ExN	excitatory	E14
ATGCATTCACTAAGAGAAGCCAGATACGG_1	7040	2743	WT_1	WT	G1	D1-D2 InhN	inhibitory	E14
ATGCATTCACTAAGAGAAGGCGGCTGCGG_1	1296	924	WT_1	WT	G1	Im ExN_1	excitatory	E14
ATGCATTCACTTGCGCCGCAGAGGAGAAT_1	2088	1321	WT_1	WT	G1	Im InhN_3	inhibitory	E14
ATGCATTCACTTGCGCCGCCTAAGCCTTG_1	1429	1071	WT_1	WT	S	InhIP_1	progenitor	E14
ATGCATTCAGCCATTCTCCAAGTAGCTCA_1	1707	1084	WT_1	WT	G1	Im L6 ExN	excitatory	E14
ATGCATTCAGCCATTCTCCCCAGATACGG_1	1961	1388	WT_1	WT	G2M	RG_1	progenitor	E14
ATGCATTCAGCCATTCTCCCGTTACCGCT_1	985	802	WT_1	WT	G1	Im ExN_2	excitatory	E14
ATGCATTCAGCCATTCTCCGCATATGAGC_1	1235	999	WT_1	WT	S	RG_2	progenitor	E14
ATGCATTCAGCCATTCTCCGTAGGATAAG_1	2617	1566	WT_1	WT	G1	SI InhN	inhibitory	E14
ATGCATTCAGCCATTCTCCTTGATTGGCG_1	1059	856	WT_1	WT	G2M	RG_1	progenitor	E14
ATGCATTCATTACCGAGGCACTATTCATT_1	6244	2884	WT_1	WT	S	Im InhN_3	inhibitory	E14
ATGCATTCATTACCGAGGCAGATTACGTT_1	3395	1996	WT_1	WT	G2M	InhIP_2	progenitor	E14
ATGCATTCATTACCGAGGCCCGTATGATT_1	2323	1393	WT_1	WT	G1	Im D1-D2 InhN	inhibitory	E14
ATGCATTCATTACCGAGGCCGTCGAGCGC_1	5174	2610	WT_1	WT	G1	Im ExN_2	excitatory	E14
ATGCATTCATTACCGAGGCTTGATTGGCG_1	2253	1485	WT_1	WT	G1	Im L5-6 ExN_1	excitatory	E14
ATGCATTCATTACCGAGGCTTGGCAAGCC_1	1592	1239	WT_1	WT	G1	Im ExN_1	excitatory	E14
ATGCCAAGTACTCAATAGGAAGTAGCTCA_1	2089	1364	WT_1	WT	G1	Im ExN_2	excitatory	E14
ATGCCAAGTACTCAATAGGACCAGGCGCA_1	4054	1994	WT_1	WT	G1	Im ExN_2	excitatory	E14
ATGCCAAGTACTCAATAGGGTAGGATAAG_1	3105	1715	WT_1	WT	G1	Im L5-6 ExN_2	excitatory	E14
ATGCCAAGTAGAGCTATAAGCGGCTGCGG_1	13311	5216	WT_1	WT	G2M	RG_1	progenitor	E14
ATGCCAAGTCATTCGACGGACCAGGCGCA_1	1901	1474	WT_1	WT	G1	RG_2	progenitor	E14
ATGCCAAGTCATTCGACGGAGTTCTCATG_1	2536	1494	WT_1	WT	S	Im InhN_3	inhibitory	E14
ATGCCAAGTCATTCGACGGTATTGCTGGA_1	1783	1088	WT_1	WT	G1	Im InhN_2	inhibitory	E14
ATGCCAAGTCTTGCGCCGCAGATTACGTT_1	4833	2236	WT_1	WT	G1	Lhx8 InhN	inhibitory	E14
ATGCCAAGTCTTGCGCCGCCTAAGCCTTG_1	2770	1976	WT_1	WT	S	InhIP_1	progenitor	E14
ATGCCAAGTCTTGCGCCGCTTGATTGGCG_1	2867	1685	WT_1	WT	G1	Im InhN_2	inhibitory	E14
ATGCCAAGTGCCATTCTCCAGATTACGTT_1	1086	792	WT_1	WT	S	Im L5-6 ExN_2	excitatory	E14
ATGCCAAGTGCCATTCTCCTAAGTCCTGA_1	1885	1240	WT_1	WT	G1	L5-6 ExN_1	excitatory	E14
ATGCCAAGTTAGAATTAACCCGTATGATT_1	3145	1803	WT_1	WT	G1	Im ExN_2	excitatory	E14
ATGCCAAGTTTACCGAGGCAACGCGCAGA_1	3194	1699	WT_1	WT	G1	SI InhN	inhibitory	E14
ATGCCAAGTTTACCGAGGCAGAGGAGAAT_1	4105	2090	WT_1	WT	G1	Im InhN_2	inhibitory	E14
ATGCTTCCTACTCAATAGGAACGCGCAGA_1	2825	1767	WT_1	WT	G1	Im ExN_1	excitatory	E14
ATGCTTCCTACTCAATAGGACCAGGCGCA_1	8127	3116	WT_1	WT	G1	Lhx8 InhN	inhibitory	E14
ATGCTTCCTACTCAATAGGTTGGCAAGCC_1	3429	1754	WT_1	WT	G1	Im L5-6 ExN_2	excitatory	E14
ATGCTTCCTAGAGCTATAATAAGTCCTGA_1	1756	1127	WT_1	WT	G1	Im InhN_2	inhibitory	E14
ATGCTTCCTCTAAGAGAAGCCGTATGATT_1	3451	1710	WT_1	WT	G1	Im L6 ExN	excitatory	E14
ATGCTTCCTCTTGCGCCGCAGATTACGTT_1	3158	2009	WT_1	WT	S	RG_2	progenitor	E14
ATGCTTCCTCTTGCGCCGCCCGTATGATT_1	3405	1876	WT_1	WT	G1	Im L5-6 ExN_1	excitatory	E14
ATGCTTCCTGCCATTCTCCACCAGGCGCA_1	1767	1201	WT_1	WT	G1	Im D1-D2 InhN	inhibitory	E14
ATGCTTCCTTAGAATTAACAGAGGAGAAT_1	1307	888	WT_1	WT	G1	Im L5-6 ExN_2	excitatory	E14
ATGCTTCCTTAGAATTAACTTGGCAAGCC_1	903	773	WT_1	WT	S	RG_2	progenitor	E14
ATGGACTATACTCAATAGGAGATTACGTT_1	3153	1735	WT_1	WT	G1	Im ExN_2	excitatory	E14
ATGGACTATACTCAATAGGCCAGATACGG_1	5979	2905	WT_1	WT	G1	Im InhN_3	inhibitory	E14
ATGGACTATACTCAATAGGTCCGGCTTAT_1	2544	1455	WT_1	WT	G1	Im InhN_2	inhibitory	E14
ATGGACTATACTCAATAGGTCGGATTCGG_1	1266	873	WT_1	WT	G1	Im ExN_3	excitatory	E14
ATGGACTATCATTCGACGGTCGCCGCCGG_1	3372	1768	WT_1	WT	G1	Im L5-6 ExN_1	excitatory	E14
ATGGACTATCTAAGAGAAGGCGGCTGCGG_1	1125	796	WT_1	WT	G1	Im InhN_3	inhibitory	E14
ATGGACTATCTTGCGCCGCAGATTACGTT_1	7041	3113	WT_1	WT	G1	Sst InhN	inhibitory	E14
ATGGACTATCTTGCGCCGCCCGTATGATT_1	1991	1277	WT_1	WT	G1	Im InhN_2	inhibitory	E14
ATGGACTATCTTGCGCCGCCTAAGCCTTG_1	3271	1786	WT_1	WT	G1	L5-6 ExN_1	excitatory	E14
ATGGACTATCTTGCGCCGCGCGGCTGCGG_1	3934	2299	WT_1	WT	S	RG_1	progenitor	E14
ATGGACTATGCCATTCTCCTCCGGCTTAT_1	1108	905	WT_1	WT	G2M	RG_2	progenitor	E14
ATGGACTATTAGAATTAACACCAGGCGCA_1	2006	1259	WT_1	WT	G1	Im InhN_1	inhibitory	E14
ATGGACTATTTACCGAGGCACTATTCATT_1	2606	1457	WT_1	WT	G1	Sst InhN	inhibitory	E14
ATGGACTATTTACCGAGGCAGAGGAGAAT_1	4015	2185	WT_1	WT	G1	Im D1-D2 InhN	inhibitory	E14
ATGGAGAGTACTCAATAGGACCAGGCGCA_1	2189	1510	WT_1	WT	S	Im ExN_1	excitatory	E14
ATGGAGAGTACTCAATAGGCTAAGCCTTG_1	2009	1301	WT_1	WT	G1	Im ExN_2	excitatory	E14
ATGGAGAGTCATTCGACGGACTATTCATT_1	960	754	WT_1	WT	G1	Im L5-6 ExN_1	excitatory	E14
ATGGAGAGTCTTGCGCCGCACCAGGCGCA_1	1809	1295	WT_1	WT	S	InhIP_1	progenitor	E14
ATGGAGAGTCTTGCGCCGCCGTCGAGCGC_1	2528	1704	WT_1	WT	G2M	InhIP_3	progenitor	E14
ATGGAGAGTCTTGCGCCGCGCGGCTGCGG_1	1967	1429	WT_1	WT	G1	RG_2	progenitor	E14
ATGGAGAGTCTTGCGCCGCTCGCCGCCGG_1	3977	2082	WT_1	WT	G1	Im L5-6 ExN_1	excitatory	E14
ATGGAGAGTGCCATTCTCCACTATTCATT_1	1677	1205	WT_1	WT	G1	Im ExN_1	excitatory	E14
ATGGAGAGTGCCATTCTCCTCGCCGCCGG_1	1171	910	WT_1	WT	G2M	InhIP_2	progenitor	E14
ATGGAGAGTTTACCGAGGCAGAGGAGAAT_1	1133	811	WT_1	WT	G1	Sst InhN	inhibitory	E14
ATGGAGAGTTTACCGAGGCCGTCGAGCGC_1	5107	2975	WT_1	WT	G2M	InhIP_2	progenitor	E14
ATGGCAGCTCATTCGACGGCTAAGCCTTG_1	2735	1434	WT_1	WT	G1	Lhx8 InhN	inhibitory	E14
ATGGCAGCTCTAAGAGAAGAACGCGCAGA_1	2271	1378	WT_1	WT	G1	Im ExN_2	excitatory	E14
ATGGCAGCTCTAAGAGAAGTCCGGCTTAT_1	1703	1107	WT_1	WT	G1	Im InhN_3	inhibitory	E14
ATGGCAGCTCTTGCGCCGCCCGTATGATT_1	2339	1452	WT_1	WT	G1	Im L5-6 ExN_1	excitatory	E14
ATGGCAGCTCTTGCGCCGCGTAGGATAAG_1	986	730	WT_1	WT	G1	Im L5-6 ExN_1	excitatory	E14
ATGGCAGCTCTTGCGCCGCTTGATTGGCG_1	5946	2707	WT_1	WT	G1	Im ExN_3	excitatory	E14
ATGGCAGCTCTTGCGCCGCTTGGCAAGCC_1	2773	1718	WT_1	WT	G1	Im ExN_1	excitatory	E14
ATGGCAGCTGCCATTCTCCAACGCGCAGA_1	829	670	WT_1	WT	G1	Im L5-6 ExN_1	excitatory	E14
ATGGCAGCTGCCATTCTCCAGATTACGTT_1	855	678	WT_1	WT	G1	Im L5-6 ExN_1	excitatory	E14
ATGGCAGCTGCCATTCTCCCTAAGCCTTG_1	827	687	WT_1	WT	G2M	Im L5-6 ExN_1	excitatory	E14
ATGGCAGCTGCCATTCTCCTAAGTCCTGA_1	1346	990	WT_1	WT	G1	Im L6 ExN	excitatory	E14
ATGGCAGCTTAGAATTAACCCAGATACGG_1	1281	955	WT_1	WT	G1	Im ExN_1	excitatory	E14
ATGGCAGCTTAGAATTAACTATTGCTGGA_1	1963	1245	WT_1	WT	G1	SI InhN	inhibitory	E14
ATGGCAGCTTTACCGAGGCAGATTACGTT_1	1420	1050	WT_1	WT	G1	Im ExN_1	excitatory	E14
ATGGCAGCTTTACCGAGGCCCGTATGATT_1	2044	1295	WT_1	WT	G1	Im L5-6 ExN_1	excitatory	E14
ATGGCGTATACTCAATAGGACCAGGCGCA_1	5009	2543	WT_1	WT	G1	Im L5-6 ExN_1	excitatory	E14
ATGGCGTATACTCAATAGGCGTTACCGCT_1	2547	1360	WT_1	WT	G1	Sst InhN	inhibitory	E14
ATGGCGTATACTCAATAGGGCATATGAGC_1	3470	2100	WT_1	WT	G2M	RG_1	progenitor	E14
ATGGCGTATACTCAATAGGTAAGTCCTGA_1	4496	2220	WT_1	WT	G1	Im D1-D2 InhN	inhibitory	E14
ATGGCGTATACTCAATAGGTATTGCTGGA_1	3671	1878	WT_1	WT	G1	CEA-BST InhN	inhibitory	E14
ATGGCGTATACTCAATAGGTCCGGCTTAT_1	4153	2056	WT_1	WT	G1	Sst InhN	inhibitory	E14
ATGGCGTATCATTCGACGGGCGGCTGCGG_1	3470	1900	WT_1	WT	G1	Im InhN_2	inhibitory	E14
ATGGCGTATCATTCGACGGTTGGCAAGCC_1	6947	3139	WT_1	WT	G1	Im ExN_2	excitatory	E14
ATGGCGTATCTTGCGCCGCCAGCTAGCGG_1	1510	1070	WT_1	WT	G1	Im InhN_3	inhibitory	E14
ATGGCGTATCTTGCGCCGCGCGGCTGCGG_1	4572	2359	WT_1	WT	G1	Im ExN_2	excitatory	E14
ATGGCGTATCTTGCGCCGCGTAGGATAAG_1	4407	2298	WT_1	WT	G1	SI InhN	inhibitory	E14
ATGGCGTATGCCATTCTCCCGTTACCGCT_1	1660	1268	WT_1	WT	G2M	RG_1	progenitor	E14
ATGGCGTATGCCATTCTCCGCGGCTGCGG_1	1903	1164	WT_1	WT	G1	Im L5-6 ExN_2	excitatory	E14
ATGGCGTATGCCATTCTCCGTAGGATAAG_1	2346	1358	WT_1	WT	G1	Im L6 ExN	excitatory	E14
ATGGCGTATTAGAATTAACCCAGATACGG_1	1853	1196	WT_1	WT	G1	Im InhN_3	inhibitory	E14
ATGGCGTATTAGAATTAACTAAGTCCTGA_1	1055	855	WT_1	WT	G1	Im ExN_1	excitatory	E14
ATGGCGTATTTACCGAGGCCGTTACCGCT_1	3535	2137	WT_1	WT	G1	Cajal-Retzius	excitatory	E14
ATGGCGTATTTACCGAGGCGCATATGAGC_1	2436	1670	WT_1	WT	G2M	RG_1	progenitor	E14
ATGGCGTATTTACCGAGGCGCGGCTGCGG_1	4256	2023	WT_1	WT	G1	D1-D2 InhN	inhibitory	E14
ATGGCGTATTTGACTTCAGTAAGTCCTGA_1	4021	2235	WT_1	WT	G2M	RG_3	progenitor	E14
ATGGTAACTACTCAATAGGAAGTAGCTCA_1	1759	1097	WT_1	WT	G1	Im L5-6 ExN_2	excitatory	E14
ATGGTAACTACTCAATAGGTCGCCGCCGG_1	2612	1602	WT_1	WT	G1	Im ExN_1	excitatory	E14
ATGGTAACTCATTCGACGGACTATTCATT_1	4220	2028	WT_1	WT	G1	D1-D2 InhN	inhibitory	E14
ATGGTAACTCATTCGACGGAGTTCTCATG_1	3377	1949	WT_1	WT	G1	SI InhN	inhibitory	E14
ATGGTAACTCATTCGACGGTAAGTCCTGA_1	1687	1149	WT_1	WT	G1	Im L5-6 ExN_1	excitatory	E14
ATGGTAACTCATTCGACGGTTGATTGGCG_1	3093	1673	WT_1	WT	G1	Im L5-6 ExN_2	excitatory	E14
ATGGTAACTCATTCGACGGTTGGCAAGCC_1	1854	1167	WT_1	WT	G1	Sst InhN	inhibitory	E14
ATGGTAACTCTTGCGCCGCAGTTCTCATG_1	3054	1728	WT_1	WT	G1	D1-D2 InhN	inhibitory	E14
ATGGTAACTCTTGCGCCGCGTAGGATAAG_1	8054	3770	WT_1	WT	G2M	InhIP_1	progenitor	E14
ATGGTAACTGCCATTCTCCCCAGATACGG_1	1233	855	WT_1	WT	G1	D1-D2 InhN	inhibitory	E14
ATGGTAACTTTACCGAGGCACTATTCATT_1	4873	2213	WT_1	WT	G1	Im L6 ExN	excitatory	E14
ATGGTTGGTACTCAATAGGCCGTATGATT_1	5426	2363	WT_1	WT	G1	Im InhN_1	inhibitory	E14
ATGGTTGGTCATTCGACGGACCAGGCGCA_1	2469	1660	WT_1	WT	S	RG_2	progenitor	E14
ATGGTTGGTCTTGCGCCGCCCAGATACGG_1	4889	2356	WT_1	WT	G1	Im L5-6 ExN_2	excitatory	E14
ATGGTTGGTCTTGCGCCGCCTAAGCCTTG_1	4104	2236	WT_1	WT	G2M	RG_1	progenitor	E14
ATGGTTGGTCTTGCGCCGCTAAGTCCTGA_1	2228	1473	WT_1	WT	G1	InhIP_1	progenitor	E14
ATGGTTGGTCTTGCGCCGCTCGCCGCCGG_1	7751	3169	WT_1	WT	G1	CEA-BST InhN	inhibitory	E14
ATGGTTGGTGCCATTCTCCCCAGATACGG_1	1167	838	WT_1	WT	G1	Im ExN_2	excitatory	E14
ATGGTTGGTGCCATTCTCCCGTCGAGCGC_1	1996	1286	WT_1	WT	G1	Im InhN_1	inhibitory	E14
ATGGTTGGTGCCATTCTCCGCATATGAGC_1	1497	1119	WT_1	WT	G2M	InhIP_2	progenitor	E14
ATGGTTGGTGCCATTCTCCTAAGTCCTGA_1	1631	1216	WT_1	WT	G2M	RG_3	progenitor	E14
ATGGTTGGTTAGAATTAACTCGCCGCCGG_1	1929	1406	WT_1	WT	G1	RG_2	progenitor	E14
ATGGTTGGTTAGAATTAACTTGGCAAGCC_1	991	712	WT_1	WT	G1	Im ExN_2	excitatory	E14
ATGGTTGGTTTACCGAGGCACTATTCATT_1	4353	2229	WT_1	WT	G1	Lhx8 InhN	inhibitory	E14
ATGGTTGGTTTACCGAGGCGCATATGAGC_1	3138	1730	WT_1	WT	G1	Im ExN_2	excitatory	E14
ATGGTTGGTTTACCGAGGCTAAGTCCTGA_1	1814	1255	WT_1	WT	G1	Im InhN_1	inhibitory	E14
ATGGTTGGTTTGACTTCAGTCGCCGCCGG_1	4608	2241	WT_1	WT	G1	Im L5-6 ExN_1	excitatory	E14
ATTAATGCCACTCAATAGGGTAGGATAAG_1	3551	1873	WT_1	WT	G1	Im InhN_3	inhibitory	E14
ATTAATGCCCTAAGAGAAGCCGTATGATT_1	4949	2313	WT_1	WT	G1	Cajal-Retzius	excitatory	E14
ATTAATGCCCTTGCGCCGCCCAGATACGG_1	2971	1788	WT_1	WT	S	D1-D2 InhN	inhibitory	E14
ATTAATGCCCTTGCGCCGCCGTCGAGCGC_1	2468	1504	WT_1	WT	G1	Im L5-6 ExN_1	excitatory	E14
ATTAATGCCCTTGCGCCGCTAAGTCCTGA_1	5170	2621	WT_1	WT	G1	Cajal-Retzius	excitatory	E14
ATTAATGCCCTTGCGCCGCTCCGGCTTAT_1	2127	1305	WT_1	WT	G1	Im ExN_2	excitatory	E14
ATTAATGCCGCCATTCTCCAGAGGAGAAT_1	4036	2183	WT_1	WT	G1	Im InhN_3	inhibitory	E14
ATTAATGCCTTACCGAGGCCCGTATGATT_1	2656	1534	WT_1	WT	G1	Im L5-6 ExN_2	excitatory	E14
ATTAATGCCTTACCGAGGCCTAAGCCTTG_1	1440	1081	WT_1	WT	S	RG_2	progenitor	E14
ATTAATGCCTTACCGAGGCTTGGCAAGCC_1	1218	884	WT_1	WT	G1	Im InhN_3	inhibitory	E14
ATTACCATCACTCAATAGGAGTTCTCATG_1	8892	3323	WT_1	WT	G1	Im ExN_3	excitatory	E14
ATTACCATCCATTCGACGGCCGTATGATT_1	2561	1499	WT_1	WT	G1	SI InhN	inhibitory	E14
ATTACCATCCATTCGACGGCTAAGCCTTG_1	3979	1896	WT_1	WT	G1	Im L6 ExN	excitatory	E14
ATTACCATCCATTCGACGGTAAGTCCTGA_1	3180	1748	WT_1	WT	G1	Im L5-6 ExN_2	excitatory	E14
ATTACCATCCTTGCGCCGCAACGCGCAGA_1	1957	1221	WT_1	WT	G1	Im InhN_3	inhibitory	E14
ATTACCATCCTTGCGCCGCCCGTATGATT_1	2154	1471	WT_1	WT	S	InhIP_1	progenitor	E14
ATTACCATCCTTGCGCCGCGCATATGAGC_1	2939	1591	WT_1	WT	G1	Sst InhN	inhibitory	E14
ATTACCATCGCCATTCTCCCGTCGAGCGC_1	1821	1353	WT_1	WT	S	Im ExN_1	excitatory	E14
ATTACCATCTAGAATTAACGCGGCTGCGG_1	825	687	WT_1	WT	S	InhIP_2	progenitor	E14
ATTACCATCTTACCGAGGCCGTCGAGCGC_1	2562	1530	WT_1	WT	G1	SI InhN	inhibitory	E14
ATTACCATCTTACCGAGGCCTAAGCCTTG_1	4917	2902	WT_1	WT	G2M	InhIP_1	progenitor	E14
ATTAGGTACACTCAATAGGAGTTCTCATG_1	2099	1272	WT_1	WT	G1	Im D1-D2 InhN	inhibitory	E14
ATTAGGTACCATTCGACGGCCAGATACGG_1	8754	3353	WT_1	WT	G1	Im L6 ExN	excitatory	E14
ATTAGGTACCATTCGACGGCGTTACCGCT_1	3191	1819	WT_1	WT	G1	SI InhN	inhibitory	E14
ATTAGGTACCTTGCGCCGCAGATTACGTT_1	2889	1689	WT_1	WT	G1	Im L5-6 ExN_2	excitatory	E14
ATTAGGTACTAGAATTAACAAGTAGCTCA_1	1531	916	WT_1	WT	S	Im ExN_2	excitatory	E14
ATTAGGTACTTACCGAGGCAGTTCTCATG_1	4725	2719	WT_1	WT	G2M	InhIP_2	progenitor	E14
ATTAGGTACTTACCGAGGCCCAGATACGG_1	1413	1054	WT_1	WT	G2M	InhIP_2	progenitor	E14
ATTAGTCTGACTCAATAGGTAAGTCCTGA_1	5601	2457	WT_1	WT	G1	Im ExN_2	excitatory	E14
ATTAGTCTGCATTCGACGGACCAGGCGCA_1	3487	1894	WT_1	WT	G1	Im ExN_1	excitatory	E14
ATTAGTCTGCTTGCGCCGCAGATTACGTT_1	3641	1887	WT_1	WT	G1	Im L5-6 ExN_2	excitatory	E14
ATTAGTCTGCTTGCGCCGCAGTTCTCATG_1	3365	1799	WT_1	WT	G1	Sst InhN	inhibitory	E14
ATTAGTCTGCTTGCGCCGCGCGGCTGCGG_1	3181	2035	WT_1	WT	G2M	RG_3	progenitor	E14
ATTAGTCTGCTTGCGCCGCTTGGCAAGCC_1	9292	4075	WT_1	WT	G2M	RG_1	progenitor	E14
ATTAGTCTGTAGAATTAACTAAGTCCTGA_1	3209	1730	WT_1	WT	G1	CEA-BST InhN	inhibitory	E14
ATTAGTCTGTTACCGAGGCAAGTAGCTCA_1	1694	1108	WT_1	WT	G1	Im L5-6 ExN_1	excitatory	E14
ATTAGTCTGTTACCGAGGCAGATTACGTT_1	5474	3069	WT_1	WT	S	RG_1	progenitor	E14
ATTAGTCTGTTACCGAGGCCGTCGAGCGC_1	3060	1640	WT_1	WT	G1	Im ExN_2	excitatory	E14
ATTAGTCTGTTACCGAGGCGCGGCTGCGG_1	4686	2637	WT_1	WT	S	RG_1	progenitor	E14
ATTCAAGCAACTCAATAGGCAGCTAGCGG_1	3498	1766	WT_1	WT	G1	Sst InhN	inhibitory	E14
ATTCAAGCACATTCGACGGCAGCTAGCGG_1	2322	1410	WT_1	WT	G1	Im L5-6 ExN_1	excitatory	E14
ATTCAAGCACATTCGACGGTCGCCGCCGG_1	3875	2005	WT_1	WT	G1	Im InhN_2	inhibitory	E14
ATTCAAGCACTTGCGCCGCGCGGCTGCGG_1	2760	1489	WT_1	WT	G1	Im L5-6 ExN_2	excitatory	E14
ATTCAAGCACTTGCGCCGCGTAGGATAAG_1	6951	3014	WT_1	WT	G1	Lhx8 InhN	inhibitory	E14
ATTCAAGCAGCCATTCTCCAAGTAGCTCA_1	1246	951	WT_1	WT	G2M	RG_1	progenitor	E14
ATTCAAGCAGCCATTCTCCCGTTACCGCT_1	1350	1028	WT_1	WT	G2M	InhIP_3	progenitor	E14
ATTCAAGCATTACCGAGGCAAGTAGCTCA_1	1276	952	WT_1	WT	S	Im InhN_1	inhibitory	E14
ATTCAAGCATTACCGAGGCAGTTCTCATG_1	1382	1040	WT_1	WT	G1	Im ExN_1	excitatory	E14
ATTCAAGCATTACCGAGGCTCGCCGCCGG_1	3283	1962	WT_1	WT	G2M	RG_2	progenitor	E14
ATTCCTAGAACTCAATAGGCCGTATGATT_1	3010	2010	WT_1	WT	G1	RG_2	progenitor	E14
ATTCCTAGAACTCAATAGGTTGGCAAGCC_1	1889	1178	WT_1	WT	G1	Im InhN_1	inhibitory	E14
ATTCCTAGACATTCGACGGCTAAGCCTTG_1	6682	3387	WT_1	WT	G2M	RG_1	progenitor	E14
ATTCCTAGAGCCATTCTCCTTGGCAAGCC_1	1094	862	WT_1	WT	G2M	RG_1	progenitor	E14
ATTCCTAGATTACCGAGGCAGTTCTCATG_1	2348	1445	WT_1	WT	G1	Im InhN_3	inhibitory	E14
ATTCCTAGATTACCGAGGCCAGCTAGCGG_1	2476	1662	WT_1	WT	G2M	RG_1	progenitor	E14
ATTCCTAGATTACCGAGGCCCGTATGATT_1	2280	1533	WT_1	WT	S	InhIP_1	progenitor	E14
ATTCGCAATCATTCGACGGAGTTCTCATG_1	2946	1803	WT_1	WT	G1	Im ExN_2	excitatory	E14
ATTCGCAATCATTCGACGGCTAAGCCTTG_1	2521	1685	WT_1	WT	S	RG_1	progenitor	E14
ATTCGCAATCATTCGACGGGCATATGAGC_1	3651	1938	WT_1	WT	G1	Im InhN_2	inhibitory	E14
ATTCGCAATCTAAGAGAAGACCAGGCGCA_1	3812	2286	WT_1	WT	S	RG_1	progenitor	E14
ATTCGCAATCTAAGAGAAGCGTCGAGCGC_1	2298	1348	WT_1	WT	G1	Lhx8 InhN	inhibitory	E14
ATTCGCAATCTTGCGCCGCCAGCTAGCGG_1	5015	2507	WT_1	WT	G1	Im L5-6 ExN_1	excitatory	E14
ATTCGCAATCTTGCGCCGCCTAAGCCTTG_1	3522	1843	WT_1	WT	G1	Im L6 ExN	excitatory	E14
ATTCGCAATCTTGCGCCGCTCGCCGCCGG_1	3642	2092	WT_1	WT	G1	Im L5-6 ExN_1	excitatory	E14
ATTCGCAATCTTGCGCCGCTTGGCAAGCC_1	2110	1596	WT_1	WT	G1	RG_2	progenitor	E14
ATTCGCAATGCCATTCTCCTCGCCGCCGG_1	2847	1613	WT_1	WT	G1	Im L6 ExN	excitatory	E14
ATTCGCAATTAGAATTAACCCGTATGATT_1	4300	2169	WT_1	WT	G1	Im L5-6 ExN_2	excitatory	E14
ATTCGCAATTTACCGAGGCAAGTAGCTCA_1	4073	2446	WT_1	WT	G1	InhIP_1	progenitor	E14
ATTCGCAATTTACCGAGGCACTATTCATT_1	4463	2070	WT_1	WT	G1	Im L6 ExN	excitatory	E14
ATTCGCAATTTACCGAGGCTAAGTCCTGA_1	1793	1182	WT_1	WT	G1	Im ExN_2	excitatory	E14
ATTCGCAATTTACCGAGGCTTGGCAAGCC_1	1791	1262	WT_1	WT	S	RG_2	progenitor	E14
ATTCGGAGTACTCAATAGGCCGTATGATT_1	4946	2314	WT_1	WT	G1	Im L5-6 ExN_2	excitatory	E14
ATTCGGAGTACTCAATAGGCGTCGAGCGC_1	2137	1315	WT_1	WT	G1	Im L5-6 ExN_1	excitatory	E14
ATTCGGAGTCATTCGACGGCGTTACCGCT_1	3025	1756	WT_1	WT	G1	Im L5-6 ExN_2	excitatory	E14
ATTCGGAGTCATTCGACGGTCGGATTCGG_1	1668	1135	WT_1	WT	S	Im InhN_3	inhibitory	E14
ATTCGGAGTTAGAATTAACACTATTCATT_1	1671	1125	WT_1	WT	G1	Im ExN_1	excitatory	E14
ATTCGGAGTTAGAATTAACCAGCTAGCGG_1	1139	937	WT_1	WT	G2M	InhIP_1	progenitor	E14
ATTCGGAGTTAGAATTAACGTAGGATAAG_1	2983	1785	WT_1	WT	G2M	RG_3	progenitor	E14
ATTCGGAGTTTACCGAGGCCTAAGCCTTG_1	3611	1990	WT_1	WT	G1	Im D1-D2 InhN	inhibitory	E14
ATTCGGAGTTTACCGAGGCGCGGCTGCGG_1	1473	1044	WT_1	WT	G1	Im L5-6 ExN_1	excitatory	E14
ATTCGGAGTTTACCGAGGCGTAGGATAAG_1	4342	2153	WT_1	WT	S	Im InhN_1	inhibitory	E14
ATTGAGGAAACTCAATAGGCCAGATACGG_1	9118	3980	WT_1	WT	G2M	InhIP_1	progenitor	E14
ATTGAGGAACATTCGACGGAGAGGAGAAT_1	3342	1714	WT_1	WT	G1	Im L5-6 ExN_2	excitatory	E14
ATTGAGGAACATTCGACGGGTAGGATAAG_1	5369	2374	WT_1	WT	G1	Lhx8 InhN	inhibitory	E14
ATTGAGGAACATTCGACGGTCGCCGCCGG_1	3806	2251	WT_1	WT	S	RG_2	progenitor	E14
ATTGAGGAACTAAGAGAAGCAGCTAGCGG_1	2469	1396	WT_1	WT	G1	Im ExN_2	excitatory	E14
ATTGAGGAACTAAGAGAAGGCATATGAGC_1	2566	1657	WT_1	WT	G1	Im ExN_1	excitatory	E14
ATTGAGGAACTTGCGCCGCCGTTACCGCT_1	3156	1822	WT_1	WT	G1	Im L5-6 ExN_1	excitatory	E14
ATTGAGGAACTTGCGCCGCGCGGCTGCGG_1	3379	1870	WT_1	WT	G1	Im L5-6 ExN_2	excitatory	E14
ATTGAGGAACTTGCGCCGCGTAGGATAAG_1	3120	1867	WT_1	WT	G1	RG_2	progenitor	E14
ATTGAGGAAGCCATTCTCCCGTTACCGCT_1	2844	1701	WT_1	WT	G1	Im ExN_2	excitatory	E14
ATTGAGGAAGCCATTCTCCTCGCCGCCGG_1	2731	1892	WT_1	WT	G2M	RG_3	progenitor	E14
ATTGAGGAATAGAATTAACACTATTCATT_1	1837	1228	WT_1	WT	G1	Im ExN_2	excitatory	E14
ATTGAGGAATAGAATTAACCAGCTAGCGG_1	7351	3165	WT_1	WT	G1	CEA-BST InhN	inhibitory	E14
ATTGAGGAATGCCGGCAGACGTTACCGCT_1	1641	1309	WT_1	WT	G2M	InhIP_2	progenitor	E14
ATTGAGGAATTACCGAGGCCCAGATACGG_1	2376	1655	WT_1	WT	G1	RG_2	progenitor	E14
ATTGATCGTACTCAATAGGACCAGGCGCA_1	4915	2478	WT_1	WT	G1	Im L5-6 ExN_2	excitatory	E14
ATTGATCGTCATTCGACGGCAGCTAGCGG_1	4829	2431	WT_1	WT	G1	Im L5-6 ExN_1	excitatory	E14
ATTGATCGTCATTCGACGGCCGTATGATT_1	2666	1566	WT_1	WT	G1	Im ExN_2	excitatory	E14
ATTGATCGTCATTCGACGGTTGATTGGCG_1	2691	1555	WT_1	WT	G1	Im L5-6 ExN_2	excitatory	E14
ATTGATCGTCTTGCGCCGCACCAGGCGCA_1	2464	1548	WT_1	WT	G1	Im L5-6 ExN_1	excitatory	E14
ATTGATCGTCTTGCGCCGCCAGCTAGCGG_1	3934	2073	WT_1	WT	G1	Im L5-6 ExN_2	excitatory	E14
ATTGATCGTTAGAATTAACCGTTACCGCT_1	2248	1569	WT_1	WT	S	RG_2	progenitor	E14
ATTGATCGTTAGAATTAACGCATATGAGC_1	3224	1817	WT_1	WT	G1	Im ExN_2	excitatory	E14
ATTGATCGTTAGAATTAACTATTGCTGGA_1	3323	1939	WT_1	WT	S	Im InhN_3	inhibitory	E14
ATTGATCGTTTACCGAGGCGCATATGAGC_1	3652	1910	WT_1	WT	G1	Im ExN_2	excitatory	E14
ATTGCCGGTACTCAATAGGACTATTCATT_1	10651	4305	WT_1	WT	S	InhIP_1	progenitor	E14
ATTGCCGGTACTCAATAGGCCAGATACGG_1	3537	1828	WT_1	WT	G1	Im L5-6 ExN_2	excitatory	E14
ATTGCCGGTACTCAATAGGCCGTATGATT_1	5603	2510	WT_1	WT	G1	Im L5-6 ExN_2	excitatory	E14
ATTGCCGGTCATTCGACGGGCGGCTGCGG_1	6456	2824	WT_1	WT	G1	Lhx8 InhN	inhibitory	E14
ATTGCCGGTCATTCGACGGTAAGTCCTGA_1	3106	1950	WT_1	WT	S	InhIP_1	progenitor	E14
ATTGCCGGTCATTCGACGGTCCGGCTTAT_1	5887	2504	WT_1	WT	G1	Im ExN_2	excitatory	E14
ATTGCCGGTCTAAGAGAAGCGTCGAGCGC_1	3941	2033	WT_1	WT	G1	Im ExN_3	excitatory	E14
ATTGCCGGTCTTGCGCCGCACCAGGCGCA_1	3236	1803	WT_1	WT	G1	Im L5-6 ExN_1	excitatory	E14
ATTGCCGGTGCCATTCTCCCGTTACCGCT_1	1128	926	WT_1	WT	S	RG_1	progenitor	E14
ATTGCCGGTTAGAATTAACAGAGGAGAAT_1	4289	2179	WT_1	WT	G1	SI InhN	inhibitory	E14
ATTGCCGGTTAGAATTAACCCAGATACGG_1	2231	1271	WT_1	WT	S	Im L5-6 ExN_2	excitatory	E14
ATTGCCGGTTAGAATTAACGTAGGATAAG_1	1410	972	WT_1	WT	G1	Im InhN_3	inhibitory	E14
ATTGCCGGTTTACCGAGGCCTAAGCCTTG_1	2985	1653	WT_1	WT	G1	Im L5-6 ExN_2	excitatory	E14
ATTGCCGGTTTACCGAGGCGCATATGAGC_1	3828	2066	WT_1	WT	G1	Im ExN_2	excitatory	E14
ATTGCCGGTTTACCGAGGCGCGGCTGCGG_1	2008	1341	WT_1	WT	G1	Im ExN_2	excitatory	E14
ATTGCCGGTTTACCGAGGCTAAGTCCTGA_1	4083	2367	WT_1	WT	G1	Im L5-6 ExN_1	excitatory	E14
ATTGCCGGTTTACCGAGGCTCCGGCTTAT_1	3721	1980	WT_1	WT	G1	Im InhN_2	inhibitory	E14
ATTGCCGGTTTACCGAGGCTCGGATTCGG_1	1161	893	WT_1	WT	S	Im InhN_2	inhibitory	E14
CAACGCAGTACTCAATAGGGCGGCTGCGG_1	2589	1405	WT_1	WT	G1	Im InhN_2	inhibitory	E14
CAACGCAGTAGAGCTATAATTGATTGGCG_1	1356	976	WT_1	WT	G1	Im L5-6 ExN_1	excitatory	E14
CAACGCAGTCATTCGACGGGTAGGATAAG_1	3562	1914	WT_1	WT	G1	Im L5-6 ExN_2	excitatory	E14
CAACGCAGTCTTGCGCCGCACTATTCATT_1	4928	2552	WT_1	WT	G1	Im ExN_3	excitatory	E14
CAACGCAGTCTTGCGCCGCAGTTCTCATG_1	2732	1629	WT_1	WT	G1	Im ExN_2	excitatory	E14
CAACGCAGTGCCATTCTCCAGAGGAGAAT_1	1114	839	WT_1	WT	G1	Im L5-6 ExN_1	excitatory	E14
CAACGCAGTGCCATTCTCCTCGCCGCCGG_1	2381	1582	WT_1	WT	G1	Im ExN_1	excitatory	E14
CAACGCAGTTTACCGAGGCAAGTAGCTCA_1	1961	1226	WT_1	WT	G1	Sst InhN	inhibitory	E14
CAACTCTCTACTCAATAGGACCAGGCGCA_1	2587	1564	WT_1	WT	G1	Im L5-6 ExN_1	excitatory	E14
CAACTCTCTACTCAATAGGCCGTATGATT_1	2025	1301	WT_1	WT	S	Im InhN_2	inhibitory	E14
CAACTCTCTACTCAATAGGGCGGCTGCGG_1	3848	2066	WT_1	WT	G1	Im InhN_2	inhibitory	E14
CAACTCTCTACTCAATAGGTAAGTCCTGA_1	4642	2529	WT_1	WT	G2M	RG_2	progenitor	E14
CAACTCTCTCATTCGACGGAGAGGAGAAT_1	2248	1555	WT_1	WT	S	InhIP_1	progenitor	E14
CAACTCTCTCATTCGACGGCAGCTAGCGG_1	2789	1513	WT_1	WT	S	Lhx8 InhN	inhibitory	E14
CAACTCTCTCATTCGACGGCCGTATGATT_1	3484	1838	WT_1	WT	G1	Im L5-6 ExN_2	excitatory	E14
CAACTCTCTCATTCGACGGTATTGCTGGA_1	2590	1606	WT_1	WT	G1	Im ExN_1	excitatory	E14
CAACTCTCTCATTCGACGGTTGATTGGCG_1	2333	1370	WT_1	WT	G1	Lhx8 InhN	inhibitory	E14
CAACTCTCTCTTGCGCCGCGCATATGAGC_1	4884	2572	WT_1	WT	G1	Im InhN_2	inhibitory	E14
CAACTCTCTCTTGCGCCGCGCGGCTGCGG_1	6098	2793	WT_1	WT	G1	Im D1-D2 InhN	inhibitory	E14
CAACTCTCTGCCATTCTCCAAGTAGCTCA_1	1626	1146	WT_1	WT	S	RG_2	progenitor	E14
CAACTCTCTGCCATTCTCCACCAGGCGCA_1	3676	2056	WT_1	WT	G1	Im ExN_2	excitatory	E14
CAACTCTCTGCCATTCTCCCGTTACCGCT_1	1141	877	WT_1	WT	G1	Im L5-6 ExN_1	excitatory	E14
CAACTCTCTGCCATTCTCCGTAGGATAAG_1	1183	877	WT_1	WT	G1	SI InhN	inhibitory	E14
CAACTCTCTTTACCGAGGCAACGCGCAGA_1	4694	2351	WT_1	WT	G1	SI InhN	inhibitory	E14
CAAGCAACTACTCAATAGGCCGTATGATT_1	3176	1803	WT_1	WT	G1	Cajal-Retzius	excitatory	E14
CAAGCAACTACTCAATAGGTCGGATTCGG_1	1723	1242	WT_1	WT	G1	RG_2	progenitor	E14
CAAGCAACTAGAGCTATAAACTATTCATT_1	1375	960	WT_1	WT	G1	Im L5-6 ExN_1	excitatory	E14
CAAGCAACTCATTCGACGGCAGCTAGCGG_1	4443	2237	WT_1	WT	G1	Lhx8 InhN	inhibitory	E14
CAAGCAACTCATTCGACGGCGTCGAGCGC_1	3991	1969	WT_1	WT	G1	Im L6 ExN	excitatory	E14
CAAGCAACTCATTCGACGGCGTTACCGCT_1	1753	1117	WT_1	WT	G1	Im L5-6 ExN_1	excitatory	E14
CAAGCAACTCATTCGACGGTCGCCGCCGG_1	1667	1235	WT_1	WT	S	RG_2	progenitor	E14
CAAGCAACTCATTCGACGGTTGATTGGCG_1	1816	1184	WT_1	WT	G1	Im L5-6 ExN_2	excitatory	E14
CAAGCAACTCTTGCGCCGCCAGCTAGCGG_1	1191	843	WT_1	WT	G1	Im D1-D2 InhN	inhibitory	E14
CAAGCAACTCTTGCGCCGCGCGGCTGCGG_1	1947	1252	WT_1	WT	G1	Sst InhN	inhibitory	E14
CAAGCAACTCTTGCGCCGCTCCGGCTTAT_1	1594	1173	WT_1	WT	G2M	InhIP_2	progenitor	E14
CAAGCAACTCTTGCGCCGCTCGGATTCGG_1	1492	1133	WT_1	WT	S	Im ExN_1	excitatory	E14
CAAGCAACTGCCATTCTCCCCGTATGATT_1	845	663	WT_1	WT	G1	Im ExN_2	excitatory	E14
CAAGCAACTGCCATTCTCCTATTGCTGGA_1	812	608	WT_1	WT	G1	Im InhN_3	inhibitory	E14
CAAGCAACTGCCATTCTCCTCGGATTCGG_1	923	796	WT_1	WT	S	RG_2	progenitor	E14
CAAGCAACTTAGAATTAACGCATATGAGC_1	902	662	WT_1	WT	G1	Im InhN_2	inhibitory	E14
CAAGCAACTTAGAATTAACTCGCCGCCGG_1	3037	2007	WT_1	WT	G2M	RG_1	progenitor	E14
CAAGCAACTTAGAATTAACTTGATTGGCG_1	1075	865	WT_1	WT	G2M	RG_1	progenitor	E14
CAAGCAACTTTACCGAGGCTCCGGCTTAT_1	1416	967	WT_1	WT	G1	Im L5-6 ExN_2	excitatory	E14
CAAGGCGTTACTCAATAGGCAGCTAGCGG_1	2830	1853	WT_1	WT	S	InhIP_1	progenitor	E14
CAAGGCGTTACTCAATAGGCGTCGAGCGC_1	10060	3822	WT_1	WT	G1	Lhx8 InhN	inhibitory	E14
CAAGGCGTTACTCAATAGGCTAAGCCTTG_1	4311	2114	WT_1	WT	G1	Im ExN_2	excitatory	E14
CAAGGCGTTCATTCGACGGTCGCCGCCGG_1	5307	2820	WT_1	WT	G2M	RG_1	progenitor	E14
CAAGGCGTTCATTCGACGGTTGGCAAGCC_1	7882	3359	WT_1	WT	G1	Im L6 ExN	excitatory	E14
CAAGGCGTTCTAAGAGAAGACCAGGCGCA_1	2255	1265	WT_1	WT	G1	Im InhN_3	inhibitory	E14
CAAGGCGTTCTTGCGCCGCACTATTCATT_1	1072	713	WT_1	WT	G1	Im InhN_1	inhibitory	E14
CAAGGCGTTCTTGCGCCGCCAGCTAGCGG_1	5450	2588	WT_1	WT	G1	Lhx8 InhN	inhibitory	E14
CAAGGCGTTTAGAATTAACCAGCTAGCGG_1	1826	1347	WT_1	WT	S	InhIP_1	progenitor	E14
CAAGGCGTTTAGAATTAACTCGCCGCCGG_1	2331	1441	WT_1	WT	G1	Im ExN_1	excitatory	E14
CAAGGCGTTTTACCGAGGCTAAGTCCTGA_1	3479	1706	WT_1	WT	G1	Im L6 ExN	excitatory	E14
CAAGGCGTTTTACCGAGGCTATTGCTGGA_1	1862	1160	WT_1	WT	G1	Im InhN_3	inhibitory	E14
CAATCGGTTACTCAATAGGCGTCGAGCGC_1	2871	1784	WT_1	WT	G1	RG_2	progenitor	E14
CAATCGGTTAGAGCTATAAACTATTCATT_1	8843	3585	WT_1	WT	G1	D1-D2 InhN	inhibitory	E14
CAATCGGTTCATTCGACGGCAGCTAGCGG_1	2392	1545	WT_1	WT	G1	Im ExN_1	excitatory	E14
CAATCGGTTCATTCGACGGGCGGCTGCGG_1	1490	1074	WT_1	WT	G1	Im InhN_2	inhibitory	E14
CAATCGGTTCTAAGAGAAGCTAAGCCTTG_1	1224	873	WT_1	WT	G1	Im InhN_3	inhibitory	E14
CAATCGGTTCTTGCGCCGCCTAAGCCTTG_1	4373	2425	WT_1	WT	G1	InhIP_1	progenitor	E14
CAATCGGTTGCCATTCTCCAGATTACGTT_1	1160	872	WT_1	WT	G1	Lhx8 InhN	inhibitory	E14
CAATCGGTTGCCATTCTCCCAGCTAGCGG_1	1211	866	WT_1	WT	G1	Im L5-6 ExN_1	excitatory	E14
CAATCGGTTTAGAATTAACTTGATTGGCG_1	1065	850	WT_1	WT	G1	Im ExN_1	excitatory	E14
CAATCGGTTTTACCGAGGCAACGCGCAGA_1	2826	1695	WT_1	WT	G1	Im L5-6 ExN_1	excitatory	E14
CAATCGGTTTTACCGAGGCAGTTCTCATG_1	1794	1386	WT_1	WT	S	InhIP_1	progenitor	E14
CAATCGGTTTTACCGAGGCCCAGATACGG_1	5767	2650	WT_1	WT	G1	SI InhN	inhibitory	E14
CAATCGGTTTTACCGAGGCCCGTATGATT_1	2256	1388	WT_1	WT	G1	Sst InhN	inhibitory	E14
CAGAAGGCTCATTCGACGGAGAGGAGAAT_1	2365	1404	WT_1	WT	G1	Sst InhN	inhibitory	E14
CAGAAGGCTCATTCGACGGAGTTCTCATG_1	4003	2064	WT_1	WT	G1	Im L5-6 ExN_2	excitatory	E14
CAGAAGGCTCATTCGACGGGCATATGAGC_1	1836	1158	WT_1	WT	G1	Im ExN_2	excitatory	E14
CAGAAGGCTCTTGCGCCGCCTAAGCCTTG_1	2038	1402	WT_1	WT	G2M	InhIP_2	progenitor	E14
CAGAAGGCTCTTGCGCCGCGCATATGAGC_1	1911	1266	WT_1	WT	G1	Im ExN_2	excitatory	E14
CAGAAGGCTCTTGCGCCGCTTGGCAAGCC_1	5108	2667	WT_1	WT	G1	Im ExN_2	excitatory	E14
CAGAAGGCTGCCATTCTCCAGTTCTCATG_1	1248	946	WT_1	WT	G1	Im D1-D2 InhN	inhibitory	E14
CAGAAGGCTGCCATTCTCCCCGTATGATT_1	2241	1475	WT_1	WT	G1	SI InhN	inhibitory	E14
CAGAAGGCTTTACCGAGGCCAGCTAGCGG_1	1962	1386	WT_1	WT	G2M	InhIP_1	progenitor	E14
CAGAAGGCTTTACCGAGGCGCATATGAGC_1	1539	1184	WT_1	WT	S	InhIP_1	progenitor	E14
CAGAAGGCTTTGACTTCAGGCATATGAGC_1	4452	2083	WT_1	WT	G1	Im L6 ExN	excitatory	E14
CAGATCAGTACTCAATAGGACTATTCATT_1	5048	2604	WT_1	WT	G1	SI InhN	inhibitory	E14
CAGATCAGTACTCAATAGGCAGCTAGCGG_1	1615	1130	WT_1	WT	G1	Im D1-D2 InhN	inhibitory	E14
CAGATCAGTAGAGCTATAACAGCTAGCGG_1	1770	1138	WT_1	WT	S	Im L5-6 ExN_2	excitatory	E14
CAGATCAGTCATTCGACGGACCAGGCGCA_1	4250	2048	WT_1	WT	G1	CEA-BST InhN	inhibitory	E14
CAGATCAGTCTTGCGCCGCTTGGCAAGCC_1	3286	1836	WT_1	WT	G1	Im L5-6 ExN_2	excitatory	E14
CAGATCAGTGCCATTCTCCACCAGGCGCA_1	4869	2463	WT_1	WT	G1	Im ExN_2	excitatory	E14
CAGATCAGTGCCATTCTCCTTGATTGGCG_1	1140	782	WT_1	WT	G1	Im L5-6 ExN_2	excitatory	E14
CAGATCAGTTTACCGAGGCAAGTAGCTCA_1	2052	1217	WT_1	WT	G1	Sst InhN	inhibitory	E14
CAGATCAGTTTACCGAGGCCGTCGAGCGC_1	1183	860	WT_1	WT	G1	Im InhN_3	inhibitory	E14
CAGATCAGTTTACCGAGGCGTAGGATAAG_1	4599	2271	WT_1	WT	G1	Lhx8 InhN	inhibitory	E14
CAGCAAGTTCATTCGACGGACCAGGCGCA_1	2574	1493	WT_1	WT	G1	Im ExN_2	excitatory	E14
CAGCAAGTTCATTCGACGGCTAAGCCTTG_1	2255	1470	WT_1	WT	S	Im ExN_1	excitatory	E14
CAGCAAGTTCATTCGACGGGCATATGAGC_1	8520	3246	WT_1	WT	G1	L5-6 ExN_1	excitatory	E14
CAGCAAGTTCTAAGAGAAGTCGGATTCGG_1	3527	1699	WT_1	WT	G1	Lhx8 InhN	inhibitory	E14
CAGCAAGTTCTTGCGCCGCCCGTATGATT_1	1579	1350	WT_1	WT	G2M	RG_2	progenitor	E14
CAGCAAGTTCTTGCGCCGCCGTCGAGCGC_1	3494	1961	WT_1	WT	G1	Im InhN_2	inhibitory	E14
CAGCAAGTTCTTGCGCCGCTTGGCAAGCC_1	2466	1447	WT_1	WT	G1	Sst InhN	inhibitory	E14
CAGCAAGTTGCCATTCTCCCCGTATGATT_1	1876	1218	WT_1	WT	G1	L5-6 ExN_1	excitatory	E14
CAGCAAGTTGCCATTCTCCGCGGCTGCGG_1	2053	1519	WT_1	WT	G1	InhIP_1	progenitor	E14
CAGCAAGTTGCCATTCTCCTATTGCTGGA_1	2487	1489	WT_1	WT	G1	Lhx8 InhN	inhibitory	E14
CAGCAAGTTTAGAATTAACAGTTCTCATG_1	2580	1456	WT_1	WT	G1	Im ExN_3	excitatory	E14
CAGCAAGTTTAGAATTAACGCATATGAGC_1	1207	816	WT_1	WT	G1	Im L5-6 ExN_1	excitatory	E14
CAGCAAGTTTTACCGAGGCAGTTCTCATG_1	2613	1600	WT_1	WT	G1	Im L5-6 ExN_1	excitatory	E14
CAGCAAGTTTTACCGAGGCCTAAGCCTTG_1	3206	1777	WT_1	WT	G1	Im ExN_2	excitatory	E14
CAGCATTGTACTCAATAGGGCATATGAGC_1	4386	1933	WT_1	WT	S	Im L6 ExN	excitatory	E14
CAGCATTGTACTCAATAGGTCCGGCTTAT_1	2060	1218	WT_1	WT	G1	Im InhN_3	inhibitory	E14
CAGCATTGTCATTCGACGGGCATATGAGC_1	3088	1950	WT_1	WT	G2M	InhIP_1	progenitor	E14
CAGCATTGTCATTCGACGGGTAGGATAAG_1	2754	1541	WT_1	WT	G1	Sst InhN	inhibitory	E14
CAGCATTGTCATTCGACGGTATTGCTGGA_1	3146	1707	WT_1	WT	G1	Im L5-6 ExN_1	excitatory	E14
CAGCATTGTCTAAGAGAAGAGATTACGTT_1	2669	1533	WT_1	WT	G1	Im D1-D2 InhN	inhibitory	E14
CAGCATTGTCTTGCGCCGCAACGCGCAGA_1	2886	1648	WT_1	WT	G1	Im ExN_2	excitatory	E14
CAGCATTGTCTTGCGCCGCCCGTATGATT_1	3222	1940	WT_1	WT	G1	SI InhN	inhibitory	E14
CAGCATTGTCTTGCGCCGCCGTCGAGCGC_1	6197	2574	WT_1	WT	G1	Im L6 ExN	excitatory	E14
CAGCATTGTCTTGCGCCGCTCGCCGCCGG_1	7421	3192	WT_1	WT	G1	Sst InhN	inhibitory	E14
CAGCATTGTGCCATTCTCCCGTTACCGCT_1	3627	1993	WT_1	WT	G1	Im L6 ExN	excitatory	E14
CAGCATTGTGCCATTCTCCTAAGTCCTGA_1	2070	1231	WT_1	WT	G1	D1-D2 InhN	inhibitory	E14
CAGCATTGTGCCATTCTCCTTGGCAAGCC_1	1212	863	WT_1	WT	G1	Im L5-6 ExN_2	excitatory	E14
CAGCATTGTTAGAATTAACTCGGATTCGG_1	1032	719	WT_1	WT	G1	D1-D2 InhN	inhibitory	E14
CAGCATTGTTGCCGGCAGATTGATTGGCG_1	1516	1144	WT_1	WT	G1	Im ExN_3	excitatory	E14
CAGCATTGTTTACCGAGGCAGATTACGTT_1	4040	2148	WT_1	WT	G1	Im InhN_3	inhibitory	E14
CAGCATTGTTTACCGAGGCCGTCGAGCGC_1	3141	1728	WT_1	WT	G1	CEA-BST InhN	inhibitory	E14
CAGCATTGTTTACCGAGGCCTAAGCCTTG_1	3226	1779	WT_1	WT	G1	Im ExN_2	excitatory	E14
CAGCATTGTTTACCGAGGCGCGGCTGCGG_1	1583	1175	WT_1	WT	S	RG_2	progenitor	E14
CAGCATTGTTTACCGAGGCTCCGGCTTAT_1	4870	2319	WT_1	WT	G1	CEA-BST InhN	inhibitory	E14
CAGGACTCTACTCAATAGGACTATTCATT_1	5853	2432	WT_1	WT	G1	Im L5-6 ExN_2	excitatory	E14
CAGGACTCTACTCAATAGGCAGCTAGCGG_1	2549	1604	WT_1	WT	G2M	InhIP_2	progenitor	E14
CAGGACTCTACTCAATAGGTAAGTCCTGA_1	4660	2161	WT_1	WT	G1	Im L6 ExN	excitatory	E14
CAGGACTCTCATTCGACGGTATTGCTGGA_1	3304	1869	WT_1	WT	G1	Im L5-6 ExN_2	excitatory	E14
CAGGACTCTCTTGCGCCGCCGTCGAGCGC_1	3409	1828	WT_1	WT	G1	Im D1-D2 InhN	inhibitory	E14
CAGGACTCTCTTGCGCCGCTCCGGCTTAT_1	2060	1361	WT_1	WT	S	InhIP_2	progenitor	E14
CAGGACTCTCTTGCGCCGCTCGGATTCGG_1	2220	1417	WT_1	WT	G1	Im ExN_1	excitatory	E14
CAGGACTCTGCCATTCTCCAGTTCTCATG_1	1976	1253	WT_1	WT	G1	Im ExN_2	excitatory	E14
CAGGACTCTGCCATTCTCCCCGTATGATT_1	2786	1646	WT_1	WT	S	Sst InhN	inhibitory	E14
CAGGACTCTGCCATTCTCCGCGGCTGCGG_1	1640	1178	WT_1	WT	G1	Im InhN_3	inhibitory	E14
CAGGACTCTGCCATTCTCCTTGGCAAGCC_1	5166	2655	WT_1	WT	G1	Im L5-6 ExN_1	excitatory	E14
CAGGACTCTTAGAATTAACGTAGGATAAG_1	1860	1363	WT_1	WT	S	RG_1	progenitor	E14
CAGGACTCTTTACCGAGGCAACGCGCAGA_1	1974	1266	WT_1	WT	G1	Sst InhN	inhibitory	E14
CAGGACTCTTTACCGAGGCCAGCTAGCGG_1	5307	2529	WT_1	WT	G1	Im L6 ExN	excitatory	E14
CAGGACTCTTTACCGAGGCGCATATGAGC_1	3581	1868	WT_1	WT	G1	Im ExN_2	excitatory	E14
CAGGACTCTTTACCGAGGCTAAGTCCTGA_1	6101	2600	WT_1	WT	G1	Im InhN_3	inhibitory	E14
CAGGACTCTTTACCGAGGCTCGGATTCGG_1	1098	881	WT_1	WT	G2M	InhIP_1	progenitor	E14
CAGGACTCTTTGACTTCAGTATTGCTGGA_1	4865	2268	WT_1	WT	G1	Im L5-6 ExN_2	excitatory	E14
CAGTATCCTACTCAATAGGGCGGCTGCGG_1	5543	2939	WT_1	WT	G2M	InhIP_1	progenitor	E14
CAGTATCCTCATTCGACGGACCAGGCGCA_1	2899	1565	WT_1	WT	G1	Im InhN_3	inhibitory	E14
CAGTATCCTCATTCGACGGCCAGATACGG_1	6279	2717	WT_1	WT	G1	Lhx8 InhN	inhibitory	E14
CAGTATCCTCTTGCGCCGCCCAGATACGG_1	9053	3603	WT_1	WT	G1	Im L6 ExN	excitatory	E14
CAGTATCCTCTTGCGCCGCCCGTATGATT_1	2595	1713	WT_1	WT	G1	Im ExN_1	excitatory	E14
CAGTATCCTCTTGCGCCGCCTAAGCCTTG_1	3898	2395	WT_1	WT	G2M	InhIP_1	progenitor	E14
CAGTATCCTCTTGCGCCGCTCCGGCTTAT_1	3180	1818	WT_1	WT	G1	Im ExN_1	excitatory	E14
CAGTATCCTGCCATTCTCCACCAGGCGCA_1	2651	1558	WT_1	WT	G1	CEA-BST InhN	inhibitory	E14
CAGTATCCTGCCATTCTCCAGATTACGTT_1	2130	1495	WT_1	WT	G2M	RG_1	progenitor	E14
CAGTATCCTGCCATTCTCCCGTTACCGCT_1	1653	1127	WT_1	WT	G1	Im L5-6 ExN_2	excitatory	E14
CAGTATCCTGCCATTCTCCGCGGCTGCGG_1	1531	1097	WT_1	WT	G1	SI InhN	inhibitory	E14
CAGTATCCTGCCATTCTCCTCCGGCTTAT_1	1909	1420	WT_1	WT	G2M	RG_1	progenitor	E14
CAGTATCCTTTACCGAGGCAACGCGCAGA_1	2606	1531	WT_1	WT	G1	Im L5-6 ExN_2	excitatory	E14
CAGTATCCTTTACCGAGGCAAGTAGCTCA_1	2253	1391	WT_1	WT	G1	Im ExN_2	excitatory	E14
CATACCGCTACTCAATAGGCCGTATGATT_1	2086	1282	WT_1	WT	G1	Im InhN_3	inhibitory	E14
CATACCGCTACTCAATAGGGTAGGATAAG_1	3479	1871	WT_1	WT	G1	Im ExN_2	excitatory	E14
CATACCGCTACTCAATAGGTTGATTGGCG_1	3307	2057	WT_1	WT	G2M	RG_1	progenitor	E14
CATACCGCTAGAGCTATAAACTATTCATT_1	1613	1040	WT_1	WT	G1	SI InhN	inhibitory	E14
CATACCGCTCTAAGAGAAGACTATTCATT_1	2478	1521	WT_1	WT	G1	Im L5-6 ExN_1	excitatory	E14
CATACCGCTCTTGCGCCGCCCGTATGATT_1	4864	2193	WT_1	WT	G1	Im L6 ExN	excitatory	E14
CATACCGCTCTTGCGCCGCTATTGCTGGA_1	1723	1086	WT_1	WT	G1	Sst InhN	inhibitory	E14
CATACCGCTGCCATTCTCCAAGTAGCTCA_1	896	707	WT_1	WT	S	Im InhN_1	inhibitory	E14
CATACCGCTTTACCGAGGCAACGCGCAGA_1	1883	1416	WT_1	WT	G1	RG_2	progenitor	E14
CATACCGCTTTACCGAGGCCGTCGAGCGC_1	4186	2090	WT_1	WT	G1	L5-6 ExN_1	excitatory	E14
CATCAACGTACTCAATAGGAACGCGCAGA_1	5568	2643	WT_1	WT	G1	SI InhN	inhibitory	E14
CATCAACGTACTCAATAGGAAGTAGCTCA_1	1652	1149	WT_1	WT	S	InhIP_3	progenitor	E14
CATCAACGTCATTCGACGGACCAGGCGCA_1	2823	1794	WT_1	WT	G1	Im ExN_1	excitatory	E14
CATCAACGTCATTCGACGGAGAGGAGAAT_1	4792	2710	WT_1	WT	S	InhIP_3	progenitor	E14
CATCAACGTCTAAGAGAAGGTAGGATAAG_1	1949	1283	WT_1	WT	G1	Im InhN_2	inhibitory	E14
CATCAACGTCTTGCGCCGCCGTCGAGCGC_1	8145	3220	WT_1	WT	G1	L5-6 ExN_1	excitatory	E14
CATCAACGTCTTGCGCCGCGCGGCTGCGG_1	2032	1346	WT_1	WT	G1	SI InhN	inhibitory	E14
CATCAACGTCTTGCGCCGCGTAGGATAAG_1	2411	1656	WT_1	WT	G1	InhIP_1	progenitor	E14
CATCAACGTCTTGCGCCGCTATTGCTGGA_1	4270	2116	WT_1	WT	G1	Lhx8 InhN	inhibitory	E14
CATCAACGTGCCATTCTCCTCGGATTCGG_1	2156	1370	WT_1	WT	G1	D1-D2 InhN	inhibitory	E14
CATCAACGTTAGAATTAACAAGTAGCTCA_1	1590	1070	WT_1	WT	G1	Im L5-6 ExN_2	excitatory	E14
CATCAACGTTTACCGAGGCACCAGGCGCA_1	3162	1898	WT_1	WT	G1	SI InhN	inhibitory	E14
CATCAACGTTTACCGAGGCCAGCTAGCGG_1	2487	1629	WT_1	WT	G2M	RG_1	progenitor	E14
CATCAACGTTTACCGAGGCCGTCGAGCGC_1	3847	2181	WT_1	WT	G1	Im ExN_1	excitatory	E14
CATCAACGTTTACCGAGGCGTAGGATAAG_1	4498	2021	WT_1	WT	G1	Lhx8 InhN	inhibitory	E14
CATCAACGTTTACCGAGGCTCGGATTCGG_1	5063	2573	WT_1	WT	G1	Im L5-6 ExN_2	excitatory	E14
CATCAACGTTTGACTTCAGGCGGCTGCGG_1	5306	2517	WT_1	WT	G1	Im L5-6 ExN_2	excitatory	E14
CATCGGACTACTCAATAGGAAGTAGCTCA_1	8209	3247	WT_1	WT	G1	Im L6 ExN	excitatory	E14
CATCGGACTACTCAATAGGCCGTATGATT_1	2453	1472	WT_1	WT	G1	Im L5-6 ExN_1	excitatory	E14
CATCGGACTACTCAATAGGGTAGGATAAG_1	14239	4661	WT_1	WT	G1	Lhx8 InhN	inhibitory	E14
CATCGGACTACTCAATAGGTAAGTCCTGA_1	1483	1158	WT_1	WT	S	InhIP_1	progenitor	E14
CATCGGACTAGAGCTATAATTGATTGGCG_1	4653	2445	WT_1	WT	G1	L5-6 ExN_1	excitatory	E14
CATCGGACTCTTGCGCCGCAACGCGCAGA_1	1921	1194	WT_1	WT	G1	Im D1-D2 InhN	inhibitory	E14
CATCGGACTCTTGCGCCGCACCAGGCGCA_1	8618	3867	WT_1	WT	G2M	InhIP_2	progenitor	E14
CATCGGACTCTTGCGCCGCCCGTATGATT_1	3346	1872	WT_1	WT	G1	Im ExN_2	excitatory	E14
CATCGGACTCTTGCGCCGCCGTCGAGCGC_1	2890	1690	WT_1	WT	G1	Im L5-6 ExN_2	excitatory	E14
CATCGGACTGCCATTCTCCTAAGTCCTGA_1	1517	1195	WT_1	WT	G1	RG_2	progenitor	E14
CATCGGACTTTACCGAGGCAGTTCTCATG_1	2867	1673	WT_1	WT	G1	Im L5-6 ExN_2	excitatory	E14
CATCGGACTTTACCGAGGCCGTCGAGCGC_1	1393	1047	WT_1	WT	G1	Im L5-6 ExN_2	excitatory	E14
CATCGGACTTTACCGAGGCTAAGTCCTGA_1	1645	1267	WT_1	WT	G2M	InhIP_2	progenitor	E14
CCAAGGATTACTCAATAGGAACGCGCAGA_1	4367	2396	WT_1	WT	G2M	RG_1	progenitor	E14
CCAAGGATTACTCAATAGGGCATATGAGC_1	8624	3147	WT_1	WT	G1	Im L6 ExN	excitatory	E14
CCAAGGATTCATTCGACGGAGAGGAGAAT_1	6557	2571	WT_1	WT	G1	Im L6 ExN	excitatory	E14
CCAAGGATTCATTCGACGGGTAGGATAAG_1	2262	1452	WT_1	WT	G1	Im ExN_1	excitatory	E14
CCAAGGATTCTAAGAGAAGCAGCTAGCGG_1	1602	1091	WT_1	WT	G1	Im InhN_1	inhibitory	E14
CCAAGGATTCTTGCGCCGCTATTGCTGGA_1	2486	1621	WT_1	WT	G2M	SI InhN	inhibitory	E14
CCAAGGATTCTTGCGCCGCTTGATTGGCG_1	3200	1765	WT_1	WT	G1	Im L5-6 ExN_1	excitatory	E14
CCAAGGATTTAGAATTAACGCATATGAGC_1	4071	2180	WT_1	WT	G1	Im D1-D2 InhN	inhibitory	E14
CCAAGGATTTTACCGAGGCAGAGGAGAAT_1	1958	1484	WT_1	WT	G1	InhIP_1	progenitor	E14
CCAAGGATTTTACCGAGGCCCGTATGATT_1	2216	1556	WT_1	WT	G2M	Im ExN_1	excitatory	E14
CCAAGGATTTTACCGAGGCGTAGGATAAG_1	3576	1924	WT_1	WT	G1	Im L5-6 ExN_2	excitatory	E14
CCAAGGATTTTACCGAGGCTCCGGCTTAT_1	2944	1818	WT_1	WT	G1	Im ExN_1	excitatory	E14
CCAAGGATTTTACCGAGGCTTGGCAAGCC_1	4840	2643	WT_1	WT	S	Im InhN_2	inhibitory	E14
CCAAGGATTTTGACTTCAGACTATTCATT_1	9017	3374	WT_1	WT	G1	SI InhN	inhibitory	E14
CCAATCCATACTCAATAGGCCGTATGATT_1	2726	1457	WT_1	WT	G1	Im InhN_3	inhibitory	E14
CCAATCCATCATTCGACGGACTATTCATT_1	3745	2098	WT_1	WT	G1	Im ExN_1	excitatory	E14
CCAATCCATCATTCGACGGAGATTACGTT_1	2261	1711	WT_1	WT	G2M	InhIP_1	progenitor	E14
CCAATCCATCATTCGACGGTCCGGCTTAT_1	6016	2529	WT_1	WT	G1	Im L5-6 ExN_2	excitatory	E14
CCAATCCATCATTCGACGGTCGCCGCCGG_1	4699	2611	WT_1	WT	G2M	RG_1	progenitor	E14
CCAATCCATCTAAGAGAAGTTGGCAAGCC_1	3081	1773	WT_1	WT	G1	Im L5-6 ExN_2	excitatory	E14
CCAATCCATCTTGCGCCGCAACGCGCAGA_1	3001	1869	WT_1	WT	G1	InhIP_1	progenitor	E14
CCAATCCATCTTGCGCCGCGCATATGAGC_1	2727	1778	WT_1	WT	G1	Im ExN_1	excitatory	E14
CCAATCCATCTTGCGCCGCTTGATTGGCG_1	2033	1478	WT_1	WT	S	InhIP_2	progenitor	E14
CCAATCCATGCCATTCTCCGTAGGATAAG_1	2539	1688	WT_1	WT	G1	Cajal-Retzius	excitatory	E14
CCAATCCATGCCATTCTCCTATTGCTGGA_1	4063	2160	WT_1	WT	G1	Lhx8 InhN	inhibitory	E14
CCAATCCATTAGAATTAACGTAGGATAAG_1	2850	1617	WT_1	WT	G1	SI InhN	inhibitory	E14
CCAATCCATTTACCGAGGCACCAGGCGCA_1	3656	2088	WT_1	WT	G1	Im ExN_3	excitatory	E14
CCAATCCATTTACCGAGGCCTAAGCCTTG_1	3051	2024	WT_1	WT	G2M	MG	immune	E14
CCAATCCATTTACCGAGGCTCGGATTCGG_1	3565	1803	WT_1	WT	G1	Im L5-6 ExN_2	excitatory	E14
CCAGAACCTACTCAATAGGAACGCGCAGA_1	1998	1246	WT_1	WT	G1	Im InhN_3	inhibitory	E14
CCAGAACCTCATTCGACGGCAGCTAGCGG_1	3194	2010	WT_1	WT	G2M	RG_3	progenitor	E14
CCAGAACCTCATTCGACGGCCGTATGATT_1	3280	1803	WT_1	WT	G1	Sst InhN	inhibitory	E14
CCAGAACCTCTTGCGCCGCAGTTCTCATG_1	5190	2338	WT_1	WT	G1	Im L5-6 ExN_2	excitatory	E14
CCAGAACCTCTTGCGCCGCGCATATGAGC_1	3133	1811	WT_1	WT	G1	Im ExN_2	excitatory	E14
CCAGAACCTCTTGCGCCGCTAAGTCCTGA_1	2740	1619	WT_1	WT	G1	Im L5-6 ExN_1	excitatory	E14
CCAGAACCTCTTGCGCCGCTCGGATTCGG_1	1359	941	WT_1	WT	S	Im L5-6 ExN_2	excitatory	E14
CCAGAACCTGCCATTCTCCAACGCGCAGA_1	1785	1274	WT_1	WT	G1	Im L5-6 ExN_2	excitatory	E14
CCAGAACCTGCCATTCTCCTAAGTCCTGA_1	1034	873	WT_1	WT	G2M	RG_1	progenitor	E14
CCAGAACCTTAGAATTAACCGTCGAGCGC_1	4756	2322	WT_1	WT	G1	SI InhN	inhibitory	E14
CCAGAACCTTAGAATTAACCTAAGCCTTG_1	2283	1360	WT_1	WT	G1	Im InhN_3	inhibitory	E14
CCAGAACCTTAGAATTAACTCGGATTCGG_1	918	646	WT_1	WT	G1	Sst InhN	inhibitory	E14
CCAGAACCTTTACCGAGGCAAGTAGCTCA_1	1845	1354	WT_1	WT	G2M	InhIP_2	progenitor	E14
CCAGAACCTTTACCGAGGCCAGCTAGCGG_1	1635	1114	WT_1	WT	G1	Im ExN_2	excitatory	E14
CCAGAACCTTTACCGAGGCCGTCGAGCGC_1	4797	2696	WT_1	WT	G2M	InhIP_2	progenitor	E14
CCAGAACCTTTACCGAGGCGCATATGAGC_1	2693	1475	WT_1	WT	G1	Im ExN_2	excitatory	E14
CCAGAACCTTTACCGAGGCGCGGCTGCGG_1	2371	1460	WT_1	WT	G1	Im L5-6 ExN_1	excitatory	E14
CCAGAACCTTTACCGAGGCTTGATTGGCG_1	1813	1210	WT_1	WT	G1	SI InhN	inhibitory	E14
CCAGCCTTTACTCAATAGGTAAGTCCTGA_1	2731	1746	WT_1	WT	G1	Im ExN_1	excitatory	E14
CCAGCCTTTCATTCGACGGCCAGATACGG_1	4793	2554	WT_1	WT	S	RG_2	progenitor	E14
CCAGCCTTTCATTCGACGGTCGCCGCCGG_1	3303	1808	WT_1	WT	G1	Im ExN_2	excitatory	E14
CCAGCCTTTCTTGCGCCGCAGTTCTCATG_1	2831	1862	WT_1	WT	S	RG_2	progenitor	E14
CCAGCCTTTCTTGCGCCGCGCATATGAGC_1	2340	1502	WT_1	WT	G1	Im L5-6 ExN_1	excitatory	E14
CCAGCCTTTGCCATTCTCCCAGCTAGCGG_1	1102	887	WT_1	WT	S	RG_2	progenitor	E14
CCAGCCTTTGCCATTCTCCCCAGATACGG_1	2562	1579	WT_1	WT	G1	Im InhN_2	inhibitory	E14
CCAGCCTTTGCCATTCTCCTTGGCAAGCC_1	1351	1022	WT_1	WT	G1	Im ExN_2	excitatory	E14
CCAGCCTTTTAGAATTAACAAGTAGCTCA_1	1708	1063	WT_1	WT	G1	Im L5-6 ExN_2	excitatory	E14
CCAGCCTTTTAGAATTAACTAAGTCCTGA_1	2728	1613	WT_1	WT	G1	Cajal-Retzius	excitatory	E14
CCAGCCTTTTAGAATTAACTATTGCTGGA_1	1409	1054	WT_1	WT	G2M	RG_1	progenitor	E14
CCAGCCTTTTTACCGAGGCTAAGTCCTGA_1	4263	2304	WT_1	WT	G1	Im ExN_2	excitatory	E14
CCATCAGGTACTCAATAGGACTATTCATT_1	3049	1674	WT_1	WT	G1	Im ExN_2	excitatory	E14
CCATCAGGTCATTCGACGGTCGCCGCCGG_1	5498	2401	WT_1	WT	G1	Im L5-6 ExN_2	excitatory	E14
CCATCAGGTCTTGCGCCGCGCATATGAGC_1	3539	1874	WT_1	WT	G1	Im InhN_1	inhibitory	E14
CCATCAGGTGCCATTCTCCAGATTACGTT_1	3441	2075	WT_1	WT	G1	Im ExN_2	excitatory	E14
CCATCAGGTGCCATTCTCCCCGTATGATT_1	1211	910	WT_1	WT	S	RG_2	progenitor	E14
CCATCAGGTGCCATTCTCCGCGGCTGCGG_1	866	731	WT_1	WT	S	RG_2	progenitor	E14
CCATCAGGTGCCATTCTCCTTGATTGGCG_1	1234	945	WT_1	WT	G1	Im L5-6 ExN_1	excitatory	E14
CCATCAGGTTAGAATTAACAACGCGCAGA_1	6726	2809	WT_1	WT	G1	Lhx8 InhN	inhibitory	E14
CCATCAGGTTAGAATTAACCCAGATACGG_1	3459	1779	WT_1	WT	G1	Im ExN_2	excitatory	E14
CCATCAGGTTTACCGAGGCTCGCCGCCGG_1	3000	1908	WT_1	WT	G1	RG_2	progenitor	E14
CCATCGTCTACTCAATAGGAGATTACGTT_1	4809	2218	WT_1	WT	G1	Im L6 ExN	excitatory	E14
CCATCGTCTACTCAATAGGGCATATGAGC_1	2941	1607	WT_1	WT	G1	Sst InhN	inhibitory	E14
CCATCGTCTACTCAATAGGTTGATTGGCG_1	3902	1922	WT_1	WT	G1	Im ExN_3	excitatory	E14
CCATCGTCTCATTCGACGGAAGTAGCTCA_1	3528	1759	WT_1	WT	G1	Im InhN_3	inhibitory	E14
CCATCGTCTCATTCGACGGCAGCTAGCGG_1	3068	1728	WT_1	WT	G1	Im InhN_3	inhibitory	E14
CCATCGTCTCATTCGACGGTCCGGCTTAT_1	4565	2131	WT_1	WT	G1	Im L5-6 ExN_1	excitatory	E14
CCATCGTCTCATTCGACGGTCGGATTCGG_1	4600	2146	WT_1	WT	G1	Lhx8 InhN	inhibitory	E14
CCATCGTCTCTTGCGCCGCACCAGGCGCA_1	1843	1086	WT_1	WT	G1	Im InhN_2	inhibitory	E14
CCATCGTCTCTTGCGCCGCGCGGCTGCGG_1	3291	1924	WT_1	WT	G1	Im L5-6 ExN_2	excitatory	E14
CCATCGTCTCTTGCGCCGCTCGCCGCCGG_1	11437	3864	WT_1	WT	G1	D1-D2 InhN	inhibitory	E14
CCATCGTCTGCCATTCTCCAGATTACGTT_1	4305	2255	WT_1	WT	G1	Im L6 ExN	excitatory	E14
CCATCGTCTTAGAATTAACACTATTCATT_1	5172	2632	WT_1	WT	G2M	InhIP_2	progenitor	E14
CCATCGTCTTTACCGAGGCACCAGGCGCA_1	3386	1848	WT_1	WT	G1	Sst InhN	inhibitory	E14
CCATCGTCTTTACCGAGGCGCGGCTGCGG_1	4934	2761	WT_1	WT	G2M	RG_1	progenitor	E14
CCATCGTCTTTACCGAGGCTCCGGCTTAT_1	1670	1179	WT_1	WT	S	Im InhN_2	inhibitory	E14
CCATCGTCTTTACCGAGGCTTGATTGGCG_1	4147	2494	WT_1	WT	S	RG_2	progenitor	E14
CCATTGCGTACTCAATAGGCCGTATGATT_1	2288	1543	WT_1	WT	S	Im ExN_1	excitatory	E14
CCATTGCGTACTCAATAGGTTGGCAAGCC_1	3663	1943	WT_1	WT	G1	Im D1-D2 InhN	inhibitory	E14
CCATTGCGTAGAGCTATAATTGGCAAGCC_1	1650	1234	WT_1	WT	S	Im ExN_1	excitatory	E14
CCATTGCGTCATTCGACGGCCAGATACGG_1	3810	2057	WT_1	WT	G1	SI InhN	inhibitory	E14
CCATTGCGTCATTCGACGGTCCGGCTTAT_1	5786	2691	WT_1	WT	G1	Im L5-6 ExN_1	excitatory	E14
CCATTGCGTCTAAGAGAAGCCGTATGATT_1	1591	1039	WT_1	WT	G1	Im InhN_3	inhibitory	E14
CCATTGCGTCTTGCGCCGCAACGCGCAGA_1	4335	2287	WT_1	WT	G1	Im L5-6 ExN_2	excitatory	E14
CCATTGCGTCTTGCGCCGCAAGTAGCTCA_1	5391	2486	WT_1	WT	G1	Lhx8 InhN	inhibitory	E14
CCATTGCGTCTTGCGCCGCCGTTACCGCT_1	3407	2056	WT_1	WT	S	Im ExN_1	excitatory	E14
CCGACCAATCATTCGACGGGCGGCTGCGG_1	5183	2322	WT_1	WT	G1	Lhx8 InhN	inhibitory	E14
CCGACCAATCATTCGACGGTATTGCTGGA_1	3020	1658	WT_1	WT	G1	Im L5-6 ExN_1	excitatory	E14
CCGACCAATCTTGCGCCGCAAGTAGCTCA_1	7230	3019	WT_1	WT	G1	Im L6 ExN	excitatory	E14
CCGACCAATCTTGCGCCGCCTAAGCCTTG_1	5292	2465	WT_1	WT	G1	Sst InhN	inhibitory	E14
CCGACCAATCTTGCGCCGCGCGGCTGCGG_1	3483	1902	WT_1	WT	G1	Im L5-6 ExN_2	excitatory	E14
CCGACCAATCTTGCGCCGCGTAGGATAAG_1	2502	1618	WT_1	WT	G1	Im ExN_1	excitatory	E14
CCGACCAATCTTGCGCCGCTCCGGCTTAT_1	6528	2855	WT_1	WT	G1	Im L6 ExN	excitatory	E14
CCGACCAATGCCATTCTCCGCGGCTGCGG_1	1044	767	WT_1	WT	G1	Im L5-6 ExN_1	excitatory	E14
CCGACCAATGCCATTCTCCTTGGCAAGCC_1	1551	970	WT_1	WT	G1	Im L6 ExN	excitatory	E14
CCGACCAATTAGAATTAACCAGCTAGCGG_1	2006	1275	WT_1	WT	G1	Im L5-6 ExN_2	excitatory	E14
CCGACCAATTTACCGAGGCCTAAGCCTTG_1	1202	1056	WT_1	WT	S	InhIP_1	progenitor	E14
CCGACCAATTTACCGAGGCGTAGGATAAG_1	5609	2402	WT_1	WT	G1	Im L6 ExN	excitatory	E14
CCGAGAGATACTCAATAGGCAGCTAGCGG_1	22697	5605	WT_1	WT	G1	SI InhN	inhibitory	E14
CCGAGAGATACTCAATAGGTATTGCTGGA_1	1837	1140	WT_1	WT	S	Im InhN_2	inhibitory	E14
CCGAGAGATCATTCGACGGACCAGGCGCA_1	2927	1802	WT_1	WT	S	Im ExN_1	excitatory	E14
CCGAGAGATCATTCGACGGGCATATGAGC_1	4113	2065	WT_1	WT	G1	Im ExN_2	excitatory	E14
CCGAGAGATCATTCGACGGTTGGCAAGCC_1	2004	1281	WT_1	WT	G1	Im L5-6 ExN_1	excitatory	E14
CCGAGAGATCTAAGAGAAGACTATTCATT_1	19159	6021	WT_1	WT	G2M	RG_1	progenitor	E14
CCGAGAGATCTTGCGCCGCACTATTCATT_1	4134	2172	WT_1	WT	G1	Im L5-6 ExN_2	excitatory	E14
CCGAGAGATCTTGCGCCGCAGAGGAGAAT_1	4413	2114	WT_1	WT	G1	Im InhN_1	inhibitory	E14
CCGAGAGATCTTGCGCCGCAGATTACGTT_1	2674	1550	WT_1	WT	G1	Im ExN_1	excitatory	E14
CCGAGAGATCTTGCGCCGCCGTTACCGCT_1	7965	3157	WT_1	WT	G1	SI InhN	inhibitory	E14
CCGAGAGATCTTGCGCCGCTCGGATTCGG_1	4974	2662	WT_1	WT	G2M	InhIP_1	progenitor	E14
CCGAGAGATCTTGCGCCGCTTGATTGGCG_1	1522	1229	WT_1	WT	S	RG_2	progenitor	E14
CCGAGAGATGCCATTCTCCAGTTCTCATG_1	896	648	WT_1	WT	G1	Im D1-D2 InhN	inhibitory	E14
CCGAGAGATGCCATTCTCCGCATATGAGC_1	928	763	WT_1	WT	G1	Im ExN_1	excitatory	E14
CCGAGAGATGCCATTCTCCTATTGCTGGA_1	1378	1027	WT_1	WT	S	SI InhN	inhibitory	E14
CCGAGAGATTAGAATTAACCGTTACCGCT_1	2770	1624	WT_1	WT	G1	SI InhN	inhibitory	E14
CCGAGAGATTTACCGAGGCACTATTCATT_1	7103	3101	WT_1	WT	G1	Im L5-6 ExN_2	excitatory	E14
CCGAGAGATTTACCGAGGCAGAGGAGAAT_1	1693	1181	WT_1	WT	S	Im ExN_2	excitatory	E14
CCGAGAGATTTACCGAGGCAGATTACGTT_1	3755	2081	WT_1	WT	G1	SI InhN	inhibitory	E14
CCGAGAGATTTACCGAGGCCGTTACCGCT_1	3559	1906	WT_1	WT	G1	Im L5-6 ExN_2	excitatory	E14
CCGGAGTTTACTCAATAGGACCAGGCGCA_1	9935	4195	WT_1	WT	G2M	RG_1	progenitor	E14
CCGGAGTTTAGAGCTATAAGTAGGATAAG_1	1955	1412	WT_1	WT	S	RG_2	progenitor	E14
CCGGAGTTTCATTCGACGGAGAGGAGAAT_1	3252	1817	WT_1	WT	G1	Im ExN_1	excitatory	E14
CCGGAGTTTCATTCGACGGCAGCTAGCGG_1	4339	2112	WT_1	WT	G1	CEA-BST InhN	inhibitory	E14
CCGGAGTTTCATTCGACGGTAAGTCCTGA_1	7159	3108	WT_1	WT	G1	Im ExN_3	excitatory	E14
CCGGAGTTTCTTGCGCCGCCGTCGAGCGC_1	3945	2075	WT_1	WT	G1	Im InhN_2	inhibitory	E14
CCGGAGTTTCTTGCGCCGCGCGGCTGCGG_1	8270	3534	WT_1	WT	G1	Cajal-Retzius	excitatory	E14
CCGGAGTTTGCCATTCTCCCCGTATGATT_1	1304	1067	WT_1	WT	G2M	InhIP_1	progenitor	E14
CCGGATAGTACTCAATAGGACCAGGCGCA_1	3647	2196	WT_1	WT	S	RG_2	progenitor	E14
CCGGATAGTACTCAATAGGTTGATTGGCG_1	8634	3380	WT_1	WT	G1	SI InhN	inhibitory	E14
CCGGATAGTCTAAGAGAAGAACGCGCAGA_1	2268	1355	WT_1	WT	G1	Im InhN_3	inhibitory	E14
CCGGATAGTCTTGCGCCGCCCAGATACGG_1	6970	2988	WT_1	WT	G1	Lhx8 InhN	inhibitory	E14
CCGGATAGTCTTGCGCCGCTCCGGCTTAT_1	5415	2743	WT_1	WT	G2M	InhIP_3	progenitor	E14
CCGGATAGTCTTGCGCCGCTTGATTGGCG_1	7326	3054	WT_1	WT	G1	L5-6 ExN_1	excitatory	E14
CCGGATAGTTAGAATTAACCCGTATGATT_1	2388	1345	WT_1	WT	G1	D1-D2 InhN	inhibitory	E14
CCGGATAGTTAGAATTAACGTAGGATAAG_1	1886	1216	WT_1	WT	G1	Im InhN_2	inhibitory	E14
CCGGATAGTTTACCGAGGCAACGCGCAGA_1	3086	1824	WT_1	WT	G1	Im ExN_2	excitatory	E14
CCGGATAGTTTACCGAGGCCGTCGAGCGC_1	1568	1044	WT_1	WT	G1	CEA-BST InhN	inhibitory	E14
CCGTCGATTACTCAATAGGCCGTATGATT_1	2675	1641	WT_1	WT	G1	Im ExN_1	excitatory	E14
CCGTCGATTACTCAATAGGCGTTACCGCT_1	8003	3238	WT_1	WT	G1	SI InhN	inhibitory	E14
CCGTCGATTACTCAATAGGTATTGCTGGA_1	2695	1533	WT_1	WT	G2M	Im L5-6 ExN_1	excitatory	E14
CCGTCGATTCATTCGACGGAAGTAGCTCA_1	2466	1419	WT_1	WT	S	Sst InhN	inhibitory	E14
CCGTCGATTCATTCGACGGAGTTCTCATG_1	2895	2081	WT_1	WT	S	RG_2	progenitor	E14
CCGTCGATTCATTCGACGGGCATATGAGC_1	2846	1787	WT_1	WT	S	Im ExN_1	excitatory	E14
CCGTCGATTCATTCGACGGTCGCCGCCGG_1	2458	1645	WT_1	WT	G1	InhIP_1	progenitor	E14
CCGTCGATTGCCATTCTCCCCGTATGATT_1	6820	3499	WT_1	WT	G2M	InhIP_1	progenitor	E14
CCGTCGATTGCCATTCTCCGTAGGATAAG_1	2689	1667	WT_1	WT	G1	SI InhN	inhibitory	E14
CCGTCGATTGCCATTCTCCTATTGCTGGA_1	819	631	WT_1	WT	G1	Im L5-6 ExN_1	excitatory	E14
CCGTCGATTGCCATTCTCCTCCGGCTTAT_1	2658	1506	WT_1	WT	G1	D1-D2 InhN	inhibitory	E14
CCGTCGATTTAGAATTAACCCGTATGATT_1	3417	1829	WT_1	WT	G1	Im L5-6 ExN_2	excitatory	E14
CCGTCGATTTTACCGAGGCAAGTAGCTCA_1	2950	1754	WT_1	WT	G1	Im ExN_2	excitatory	E14
CCGTCGATTTTACCGAGGCTCGCCGCCGG_1	2774	1610	WT_1	WT	G2M	InhIP_2	progenitor	E14
CCGTCGATTTTACCGAGGCTCGGATTCGG_1	1750	1129	WT_1	WT	G1	Im ExN_2	excitatory	E14
CCGTCGATTTTACCGAGGCTTGATTGGCG_1	2209	1419	WT_1	WT	G2M	InhIP_2	progenitor	E14
CCGTCTCATACTCAATAGGCGTCGAGCGC_1	5839	2548	WT_1	WT	G1	SI InhN	inhibitory	E14
CCGTCTCATACTCAATAGGGCGGCTGCGG_1	5292	2417	WT_1	WT	G1	Im L5-6 ExN_2	excitatory	E14
CCGTCTCATACTCAATAGGTCCGGCTTAT_1	4034	2060	WT_1	WT	G1	SI InhN	inhibitory	E14
CCGTCTCATCATTCGACGGACTATTCATT_1	5594	2478	WT_1	WT	G1	Im L6 ExN	excitatory	E14
CCGTCTCATCATTCGACGGCCGTATGATT_1	4504	2571	WT_1	WT	S	RG_1	progenitor	E14
CCGTCTCATCATTCGACGGTCGGATTCGG_1	1458	1112	WT_1	WT	S	Im ExN_1	excitatory	E14
CCGTCTCATCATTCGACGGTTGATTGGCG_1	3411	1825	WT_1	WT	G1	Im InhN_2	inhibitory	E14
CCGTCTCATGCCATTCTCCTATTGCTGGA_1	2003	1272	WT_1	WT	G1	L5-6 ExN_1	excitatory	E14
CCGTCTCATTTACCGAGGCCCAGATACGG_1	6708	2939	WT_1	WT	G1	Lhx8 InhN	inhibitory	E14
CCGTCTCATTTACCGAGGCCCGTATGATT_1	5207	2393	WT_1	WT	G1	Im L6 ExN	excitatory	E14
CCGTCTCATTTACCGAGGCTTGATTGGCG_1	3660	2032	WT_1	WT	G1	Lhx8 InhN	inhibitory	E14
CCTAATGGTACTCAATAGGCGTTACCGCT_1	4606	2338	WT_1	WT	S	Sst InhN	inhibitory	E14
CCTAATGGTCATTCGACGGCAGCTAGCGG_1	1945	1359	WT_1	WT	G1	Im ExN_1	excitatory	E14
CCTAATGGTCATTCGACGGTCGCCGCCGG_1	3683	2257	WT_1	WT	S	RG_2	progenitor	E14
CCTAATGGTCTAAGAGAAGGTAGGATAAG_1	6398	2688	WT_1	WT	G1	Im ExN_3	excitatory	E14
CCTAATGGTCTTGCGCCGCAACGCGCAGA_1	4728	2385	WT_1	WT	G1	Im L5-6 ExN_2	excitatory	E14
CCTAATGGTCTTGCGCCGCACCAGGCGCA_1	4049	2079	WT_1	WT	G1	Im L5-6 ExN_1	excitatory	E14
CCTAATGGTCTTGCGCCGCCCAGATACGG_1	3890	2009	WT_1	WT	G1	Im L5-6 ExN_1	excitatory	E14
CCTAATGGTCTTGCGCCGCCTAAGCCTTG_1	2880	1643	WT_1	WT	G1	Im L5-6 ExN_1	excitatory	E14
CCTAATGGTCTTGCGCCGCGCATATGAGC_1	4081	2109	WT_1	WT	G1	Im L5-6 ExN_2	excitatory	E14
CCTAATGGTCTTGCGCCGCGTAGGATAAG_1	2539	1723	WT_1	WT	S	InhIP_1	progenitor	E14
CCTAATGGTGCCATTCTCCCCGTATGATT_1	1578	1037	WT_1	WT	G1	Im L6 ExN	excitatory	E14
CCTAATGGTGCCATTCTCCGTAGGATAAG_1	1471	969	WT_1	WT	G1	Im L5-6 ExN_2	excitatory	E14
CCTAATGGTTAGAATTAACTATTGCTGGA_1	1509	970	WT_1	WT	G1	Im L5-6 ExN_2	excitatory	E14
CCTAATGGTTGCCGGCAGAACTATTCATT_1	1392	1061	WT_1	WT	G1	Cajal-Retzius	excitatory	E14
CCTAATGGTTTACCGAGGCACCAGGCGCA_1	2669	1677	WT_1	WT	G1	OPC	glia	E14
CCTAATGGTTTACCGAGGCCCAGATACGG_1	4786	2688	WT_1	WT	S	InhIP_1	progenitor	E14
CCTAATGGTTTACCGAGGCGCATATGAGC_1	2122	1455	WT_1	WT	G1	Im ExN_1	excitatory	E14
CCTAATGGTTTACCGAGGCTTGGCAAGCC_1	3071	1970	WT_1	WT	S	RG_2	progenitor	E14
CCTCCTGATACTCAATAGGCAGCTAGCGG_1	2333	1314	WT_1	WT	G1	Sst InhN	inhibitory	E14
CCTCCTGATACTCAATAGGGCGGCTGCGG_1	2427	1578	WT_1	WT	S	RG_2	progenitor	E14
CCTCCTGATACTCAATAGGTCCGGCTTAT_1	7653	2838	WT_1	WT	G1	L5-6 ExN_1	excitatory	E14
CCTCCTGATAGAGCTATAATCCGGCTTAT_1	7811	2936	WT_1	WT	G1	L5-6 ExN_2	excitatory	E14
CCTCCTGATCATTCGACGGCCAGATACGG_1	3383	1816	WT_1	WT	G1	Im L5-6 ExN_1	excitatory	E14
CCTCCTGATCATTCGACGGCCGTATGATT_1	3135	1877	WT_1	WT	S	InhIP_2	progenitor	E14
CCTCCTGATCATTCGACGGTAAGTCCTGA_1	6343	3390	WT_1	WT	G2M	InhIP_2	progenitor	E14
CCTCCTGATCTAAGAGAAGACTATTCATT_1	2695	1594	WT_1	WT	G1	Im InhN_1	inhibitory	E14
CCTCCTGATCTAAGAGAAGCTAAGCCTTG_1	2713	1496	WT_1	WT	S	Sst InhN	inhibitory	E14
CCTCCTGATCTTGCGCCGCAACGCGCAGA_1	3784	1973	WT_1	WT	S	Im L5-6 ExN_2	excitatory	E14
CCTCCTGATCTTGCGCCGCGCGGCTGCGG_1	2370	1470	WT_1	WT	S	Im D1-D2 InhN	inhibitory	E14
CCTCCTGATGCCATTCTCCACCAGGCGCA_1	871	701	WT_1	WT	G2M	InhIP_2	progenitor	E14
CCTCCTGATTAGAATTAACGTAGGATAAG_1	1409	1152	WT_1	WT	G1	RG_2	progenitor	E14
CCTCCTGATTTACCGAGGCAACGCGCAGA_1	2587	1650	WT_1	WT	G1	Im ExN_1	excitatory	E14
CCTGCAGTTACTCAATAGGCTAAGCCTTG_1	5164	2419	WT_1	WT	G1	Im L5-6 ExN_1	excitatory	E14
CCTGCAGTTCATTCGACGGAAGTAGCTCA_1	5000	2387	WT_1	WT	G1	Im ExN_2	excitatory	E14
CCTGCAGTTCTTGCGCCGCAGTTCTCATG_1	3152	1792	WT_1	WT	G1	Im D1-D2 InhN	inhibitory	E14
CCTGCAGTTCTTGCGCCGCTCGCCGCCGG_1	5543	2338	WT_1	WT	G1	Im L5-6 ExN_2	excitatory	E14
CCTGCAGTTGCCATTCTCCAACGCGCAGA_1	2260	1561	WT_1	WT	G2M	InhIP_1	progenitor	E14
CCTGCAGTTGCCATTCTCCACCAGGCGCA_1	1103	858	WT_1	WT	G1	RG_2	progenitor	E14
CCTGCAGTTTAGAATTAACAGATTACGTT_1	1807	1180	WT_1	WT	G1	SI InhN	inhibitory	E14
CCTGCAGTTTAGAATTAACCTAAGCCTTG_1	2591	1748	WT_1	WT	G2M	MG	immune	E14
CCTGCAGTTTAGAATTAACTCGCCGCCGG_1	2671	1433	WT_1	WT	G1	Lhx8 InhN	inhibitory	E14
CCTGCAGTTTTACCGAGGCAACGCGCAGA_1	5128	2332	WT_1	WT	G1	Im L6 ExN	excitatory	E14
CCTGCAGTTTTACCGAGGCGTAGGATAAG_1	2115	1359	WT_1	WT	G1	Cajal-Retzius	excitatory	E14
CCTGCTACTACTCAATAGGCCGTATGATT_1	3114	1666	WT_1	WT	S	Im L5-6 ExN_2	excitatory	E14
CCTGCTACTACTCAATAGGTCCGGCTTAT_1	3396	1847	WT_1	WT	G1	Im ExN_1	excitatory	E14
CCTGCTACTACTCAATAGGTCGGATTCGG_1	1587	1205	WT_1	WT	S	RG_1	progenitor	E14
CCTGCTACTACTCAATAGGTTGGCAAGCC_1	2366	1389	WT_1	WT	G1	Sst InhN	inhibitory	E14
CCTGCTACTAGAGCTATAAAGTTCTCATG_1	28678	6311	WT_1	WT	G1	Im L6 ExN	excitatory	E14
CCTGCTACTAGAGCTATAATAAGTCCTGA_1	1460	1000	WT_1	WT	G1	Im L6 ExN	excitatory	E14
CCTGCTACTCATTCGACGGCTAAGCCTTG_1	2063	1413	WT_1	WT	S	Im ExN_1	excitatory	E14
CCTGCTACTCTAAGAGAAGCAGCTAGCGG_1	2237	1261	WT_1	WT	G1	Im L5-6 ExN_2	excitatory	E14
CCTGCTACTCTTGCGCCGCTTGGCAAGCC_1	3146	1896	WT_1	WT	G1	SI InhN	inhibitory	E14
CCTGCTACTGCCATTCTCCTTGATTGGCG_1	1208	913	WT_1	WT	G1	SI InhN	inhibitory	E14
CCTGCTACTTAGAATTAACACCAGGCGCA_1	4474	2157	WT_1	WT	G1	Im ExN_2	excitatory	E14
CCTGCTACTTAGAATTAACTCGCCGCCGG_1	1565	1019	WT_1	WT	S	Im D1-D2 InhN	inhibitory	E14
CCTGCTACTTAGAATTAACTCGGATTCGG_1	839	689	WT_1	WT	G1	Im ExN_2	excitatory	E14
CCTGCTACTTAGAATTAACTTGGCAAGCC_1	3665	1787	WT_1	WT	G1	Im L6 ExN	excitatory	E14
CCTGCTACTTTACCGAGGCGTAGGATAAG_1	2451	1563	WT_1	WT	S	RG_2	progenitor	E14
CCTGCTACTTTACCGAGGCTCGGATTCGG_1	1941	1355	WT_1	WT	G2M	RG_3	progenitor	E14
CGAAGACCTACTCAATAGGCAGCTAGCGG_1	3523	1835	WT_1	WT	G1	Im InhN_1	inhibitory	E14
CGAAGACCTACTCAATAGGGCGGCTGCGG_1	5450	2510	WT_1	WT	G1	Im ExN_2	excitatory	E14
CGAAGACCTCATTCGACGGCCAGATACGG_1	3168	2006	WT_1	WT	S	RG_1	progenitor	E14
CGAAGACCTCTAAGAGAAGAACGCGCAGA_1	5541	2581	WT_1	WT	G1	Lhx8 InhN	inhibitory	E14
CGAAGACCTCTAAGAGAAGCCGTATGATT_1	4540	2158	WT_1	WT	G1	L5-6 ExN_1	excitatory	E14
CGAAGACCTCTTGCGCCGCAACGCGCAGA_1	3534	1889	WT_1	WT	G1	Im L5-6 ExN_1	excitatory	E14
CGAAGACCTCTTGCGCCGCACCAGGCGCA_1	2370	1505	WT_1	WT	G1	Im ExN_2	excitatory	E14
CGAAGACCTCTTGCGCCGCAGAGGAGAAT_1	2557	1730	WT_1	WT	S	RG_1	progenitor	E14
CGAAGACCTCTTGCGCCGCAGATTACGTT_1	6334	2781	WT_1	WT	G1	D1-D2 InhN	inhibitory	E14
CGAAGACCTCTTGCGCCGCCAGCTAGCGG_1	6138	3117	WT_1	WT	G2M	InhIP_1	progenitor	E14
CGAAGACCTGCCATTCTCCCGTCGAGCGC_1	2141	1456	WT_1	WT	G1	Im ExN_1	excitatory	E14
CGAAGACCTGCCATTCTCCTAAGTCCTGA_1	1043	863	WT_1	WT	G1	Im ExN_1	excitatory	E14
CGAAGACCTTAGAATTAACCGTCGAGCGC_1	2981	1715	WT_1	WT	G1	Lhx8 InhN	inhibitory	E14
CGAAGACCTTTACCGAGGCCCGTATGATT_1	1768	1268	WT_1	WT	S	RG_2	progenitor	E14
CGAAGACCTTTACCGAGGCCGTTACCGCT_1	4498	2531	WT_1	WT	G2M	InhIP_1	progenitor	E14
CGAAGACCTTTACCGAGGCTATTGCTGGA_1	1793	1314	WT_1	WT	S	RG_1	progenitor	E14
CGAAGACCTTTGACTTCAGCGTCGAGCGC_1	4881	2244	WT_1	WT	G1	Im L5-6 ExN_2	excitatory	E14
CGAATGAGTACTCAATAGGAGATTACGTT_1	5763	2804	WT_1	WT	S	Lhx8 InhN	inhibitory	E14
CGAATGAGTCTTGCGCCGCAGAGGAGAAT_1	5186	2478	WT_1	WT	G1	Im L5-6 ExN_2	excitatory	E14
CGAATGAGTCTTGCGCCGCAGATTACGTT_1	6597	2688	WT_1	WT	G1	Im L6 ExN	excitatory	E14
CGAATGAGTCTTGCGCCGCCTAAGCCTTG_1	5878	2592	WT_1	WT	G1	SI InhN	inhibitory	E14
CGAATGAGTCTTGCGCCGCGCATATGAGC_1	4390	2143	WT_1	WT	S	Im L5-6 ExN_2	excitatory	E14
CGACGATATACTCAATAGGAAGTAGCTCA_1	3370	1767	WT_1	WT	G1	D1-D2 InhN	inhibitory	E14
CGACGATATACTCAATAGGAGAGGAGAAT_1	5091	2292	WT_1	WT	G1	Im ExN_3	excitatory	E14
CGACGATATACTCAATAGGCCAGATACGG_1	5365	2625	WT_1	WT	G1	Im ExN_2	excitatory	E14
CGACGATATACTCAATAGGCCGTATGATT_1	2948	1840	WT_1	WT	S	InhIP_1	progenitor	E14
CGACGATATACTCAATAGGGCATATGAGC_1	3132	1969	WT_1	WT	S	RG_2	progenitor	E14
CGACGATATCATTCGACGGTATTGCTGGA_1	2077	1268	WT_1	WT	G1	Im InhN_3	inhibitory	E14
CGACGATATCTAAGAGAAGCTAAGCCTTG_1	1927	1135	WT_1	WT	G1	Im ExN_2	excitatory	E14
CGACGATATGCCATTCTCCAGTTCTCATG_1	1406	1165	WT_1	WT	S	RG_1	progenitor	E14
CGACGATATTAGAATTAACAGAGGAGAAT_1	4467	2166	WT_1	WT	G1	Im L5-6 ExN_2	excitatory	E14
CGACGATATTAGAATTAACGCATATGAGC_1	4108	2013	WT_1	WT	S	Im L6 ExN	excitatory	E14
CGACGATATTAGAATTAACTATTGCTGGA_1	3107	1557	WT_1	WT	G1	Im L6 ExN	excitatory	E14
CGACGATATTTACCGAGGCTCCGGCTTAT_1	9717	3554	WT_1	WT	G1	L5-6 ExN_2	excitatory	E14
CGAGATGCTACTCAATAGGCCAGATACGG_1	11736	4023	WT_1	WT	G1	D1-D2 InhN	inhibitory	E14
CGAGATGCTAGAGCTATAAAACGCGCAGA_1	3317	1907	WT_1	WT	G1	Im ExN_2	excitatory	E14
CGAGATGCTCATTCGACGGACCAGGCGCA_1	3679	1891	WT_1	WT	G1	Im L5-6 ExN_2	excitatory	E14
CGAGATGCTCATTCGACGGTTGGCAAGCC_1	6773	3335	WT_1	WT	S	RG_1	progenitor	E14
CGAGATGCTCTAAGAGAAGGCGGCTGCGG_1	2157	1496	WT_1	WT	G2M	RG_1	progenitor	E14
CGAGATGCTCTTGCGCCGCAACGCGCAGA_1	3199	1704	WT_1	WT	G1	Im ExN_2	excitatory	E14
CGAGATGCTCTTGCGCCGCCCGTATGATT_1	6445	2800	WT_1	WT	G1	Im ExN_2	excitatory	E14
CGAGATGCTCTTGCGCCGCGCGGCTGCGG_1	1807	1179	WT_1	WT	G1	Im InhN_3	inhibitory	E14
CGAGATGCTGCCATTCTCCGTAGGATAAG_1	7234	3461	WT_1	WT	S	SI InhN	inhibitory	E14
CGAGATGCTTTACCGAGGCCCAGATACGG_1	3495	1967	WT_1	WT	G1	Im L5-6 ExN_2	excitatory	E14
CGAGATGCTTTACCGAGGCCCGTATGATT_1	4633	2449	WT_1	WT	G1	Im ExN_2	excitatory	E14
CGAGATGCTTTACCGAGGCGTAGGATAAG_1	3312	1752	WT_1	WT	G1	Im L5-6 ExN_2	excitatory	E14
CGAGGCAATACTCAATAGGAGTTCTCATG_1	5582	2749	WT_1	WT	G2M	RG_1	progenitor	E14
CGAGGCAATACTCAATAGGGCATATGAGC_1	6951	2898	WT_1	WT	G1	Im L6 ExN	excitatory	E14
CGAGGCAATCATTCGACGGACTATTCATT_1	4374	2056	WT_1	WT	G1	Sst InhN	inhibitory	E14
CGAGGCAATCATTCGACGGGCATATGAGC_1	6756	2667	WT_1	WT	G1	Im L6 ExN	excitatory	E14
CGAGGCAATCTAAGAGAAGACCAGGCGCA_1	2671	1674	WT_1	WT	S	Im ExN_1	excitatory	E14
CGAGGCAATCTTGCGCCGCAGTTCTCATG_1	953	754	WT_1	WT	G1	Im ExN_2	excitatory	E14
CGAGGCAATCTTGCGCCGCCCGTATGATT_1	3089	2026	WT_1	WT	G1	RG_2	progenitor	E14
CGAGGCAATCTTGCGCCGCTAAGTCCTGA_1	17067	4831	WT_1	WT	G1	L5-6 ExN_2	excitatory	E14
CGAGGCAATGCCATTCTCCAAGTAGCTCA_1	1360	958	WT_1	WT	G1	Im L5-6 ExN_1	excitatory	E14
CGAGGCAATGCCATTCTCCACCAGGCGCA_1	2968	1821	WT_1	WT	G1	L5-6 ExN_1	excitatory	E14
CGAGGCAATTAGAATTAACACCAGGCGCA_1	1554	1101	WT_1	WT	G1	Im ExN_1	excitatory	E14
CGAGGCAATTAGAATTAACAGAGGAGAAT_1	2038	1379	WT_1	WT	G2M	RG_1	progenitor	E14
CGAGGCAATTAGAATTAACGCGGCTGCGG_1	1112	759	WT_1	WT	G1	Im InhN_3	inhibitory	E14
CGAGGCAATTTACCGAGGCACCAGGCGCA_1	2247	1404	WT_1	WT	G1	SI InhN	inhibitory	E14
CGAGGCAATTTACCGAGGCTTGGCAAGCC_1	1703	1165	WT_1	WT	G1	Im ExN_2	excitatory	E14
CGATTCGCTACTCAATAGGAGAGGAGAAT_1	5056	2219	WT_1	WT	S	Im L6 ExN	excitatory	E14
CGATTCGCTCATTCGACGGACCAGGCGCA_1	4906	2283	WT_1	WT	G1	Im L5-6 ExN_2	excitatory	E14
CGATTCGCTCATTCGACGGGCGGCTGCGG_1	2808	1573	WT_1	WT	G1	Im InhN_2	inhibitory	E14
CGATTCGCTCTAAGAGAAGCCAGATACGG_1	10481	4270	WT_1	WT	S	RG_2	progenitor	E14
CGATTCGCTCTAAGAGAAGGCATATGAGC_1	2233	1326	WT_1	WT	G1	Im InhN_3	inhibitory	E14
CGATTCGCTGCCATTCTCCCTAAGCCTTG_1	944	678	WT_1	WT	G1	Sst InhN	inhibitory	E14
CGATTCGCTTAGAATTAACAGAGGAGAAT_1	1882	1219	WT_1	WT	G1	Im InhN_3	inhibitory	E14
CGATTCGCTTAGAATTAACGCGGCTGCGG_1	2383	1594	WT_1	WT	G2M	RG_1	progenitor	E14
CGATTCGCTTTACCGAGGCTTGATTGGCG_1	2137	1350	WT_1	WT	G1	Lhx8 InhN	inhibitory	E14
CGCCATTCTCATTCGACGGAAGTAGCTCA_1	1896	1337	WT_1	WT	G1	Im ExN_1	excitatory	E14
CGCCATTCTCATTCGACGGAGTTCTCATG_1	3857	2015	WT_1	WT	G1	Sst InhN	inhibitory	E14
CGCCATTCTCATTCGACGGCCGTATGATT_1	3640	1878	WT_1	WT	G1	Im InhN_1	inhibitory	E14
CGCCATTCTCTAAGAGAAGCGTTACCGCT_1	4045	2004	WT_1	WT	G1	Im InhN_2	inhibitory	E14
CGCCATTCTCTTGCGCCGCCCAGATACGG_1	3174	1967	WT_1	WT	G1	RG_2	progenitor	E14
CGCCATTCTCTTGCGCCGCTATTGCTGGA_1	4136	2115	WT_1	WT	G1	SI InhN	inhibitory	E14
CGCCATTCTGCCATTCTCCCTAAGCCTTG_1	2015	1359	WT_1	WT	G1	SI InhN	inhibitory	E14
CGCCATTCTTAGAATTAACCGTTACCGCT_1	3898	2439	WT_1	WT	G2M	InhIP_1	progenitor	E14
CGCCGTAATACTCAATAGGTCCGGCTTAT_1	7195	2768	WT_1	WT	G1	Im ExN_2	excitatory	E14
CGCCGTAATCATTCGACGGAGTTCTCATG_1	7506	3317	WT_1	WT	G1	Cajal-Retzius	excitatory	E14
CGCCGTAATCTTGCGCCGCAAGTAGCTCA_1	12238	4725	WT_1	WT	G2M	RG_1	progenitor	E14
CGCCGTAATGCCATTCTCCGTAGGATAAG_1	1922	1135	WT_1	WT	G1	Im L6 ExN	excitatory	E14
CGCCGTAATTTACCGAGGCTCGGATTCGG_1	5038	2684	WT_1	WT	G2M	InhIP_1	progenitor	E14
CGCTAACCTCATTCGACGGAAGTAGCTCA_1	3507	1834	WT_1	WT	G1	Im L5-6 ExN_2	excitatory	E14
CGCTAACCTCATTCGACGGGCATATGAGC_1	2716	1838	WT_1	WT	S	RG_2	progenitor	E14
CGCTAACCTCTTGCGCCGCCGTTACCGCT_1	5145	2355	WT_1	WT	G1	Im L6 ExN	excitatory	E14
CGCTAACCTCTTGCGCCGCGCGGCTGCGG_1	2032	1298	WT_1	WT	S	Im L5-6 ExN_1	excitatory	E14
CGCTAACCTCTTGCGCCGCGTAGGATAAG_1	3620	1935	WT_1	WT	G1	Im ExN_3	excitatory	E14
CGCTAACCTGCCATTCTCCACTATTCATT_1	1109	876	WT_1	WT	G2M	RG_2	progenitor	E14
[truncated: 214,831+ more rows]

## Sheet: Figure 2A-E, Supp 1,2
gene	baseMean	log2FoldChange	pvalue	padj	cluster	comparison
Rnf220	404.957	1.49051	4.77e-27	1.42e-22	Cajal-Retzius	WTvsKO
2610307P16Rik	650.139	1.02591	1.22e-15	1.82e-11	Cajal-Retzius	WTvsKO
Nrxn3	2256.54	1.0747	5.9e-15	5.85e-11	Cajal-Retzius	WTvsKO
Adamts6	112.824	1.27177	6.74e-11	5.01e-07	Cajal-Retzius	WTvsKO
Sema3e	68.6009	-1.60234	3.55e-10	2.12e-06	Cajal-Retzius	WTvsKO
Phf21a	859.083	0.677867	6.85e-10	3.4e-06	Cajal-Retzius	WTvsKO
Meg3	3440.66	-0.580762	9.72e-10	4.14e-06	Cajal-Retzius	WTvsKO
Pde1c	295.99	0.786815	8.92e-09	3.32e-05	Cajal-Retzius	WTvsKO
Vwc2	192.684	-1.02471	4.67e-08	0.000154499	Cajal-Retzius	WTvsKO
Col11a1	261.237	0.737004	5.67e-08	0.000168684	Cajal-Retzius	WTvsKO
Nrg1	8479.03	-0.587527	2.21e-07	0.000597548	Cajal-Retzius	WTvsKO
Mdga2	1756.03	-0.694535	5.42e-07	0.0013442	Cajal-Retzius	WTvsKO
Zbtb20	2511.12	0.482259	6.14e-07	0.00140563	Cajal-Retzius	WTvsKO
Dcc	13341.3	0.465797	7.2e-07	0.0015304	Cajal-Retzius	WTvsKO
Slc35f4	40.8498	-1.75828	2.48e-06	0.00492774	Cajal-Retzius	WTvsKO
Rian	673.051	-0.532877	3.42e-06	0.00637341	Cajal-Retzius	WTvsKO
Erbb4	2091.25	0.529091	3.74e-06	0.00655434	Cajal-Retzius	WTvsKO
Akap13	90.4636	0.965503	5.47e-06	0.00866774	Cajal-Retzius	WTvsKO
Dscam	308.015	-0.849097	5.53e-06	0.00866774	Cajal-Retzius	WTvsKO
Glra2	123.734	0.819197	7.5e-06	0.0111644	Cajal-Retzius	WTvsKO
Snhg11	595.67	-0.522271	9.11e-06	0.0129113	Cajal-Retzius	WTvsKO
Eya2	274.428	0.60743	1.48e-05	0.0179684	Cajal-Retzius	WTvsKO
Cald1	136.808	0.811007	1.45e-05	0.0179684	Cajal-Retzius	WTvsKO
Kcnc2	506.543	0.512579	1.51e-05	0.0179684	Cajal-Retzius	WTvsKO
Gfra1	185.117	0.928109	1.33e-05	0.0179684	Cajal-Retzius	WTvsKO
Pfkp	173.952	-0.754653	2.2e-05	0.0251932	Cajal-Retzius	WTvsKO
Unc5c	1299.02	0.490208	2.37e-05	0.0261082	Cajal-Retzius	WTvsKO
St6galnac5	362.471	-0.654446	2.48e-05	0.0264159	Cajal-Retzius	WTvsKO
Mapt	634.735	-0.514162	2.84e-05	0.0291107	Cajal-Retzius	WTvsKO
Pclo	434.738	-0.564924	3.5e-05	0.0347704	Cajal-Retzius	WTvsKO
Shisa6	557.409	-0.634865	4.16e-05	0.0399229	Cajal-Retzius	WTvsKO
Grik2	1807.81	0.528582	4.73e-05	0.0440394	Cajal-Retzius	WTvsKO
Hdac8	287.606	0.610592	5.03e-05	0.045346	Cajal-Retzius	WTvsKO
Pde1c	224.118	1.0332	1.57e-11	5.99e-08	CEA-BST InhN	WTvsKO
Cdh9	134.746	-1.34779	2.4e-11	5.99e-08	CEA-BST InhN	WTvsKO
Myt1l	3219.06	0.48844	2e-09	3.32e-06	CEA-BST InhN	WTvsKO
Phf21a	745.91	0.591364	3.1e-08	3.1e-05	CEA-BST InhN	WTvsKO
Pik3r3	461.75	0.669456	2.83e-08	3.1e-05	CEA-BST InhN	WTvsKO
2610307P16Rik	389.035	0.794964	2.87e-07	0.000238266	CEA-BST InhN	WTvsKO
Gm20754	2006.54	0.523709	2.74e-06	0.00195549	CEA-BST InhN	WTvsKO
Nr6a1os	99.2874	0.973524	4.54e-06	0.00283314	CEA-BST InhN	WTvsKO
Nkain3	2696.7	0.46789	9.14e-06	0.00433827	CEA-BST InhN	WTvsKO
Cadps2	670.767	-0.535803	1.02e-05	0.00433827	CEA-BST InhN	WTvsKO
Zfp536	286.522	0.815211	1.04e-05	0.00433827	CEA-BST InhN	WTvsKO
Tmcc3	612.218	0.616637	8.16e-06	0.00433827	CEA-BST InhN	WTvsKO
Slc9a9	122.984	0.885183	1.23e-05	0.00439154	CEA-BST InhN	WTvsKO
Prr16	203.639	-0.761217	1.18e-05	0.00439154	CEA-BST InhN	WTvsKO
Maml2	280.471	0.639837	1.52e-05	0.00499267	CEA-BST InhN	WTvsKO
Ext1	694.422	0.501476	1.6e-05	0.00499267	CEA-BST InhN	WTvsKO
Psd3	418.254	0.490795	3.78e-05	0.0110979	CEA-BST InhN	WTvsKO
Ptchd4	245.238	-0.599861	4.31e-05	0.0119525	CEA-BST InhN	WTvsKO
Zbtb20	1286.5	0.35657	7.05e-05	0.0185031	CEA-BST InhN	WTvsKO
Insyn2b	62.4254	0.91238	0.000134476	0.0319413	CEA-BST InhN	WTvsKO
Sdk2	208.441	0.58387	0.000132919	0.0319413	CEA-BST InhN	WTvsKO
Ano4	336.617	0.460626	0.000156152	0.035404	CEA-BST InhN	WTvsKO
Scn1a	278.017	0.49331	0.000179214	0.0388661	CEA-BST InhN	WTvsKO
Hdac8	177.056	0.565254	0.000219351	0.0455885	CEA-BST InhN	WTvsKO
Dpf3	59.2133	0.91749	0.000241648	0.0482135	CEA-BST InhN	WTvsKO
Htr2c	196.767	-1.38665	2.05e-11	1.21e-07	D1-D2 InhN	WTvsKO
Alcam	481.863	-0.993403	1.71e-10	5.05e-07	D1-D2 InhN	WTvsKO
Gm20754	9751.12	0.42714	3.62e-09	7.12e-06	D1-D2 InhN	WTvsKO
Adamts6	249.266	0.905041	5.03e-09	7.42e-06	D1-D2 InhN	WTvsKO
Ptchd4	539.311	-0.680447	7.64e-09	9.02e-06	D1-D2 InhN	WTvsKO
Cdc14a	124.927	1.05372	1.44e-08	1.41e-05	D1-D2 InhN	WTvsKO
Maml2	478.539	0.592656	1.82e-08	1.53e-05	D1-D2 InhN	WTvsKO
Phf21a	1850.13	0.579553	4.3e-08	3.18e-05	D1-D2 InhN	WTvsKO
Man1a	434.807	-0.600122	2.57e-07	0.000168732	D1-D2 InhN	WTvsKO
Nr6a1os	280.181	0.640519	4.44e-07	0.000262097	D1-D2 InhN	WTvsKO
Gria3	633.716	0.509987	5.73e-07	0.00030768	D1-D2 InhN	WTvsKO
Kcnt2	627.02	0.500808	1.19e-06	0.000584742	D1-D2 InhN	WTvsKO
Pde1c	241.359	0.6738	1.8e-06	0.000817184	D1-D2 InhN	WTvsKO
Nhsl1	197.993	0.713659	2.71e-06	0.00114252	D1-D2 InhN	WTvsKO
Hs3st4	1788.28	0.427995	3.04e-06	0.00119721	D1-D2 InhN	WTvsKO
Kcnh8	818.39	0.394952	1.39e-05	0.00513499	D1-D2 InhN	WTvsKO
Cdh9	606.965	-0.697272	1.5e-05	0.0051962	D1-D2 InhN	WTvsKO
Slc9a9	248.981	0.594387	4.08e-05	0.0133825	D1-D2 InhN	WTvsKO
2610307P16Rik	1305.86	0.540908	5.02e-05	0.0148083	D1-D2 InhN	WTvsKO
Zfp516	155.613	0.660548	4.93e-05	0.0148083	D1-D2 InhN	WTvsKO
Sema3e	150.113	0.680075	5.36e-05	0.0150685	D1-D2 InhN	WTvsKO
Sgcz	1765.57	0.489194	6.13e-05	0.0164465	D1-D2 InhN	WTvsKO
Dstyk	644.674	0.36888	6.97e-05	0.0164608	D1-D2 InhN	WTvsKO
Tmtc1	86.3818	-0.957039	6.81e-05	0.0164608	D1-D2 InhN	WTvsKO
Mbnl2	236.057	0.629853	6.47e-05	0.0164608	D1-D2 InhN	WTvsKO
Bbx	151.924	0.76451	8.33e-05	0.0189142	D1-D2 InhN	WTvsKO
Col11a1	110.328	0.939594	9.15e-05	0.0194205	D1-D2 InhN	WTvsKO
Cdh8	4403.31	-0.503798	9.21e-05	0.0194205	D1-D2 InhN	WTvsKO
L3mbtl3	454.74	0.451996	0.00010644	0.0216735	D1-D2 InhN	WTvsKO
Kcnab1	443.572	0.503219	0.000112985	0.0222392	D1-D2 InhN	WTvsKO
Zfp385b	274.823	0.57001	0.000119768	0.0226604	D1-D2 InhN	WTvsKO
Syne2	1221.23	0.364285	0.0001228	0.0226604	D1-D2 InhN	WTvsKO
Tet2	364.167	0.446339	0.000175052	0.0313238	D1-D2 InhN	WTvsKO
Dkk2	178.736	0.613837	0.000187834	0.0326223	D1-D2 InhN	WTvsKO
Dmd	1516.81	0.295971	0.000228275	0.0385133	D1-D2 InhN	WTvsKO
Prmt8	94.097	0.735665	0.00024639	0.0404149	D1-D2 InhN	WTvsKO
Pik3r3	905.063	0.350856	0.000281694	0.041697	D1-D2 InhN	WTvsKO
Lin7a	572.022	-0.436666	0.000276854	0.041697	D1-D2 InhN	WTvsKO
Stag2	366.787	0.463621	0.000272529	0.041697	D1-D2 InhN	WTvsKO
Fgf13	4816.43	0.286813	0.000282452	0.041697	D1-D2 InhN	WTvsKO
A230006K03Rik	272.928	-0.524508	0.000293062	0.0422081	D1-D2 InhN	WTvsKO
Zfp462	1699.51	0.32684	0.000303891	0.0427256	D1-D2 InhN	WTvsKO
Snhg11	303.921	-0.574306	0.000351464	0.0465224	D1-D2 InhN	WTvsKO
Ryr2	544.033	-0.423919	0.000345874	0.0465224	D1-D2 InhN	WTvsKO
St6gal1	251.591	0.543229	0.000354532	0.0465224	D1-D2 InhN	WTvsKO
Pakap	319.311	-0.46755	0.000388472	0.048807	D1-D2 InhN	WTvsKO
Efna5	873.776	0.367745	0.000387473	0.048807	D1-D2 InhN	WTvsKO
Gm20754	4496.74	0.828936	3.25e-23	3.35e-19	Im ExN 2	WTvsKO
Ndst4	300.247	-1.11105	1.07e-17	5.52e-14	Im ExN 2	WTvsKO
Myt1l	16974.6	0.550859	9.28e-15	3.19e-11	Im ExN 2	WTvsKO
Plppr5	645.643	-0.769754	2.1e-14	5.41e-11	Im ExN 2	WTvsKO
Nr6a1os	236.557	1.00245	5.85e-14	1.21e-10	Im ExN 2	WTvsKO
Abcg2	187.33	1.01898	3.78e-12	6.5e-09	Im ExN 2	WTvsKO
Phf21a	4319.65	0.618587	5.18e-12	6.73e-09	Im ExN 2	WTvsKO
Nrg2	354.667	-0.874611	5.22e-12	6.73e-09	Im ExN 2	WTvsKO
Cdh9	114.017	-1.45419	8.52e-12	9.76e-09	Im ExN 2	WTvsKO
Nrg3	24385.5	-0.440266	1.38e-11	1.43e-08	Im ExN 2	WTvsKO
Rian	2429.13	-0.482121	1.98e-11	1.85e-08	Im ExN 2	WTvsKO
Gabrb2	1695.76	0.499233	1.1e-10	9.46e-08	Im ExN 2	WTvsKO
A230006K03Rik	229.039	-1.10613	1.63e-10	1.3e-07	Im ExN 2	WTvsKO
Gria4	4366.4	0.576121	2.7e-10	1.99e-07	Im ExN 2	WTvsKO
Maml2	733.466	0.589773	4.14e-10	2.85e-07	Im ExN 2	WTvsKO
Mbnl2	645.484	0.672251	4.71e-10	3.03e-07	Im ExN 2	WTvsKO
Trpm3	3884.27	0.614092	5.78e-10	3.51e-07	Im ExN 2	WTvsKO
Col11a1	966.367	0.693299	7.74e-10	4.4e-07	Im ExN 2	WTvsKO
Gria1	1942.93	0.557492	8.46e-10	4.4e-07	Im ExN 2	WTvsKO
Htr2a	100.553	-1.20387	8.54e-10	4.4e-07	Im ExN 2	WTvsKO
Meg3	9567.1	-0.583792	1.08e-09	5.31e-07	Im ExN 2	WTvsKO
Hdac8	1083.11	0.475024	1.66e-09	7.78e-07	Im ExN 2	WTvsKO
Fgf14	20756.3	0.402298	1.77e-09	7.95e-07	Im ExN 2	WTvsKO
Grin3a	357.732	-0.769298	1.96e-09	8.4e-07	Im ExN 2	WTvsKO
Akap13	351.561	0.68852	3.8e-09	1.57e-06	Im ExN 2	WTvsKO
Cadm2	11032.6	-0.452504	1.17e-08	4.64e-06	Im ExN 2	WTvsKO
Bbx	1035.27	0.664	1.96e-08	7.48e-06	Im ExN 2	WTvsKO
Cntn5	7705.96	-0.50854	2.93e-08	1.08e-05	Im ExN 2	WTvsKO
Slc9a9	260.179	0.738905	4.65e-08	1.65e-05	Im ExN 2	WTvsKO
Gm37899	397.055	-0.594087	4.87e-08	1.67e-05	Im ExN 2	WTvsKO
Sntg1	2469.06	0.408675	6.64e-08	2.14e-05	Im ExN 2	WTvsKO
Lix1	950.053	0.559123	6.49e-08	2.14e-05	Im ExN 2	WTvsKO
Car10	246.451	0.811215	7.04e-08	2.2e-05	Im ExN 2	WTvsKO
Gli2	205.359	0.770832	7.98e-08	2.4e-05	Im ExN 2	WTvsKO
B830012L14Rik	659.149	-0.498986	8.14e-08	2.4e-05	Im ExN 2	WTvsKO
Sema6d	6676.32	0.325198	8.5e-08	2.44e-05	Im ExN 2	WTvsKO
Lingo2	13053.8	-0.301371	1.05e-07	2.93e-05	Im ExN 2	WTvsKO
Cdc14a	355.341	0.649548	1.23e-07	3.34e-05	Im ExN 2	WTvsKO
Kitl	821.03	-0.454938	1.28e-07	3.39e-05	Im ExN 2	WTvsKO
Grm3	243.509	0.765935	1.56e-07	4.01e-05	Im ExN 2	WTvsKO
Rftn2	180.249	0.853364	1.97e-07	4.96e-05	Im ExN 2	WTvsKO
Cacna1e	1436.06	0.481922	2.16e-07	5.29e-05	Im ExN 2	WTvsKO
Phkb	486.109	0.518351	2.39e-07	5.73e-05	Im ExN 2	WTvsKO
Abtb2	238.242	0.764962	2.92e-07	6.84e-05	Im ExN 2	WTvsKO
Hs3st5	748.257	-0.612996	3.92e-07	8.97e-05	Im ExN 2	WTvsKO
Psd3	1766.83	0.460241	4.22e-07	9.26e-05	Im ExN 2	WTvsKO
Kcnma1	1583.17	-0.454062	4.21e-07	9.26e-05	Im ExN 2	WTvsKO
Zfp516	289.904	0.732957	6.1e-07	0.000130991	Im ExN 2	WTvsKO
Tfdp2	1036.43	0.445234	6.31e-07	0.000132708	Im ExN 2	WTvsKO
Kctd16	353.047	0.724883	6.73e-07	0.000138797	Im ExN 2	WTvsKO
Gm10125	61.9255	1.17679	7.32e-07	0.000148004	Im ExN 2	WTvsKO
Gria3	2572.9	0.362552	7.66e-07	0.000151928	Im ExN 2	WTvsKO
Grin1	296.709	-0.676069	8.4e-07	0.000154752	Im ExN 2	WTvsKO
Kirrel	173.237	0.736294	8.2e-07	0.000154752	Im ExN 2	WTvsKO
Tmem130	149.451	-0.779328	8.3e-07	0.000154752	Im ExN 2	WTvsKO
Arid5b	967.214	0.509488	8.11e-07	0.000154752	Im ExN 2	WTvsKO
Jazf1	1155.22	-0.462083	8.97e-07	0.000162348	Im ExN 2	WTvsKO
Msi2	2655.54	0.46576	9.92e-07	0.0001763	Im ExN 2	WTvsKO
Nell1	772.35	0.614138	1.15e-06	0.000200813	Im ExN 2	WTvsKO
Dpf3	623.459	0.497448	1.21e-06	0.000207814	Im ExN 2	WTvsKO
Ntng1	556.407	-0.543935	1.23e-06	0.000208423	Im ExN 2	WTvsKO
Asic2	950.322	0.602965	1.29e-06	0.000214246	Im ExN 2	WTvsKO
Rbms3	1030.79	0.421067	1.45e-06	0.000236701	Im ExN 2	WTvsKO
Sv2c	122.339	0.867503	1.81e-06	0.000290864	Im ExN 2	WTvsKO
Ptprt	2232.12	-0.530698	1.97e-06	0.000313171	Im ExN 2	WTvsKO
Rit2	267.817	0.612953	2.09e-06	0.000326861	Im ExN 2	WTvsKO
Sfmbt2	300.99	0.743329	2.46e-06	0.000378098	Im ExN 2	WTvsKO
Larp1b	132.623	-0.816074	2.63e-06	0.000392808	Im ExN 2	WTvsKO
Fyco1	236.549	0.609294	2.6e-06	0.000392808	Im ExN 2	WTvsKO
Chd7	1287.72	0.375629	2.88e-06	0.000423779	Im ExN 2	WTvsKO
Ift80	185.842	0.694585	2.95e-06	0.000428694	Im ExN 2	WTvsKO
Cacnb2	1500.1	0.417768	3.23e-06	0.000454873	Im ExN 2	WTvsKO
Pcsk2	480.5	0.518874	3.19e-06	0.000454873	Im ExN 2	WTvsKO
Sh2d4b	978.488	0.391482	3.26e-06	0.000454873	Im ExN 2	WTvsKO
Dlg1	1683.08	0.358099	3.72e-06	0.000511261	Im ExN 2	WTvsKO
5730507A11Rik	72.6981	1.04167	3.77e-06	0.000512125	Im ExN 2	WTvsKO
Xkr4	5204.76	-0.390119	4.2e-06	0.000562113	Im ExN 2	WTvsKO
Vat1l	669.984	0.502322	4.31e-06	0.000570201	Im ExN 2	WTvsKO
Myo1e	108.233	0.924972	4.76e-06	0.000621166	Im ExN 2	WTvsKO
Hs3st4	819.774	0.532746	4.88e-06	0.000629125	Im ExN 2	WTvsKO
Cspg5	229.484	-0.62883	5.39e-06	0.000685609	Im ExN 2	WTvsKO
Pik3r3	2433.77	0.398658	5.59e-06	0.000703492	Im ExN 2	WTvsKO
Tafa5	4206.87	0.403661	5.83e-06	0.000724776	Im ExN 2	WTvsKO
Vwc2l	180.982	-0.835831	5.97e-06	0.000733036	Im ExN 2	WTvsKO
Slit3	5794.43	0.453826	7.44e-06	0.000902397	Im ExN 2	WTvsKO
Phf21b	689.751	0.416398	7.71e-06	0.000924172	Im ExN 2	WTvsKO
Tll1	471.932	0.565012	8.02e-06	0.000950957	Im ExN 2	WTvsKO
Plat	111.312	0.792872	9.13e-06	0.00107032	Im ExN 2	WTvsKO
Zbtb20	6838.06	0.403551	1.02e-05	0.0011782	Im ExN 2	WTvsKO
Synpr	474.774	0.622993	1.3e-05	0.00149026	Im ExN 2	WTvsKO
Antxr1	94.799	0.84619	1.34e-05	0.00151735	Im ExN 2	WTvsKO
Zeb1	703.02	0.46588	1.55e-05	0.00173957	Im ExN 2	WTvsKO
Prmt8	474.786	0.424603	1.77e-05	0.00196272	Im ExN 2	WTvsKO
Ikzf2	419.657	0.454846	1.79e-05	0.00196757	Im ExN 2	WTvsKO
Foxp1	1451.41	0.322273	1.86e-05	0.00201826	Im ExN 2	WTvsKO
Etv6	655.756	0.426783	1.95e-05	0.00205502	Im ExN 2	WTvsKO
Ntm	12576.5	0.313871	1.95e-05	0.00205502	Im ExN 2	WTvsKO
Pde4d	6615.72	0.337499	1.95e-05	0.00205502	Im ExN 2	WTvsKO
Nyap2	1284.92	0.342062	2.06e-05	0.0021215	Im ExN 2	WTvsKO
Gm10033	331.022	0.517297	2.04e-05	0.0021215	Im ExN 2	WTvsKO
Pfkp	721.688	-0.434618	2.17e-05	0.00221395	Im ExN 2	WTvsKO
Ptpre	295.354	-0.618208	2.21e-05	0.00223825	Im ExN 2	WTvsKO
Pls3	97.0136	0.911322	2.56e-05	0.00256431	Im ExN 2	WTvsKO
Gm19938	196.711	-0.630284	2.6e-05	0.00257926	Im ExN 2	WTvsKO
Masp1	649.198	0.419815	2.63e-05	0.00258703	Im ExN 2	WTvsKO
Boc	708.997	0.367865	2.71e-05	0.0026315	Im ExN 2	WTvsKO
Grm5	2278.26	-0.4326	2.97e-05	0.00286548	Im ExN 2	WTvsKO
Slc18b1	231.453	0.534611	3.12e-05	0.00297493	Im ExN 2	WTvsKO
Cfap69	134.226	-0.760455	3.53e-05	0.00332325	Im ExN 2	WTvsKO
Trim67	236.301	-0.54385	3.55e-05	0.00332325	Im ExN 2	WTvsKO
Fat3	4122.47	0.271088	3.7e-05	0.0033829	Im ExN 2	WTvsKO
Npas3	20352.7	-0.262804	3.71e-05	0.0033829	Im ExN 2	WTvsKO
Kcnh8	1522.56	0.329531	3.65e-05	0.0033829	Im ExN 2	WTvsKO
Zfp521	522.77	0.510212	3.83e-05	0.00346626	Im ExN 2	WTvsKO
Rbms2	116.972	0.723914	3.9e-05	0.00347933	Im ExN 2	WTvsKO
Smarca2	2115.87	0.323781	3.91e-05	0.00347933	Im ExN 2	WTvsKO
Tank	341.272	0.553445	4.02e-05	0.00354278	Im ExN 2	WTvsKO
Adarb2	2211.55	0.383374	4.13e-05	0.00354519	Im ExN 2	WTvsKO
Sla	48.659	-1.18198	4.16e-05	0.00354519	Im ExN 2	WTvsKO
Trerf1	1482.87	0.336311	4.07e-05	0.00354519	Im ExN 2	WTvsKO
Eda	561.359	-0.400641	4.13e-05	0.00354519	Im ExN 2	WTvsKO
Cntn1	1296.55	-0.408883	4.52e-05	0.00382095	Im ExN 2	WTvsKO
Atxn1	2117.24	-0.321543	4.57e-05	0.00382807	Im ExN 2	WTvsKO
Plppr4	258.982	-0.573357	4.61e-05	0.00382967	Im ExN 2	WTvsKO
Runx1t1	4265.58	-0.276387	5.34e-05	0.00440759	Im ExN 2	WTvsKO
2610307P16Rik	6157.12	0.457046	5.7e-05	0.00466774	Im ExN 2	WTvsKO
Epc1	2185.27	0.284209	5.81e-05	0.00471422	Im ExN 2	WTvsKO
Lpp	1529.13	0.319495	5.93e-05	0.0047795	Im ExN 2	WTvsKO
Rgl1	534.522	0.416742	6.16e-05	0.00492573	Im ExN 2	WTvsKO
Egfem1	2667.21	-0.408628	6.55e-05	0.00519335	Im ExN 2	WTvsKO
Map2k6	1538.18	0.402195	6.68e-05	0.00525493	Im ExN 2	WTvsKO
Cntn3	325.204	-0.596858	6.74e-05	0.00526695	Im ExN 2	WTvsKO
Dync1i1	420.128	-0.570488	7.01e-05	0.00543538	Im ExN 2	WTvsKO
Epha6	4041.35	-0.345182	7.23e-05	0.00556155	Im ExN 2	WTvsKO
Dnm1	378.88	-0.463437	7.48e-05	0.00571	Im ExN 2	WTvsKO
Zdhhc2	188.543	-0.638043	7.65e-05	0.00580341	Im ExN 2	WTvsKO
Pde5a	182.687	0.570134	7.86e-05	0.0059155	Im ExN 2	WTvsKO
Dmd	2549.93	0.305098	8.69e-05	0.00648922	Im ExN 2	WTvsKO
Nuak1	770.167	0.331211	8.8e-05	0.00653136	Im ExN 2	WTvsKO
Gm26618	260.248	0.538639	9.47e-05	0.00697327	Im ExN 2	WTvsKO
Ctnnd1	886.774	0.342119	9.54e-05	0.00697635	Im ExN 2	WTvsKO
Negr1	18314.7	0.277639	9.75e-05	0.0070766	Im ExN 2	WTvsKO
Olfm2	1124.43	-0.325202	9.94e-05	0.0071191	Im ExN 2	WTvsKO
Enpp2	65.5202	0.91254	9.93e-05	0.0071191	Im ExN 2	WTvsKO
Stxbp4	456.17	0.44389	0.000109814	0.00780891	Im ExN 2	WTvsKO
Fam49a	1998.45	0.298351	0.00011081	0.00782575	Im ExN 2	WTvsKO
Zfpm2	5938.55	0.326701	0.00011279	0.00791141	Im ExN 2	WTvsKO
Kirrel3	7835.96	0.400414	0.000114486	0.00792258	Im ExN 2	WTvsKO
Nxpe4	302.272	0.539729	0.000114459	0.00792258	Im ExN 2	WTvsKO
Atp7a	802.262	0.401176	0.000117618	0.00808504	Im ExN 2	WTvsKO
Prkcb	203.227	-0.713185	0.000118517	0.00809293	Im ExN 2	WTvsKO
Gpr158	893.175	0.383604	0.000127069	0.00861979	Im ExN 2	WTvsKO
C230057M02Rik	188.138	-0.554046	0.00013429	0.00905009	Im ExN 2	WTvsKO
Shroom3	521.968	0.483083	0.00013544	0.00906832	Im ExN 2	WTvsKO
Hbp1	387.526	0.435103	0.000138382	0.0091931	Im ExN 2	WTvsKO
Ube2e2	2482.97	0.269156	0.000139087	0.0091931	Im ExN 2	WTvsKO
Galnt18	972.083	0.388786	0.00014104	0.00926285	Im ExN 2	WTvsKO
Rttn	601.077	0.366134	0.000142704	0.00931281	Im ExN 2	WTvsKO
Mirg	259.581	-0.51917	0.000146965	0.00953051	Im ExN 2	WTvsKO
Ntng2	2292.21	0.258088	0.000152355	0.00977347	Im ExN 2	WTvsKO
Stxbp6	402.654	0.438311	0.000152607	0.00977347	Im ExN 2	WTvsKO
Cachd1	973.546	0.419395	0.000177004	0.011266	Im ExN 2	WTvsKO
Inava	89.4418	0.740185	0.000178488	0.0112907	Im ExN 2	WTvsKO
Qk	1533.11	0.321182	0.00018237	0.011466	Im ExN 2	WTvsKO
Kcnmb2	906.269	0.41992	0.000183896	0.011481	Im ExN 2	WTvsKO
Ccdc39	153.158	-0.584012	0.000184907	0.011481	Im ExN 2	WTvsKO
Kcnc1	277.588	-0.474179	0.00018595	0.011481	Im ExN 2	WTvsKO
Cldn34c1	1081.47	0.338693	0.000192577	0.0118194	Im ExN 2	WTvsKO
Ino80dos	153.357	0.565914	0.000196604	0.0119246	Im ExN 2	WTvsKO
Plcb1	5693.39	0.29391	0.000196148	0.0119246	Im ExN 2	WTvsKO
Yes1	341.794	0.428064	0.000198572	0.0119663	Im ExN 2	WTvsKO
Slc24a4	73.1467	0.828834	0.000199613	0.0119663	Im ExN 2	WTvsKO
Neo1	7635.49	0.238311	0.000203483	0.0121278	Im ExN 2	WTvsKO
Kcnn3	736.011	0.383397	0.000208079	0.0123305	Im ExN 2	WTvsKO
Elavl2	2885.64	0.317724	0.000224992	0.0132104	Im ExN 2	WTvsKO
Cwc27	846.086	0.311593	0.000225491	0.0132104	Im ExN 2	WTvsKO
Arfgef3	697.718	-0.332048	0.000232958	0.0135708	Im ExN 2	WTvsKO
Camk2d	1642.3	0.304461	0.000235477	0.0136405	Im ExN 2	WTvsKO
Zfp217	114.434	0.651618	0.000243366	0.0139645	Im ExN 2	WTvsKO
Lrrtm4	7989.55	0.272566	0.000243779	0.0139645	Im ExN 2	WTvsKO
Snhg11	277.52	-0.629963	0.0002482	0.0141392	Im ExN 2	WTvsKO
Rab3c	2157.53	0.356832	0.000256689	0.0145424	Im ExN 2	WTvsKO
Dock9	606.172	-0.372812	0.000260245	0.0146633	Im ExN 2	WTvsKO
Bmpr1a	760.123	0.318708	0.000264517	0.014823	Im ExN 2	WTvsKO
Rcor1	1148.58	0.346804	0.000282176	0.0156426	Im ExN 2	WTvsKO
2610037D02Rik	1272.3	0.285511	0.000281833	0.0156426	Im ExN 2	WTvsKO
St6galnac5	721.077	0.416146	0.000286666	0.0158065	Im ExN 2	WTvsKO
Slc22a23	481.828	-0.35995	0.00029358	0.0161016	Im ExN 2	WTvsKO
Cacna1b	1485.32	-0.263609	0.00030765	0.0165469	Im ExN 2	WTvsKO
Lrp1b	11086.2	-0.280448	0.000306142	0.0165469	Im ExN 2	WTvsKO
Rin2	252.292	0.469353	0.000304401	0.0165469	Im ExN 2	WTvsKO
L3mbtl4	243.293	-0.510398	0.000308119	0.0165469	Im ExN 2	WTvsKO
Adamts6	107.323	0.693038	0.00031771	0.0169736	Im ExN 2	WTvsKO
Rbms1	294.923	0.421672	0.000327867	0.0174259	Im ExN 2	WTvsKO
Kif13b	642.662	0.332162	0.000333199	0.0176186	Im ExN 2	WTvsKO
Itgb8	456.36	0.4346	0.000352868	0.0185634	Im ExN 2	WTvsKO
Sgsm1	246.419	-0.45985	0.000357479	0.018616	Im ExN 2	WTvsKO
Gm5087	127.301	0.695207	0.000357252	0.018616	Im ExN 2	WTvsKO
Msra	1930.99	0.363841	0.000363729	0.0188463	Im ExN 2	WTvsKO
Abcd2	473.44	0.42421	0.000370794	0.0191163	Im ExN 2	WTvsKO
Spns2	224.512	-0.475139	0.000393215	0.0201713	Im ExN 2	WTvsKO
Dpyd	936.396	0.379065	0.000398004	0.0203159	Im ExN 2	WTvsKO
B130024G19Rik	2373.3	0.319718	0.00041571	0.0211152	Im ExN 2	WTvsKO
Tnr	594.96	0.39908	0.000431344	0.0218019	Im ExN 2	WTvsKO
Smo	263.313	0.453423	0.000438836	0.0220724	Im ExN 2	WTvsKO
Cacng4	740.675	-0.355415	0.000442564	0.0221518	Im ExN 2	WTvsKO
Firre	390.49	0.394104	0.000446399	0.0222358	Im ExN 2	WTvsKO
Syt7	455.134	-0.402035	0.000450687	0.0223415	Im ExN 2	WTvsKO
Acot7	214.98	-0.502154	0.000459106	0.0224532	Im ExN 2	WTvsKO
Gm32061	420.664	0.388415	0.000459472	0.0224532	Im ExN 2	WTvsKO
Platr25	244.46	0.453076	0.000455449	0.0224532	Im ExN 2	WTvsKO
Shisa6	549.306	-0.335165	0.000494865	0.0240686	Im ExN 2	WTvsKO
Cntn2	2947.63	0.349338	0.000503009	0.0243499	Im ExN 2	WTvsKO
Gm4258	4249.35	0.276626	0.000513433	0.0243963	Im ExN 2	WTvsKO
Nfia	8452.61	0.259302	0.000512986	0.0243963	Im ExN 2	WTvsKO
Myo16	1024.96	-0.33626	0.000513141	0.0243963	Im ExN 2	WTvsKO
Specc1	628.322	0.309287	0.000512951	0.0243963	Im ExN 2	WTvsKO
Gm42439	82.4114	0.75415	0.000559965	0.026404	Im ExN 2	WTvsKO
Chd2	2457.57	0.275479	0.000560807	0.026404	Im ExN 2	WTvsKO
Gm37895	130.404	0.574434	0.000582355	0.0272514	Im ExN 2	WTvsKO
Nfasc	4992.15	0.216527	0.000584091	0.0272514	Im ExN 2	WTvsKO
Gabrb3	3874.48	-0.231395	0.000603938	0.0279247	Im ExN 2	WTvsKO
Zfp945	305.089	0.452726	0.000603047	0.0279247	Im ExN 2	WTvsKO
Cog5	1055.49	0.271353	0.000641898	0.0295474	Im ExN 2	WTvsKO
Tmtc2	3100.09	-0.310923	0.000668824	0.03065	Im ExN 2	WTvsKO
Mapt	3503.95	-0.254661	0.000684386	0.0312243	Im ExN 2	WTvsKO
Phldb2	153.186	0.57245	0.000715149	0.0324842	Im ExN 2	WTvsKO
Rora	1422.09	0.288258	0.000731241	0.0330694	Im ExN 2	WTvsKO
Rbpj	1088.22	0.326854	0.00075528	0.0340074	Im ExN 2	WTvsKO
Slc12a5	113.774	-0.606225	0.000767031	0.0342375	Im ExN 2	WTvsKO
Ano6	1033.51	0.277775	0.000765083	0.0342375	Im ExN 2	WTvsKO
Gm38148	84.4244	-0.735377	0.000782173	0.0344657	Im ExN 2	WTvsKO
Gabpb2	215.47	0.456798	0.000779368	0.0344657	Im ExN 2	WTvsKO
Cyp26b1	80.5557	-0.868096	0.000780637	0.0344657	Im ExN 2	WTvsKO
Lmo3	2932.93	-0.261357	0.000811443	0.0356034	Im ExN 2	WTvsKO
Mthfs	186.912	0.549505	0.000823811	0.0359929	Im ExN 2	WTvsKO
4930509J09Rik	87.175	0.68855	0.00082772	0.0360111	Im ExN 2	WTvsKO
Dlgap1	4364.73	-0.272229	0.000849497	0.0368032	Im ExN 2	WTvsKO
Shb	1405.89	0.249991	0.000878381	0.0378953	Im ExN 2	WTvsKO
Rapgef4	633.421	-0.349008	0.000918832	0.0394753	Im ExN 2	WTvsKO
Pde1c	1385.17	0.308895	0.000934841	0.0399964	Im ExN 2	WTvsKO
Dpp6	4771.34	0.264816	0.000948881	0.0404294	Im ExN 2	WTvsKO
Megf11	238.119	0.438928	0.000962642	0.0407224	Im ExN 2	WTvsKO
Iqgap2	560.253	0.36258	0.000963656	0.0407224	Im ExN 2	WTvsKO
Cntnap5b	454.355	0.36649	0.000993278	0.0418028	Im ExN 2	WTvsKO
Nol4	7268.56	0.251611	0.00102531	0.0429756	Im ExN 2	WTvsKO
2024-03-01	6180.27	0.29404	0.00103672	0.0432776	Im ExN 2	WTvsKO
Ppp1r13b	508.568	-0.370709	0.00106068	0.0440995	Im ExN 2	WTvsKO
Ttc5	293.694	0.438202	0.00106658	0.0441667	Im ExN 2	WTvsKO
Sh3rf3	1266.84	0.369268	0.00108202	0.0446268	Im ExN 2	WTvsKO
Naa16	510.269	0.402313	0.00109686	0.0450587	Im ExN 2	WTvsKO
Alcam	4548.13	-0.238745	0.00110733	0.0453083	Im ExN 2	WTvsKO
Cd46	343.858	0.381522	0.00113046	0.0460718	Im ExN 2	WTvsKO
Crb1	102.234	0.652301	0.00117629	0.0468289	Im ExN 2	WTvsKO
St7	2716.35	0.264863	0.00117494	0.0468289	Im ExN 2	WTvsKO
Meis1	519.725	0.31749	0.00117271	0.0468289	Im ExN 2	WTvsKO
Ryr2	459.552	-0.369887	0.00116639	0.0468289	Im ExN 2	WTvsKO
Ttc37	729.69	0.281797	0.00117241	0.0468289	Im ExN 2	WTvsKO
Slc7a8	341.732	0.380695	0.00115446	0.0468289	Im ExN 2	WTvsKO
C2cd3	879.56	0.348916	0.00119659	0.047286	Im ExN 2	WTvsKO
C230035I16Rik	63.453	0.821696	0.00120544	0.047286	Im ExN 2	WTvsKO
Sfmbt1	1107.07	0.264723	0.00119892	0.047286	Im ExN 2	WTvsKO
Sybu	410.199	-0.439864	0.00120611	0.047286	Im ExN 2	WTvsKO
Prss12	71.5525	-0.723335	0.00121497	0.0474528	Im ExN 2	WTvsKO
Rab30	905.206	0.276288	0.00127155	0.0494754	Im ExN 2	WTvsKO
Trmt9b	56.4011	0.799246	0.00128452	0.0497922	Im ExN 2	WTvsKO
Gm32647	2394.62	0.71471	2.39e-11	1.26e-07	Im ExN 3	WTvsKO
Nrg3	8402.81	-0.40709	1.44e-10	3.8e-07	Im ExN 3	WTvsKO
Gm36560	211.017	0.858609	1.13e-08	1.99e-05	Im ExN 3	WTvsKO
Grm5	742.187	-0.702782	1.57e-08	2.07e-05	Im ExN 3	WTvsKO
Maml2	646.108	0.586052	4.91e-08	5.18e-05	Im ExN 3	WTvsKO
Alcam	2503.27	-0.435958	1.1e-06	0.000969521	Im ExN 3	WTvsKO
Adamts6	132.414	0.87691	1.84e-06	0.00138865	Im ExN 3	WTvsKO
Lef1	493.743	0.487243	7.68e-06	0.00314934	Im ExN 3	WTvsKO
Negr1	3197.2	0.384648	8.92e-06	0.00314934	Im ExN 3	WTvsKO
Dlgap2	975.107	0.564927	7.06e-06	0.00314934	Im ExN 3	WTvsKO
Gm45341	245.653	0.646476	5.42e-06	0.00314934	Im ExN 3	WTvsKO
2610307P16Rik	1963.93	0.45557	8.28e-06	0.00314934	Im ExN 3	WTvsKO
Trps1	397.083	0.543225	5.35e-06	0.00314934	Im ExN 3	WTvsKO
Bbx	571.23	0.553096	8.19e-06	0.00314934	Im ExN 3	WTvsKO
Zeb1	512.262	0.47336	8.95e-06	0.00314934	Im ExN 3	WTvsKO
Phf21a	2790.93	0.384732	1.17e-05	0.00386127	Im ExN 3	WTvsKO
Lrrtm3	193.985	-0.902008	1.31e-05	0.00407333	Im ExN 3	WTvsKO
Cdc14a	143.391	0.693689	1.91e-05	0.00503957	Im ExN 3	WTvsKO
Antxr2	332.812	0.626354	1.76e-05	0.00503957	Im ExN 3	WTvsKO
Sgcd	1273.33	0.39421	1.81e-05	0.00503957	Im ExN 3	WTvsKO
Tmem132c	692.853	0.514389	2.29e-05	0.00525809	Im ExN 3	WTvsKO
Nin	962.72	-0.499985	2.13e-05	0.00525809	Im ExN 3	WTvsKO
Zbtb20	11792.2	0.374582	2.29e-05	0.00525809	Im ExN 3	WTvsKO
Enc1	251.124	-0.573192	2.67e-05	0.00586616	Im ExN 3	WTvsKO
Pcdh9	14517.8	-0.283856	3.64e-05	0.00768348	Im ExN 3	WTvsKO
Hdac8	472.343	0.469979	4.4e-05	0.00892858	Im ExN 3	WTvsKO
Gm20754	896.161	0.503935	5.37e-05	0.0104942	Im ExN 3	WTvsKO
Hs6st3	249.022	0.768243	5.98e-05	0.0112791	Im ExN 3	WTvsKO
Lrfn5	8491.77	-0.326997	6.29e-05	0.011452	Im ExN 3	WTvsKO
Col11a1	359.843	0.575297	7.25e-05	0.0115904	Im ExN 3	WTvsKO
Rora	496.189	0.531439	7.11e-05	0.0115904	Im ExN 3	WTvsKO
Msi2	1757.92	0.34292	7.25e-05	0.0115904	Im ExN 3	WTvsKO
Gm5087	222.368	0.532542	7.02e-05	0.0115904	Im ExN 3	WTvsKO
Pde1c	540.954	0.424172	8.01e-05	0.0124338	Im ExN 3	WTvsKO
Rian	1160.31	-0.345764	8.5e-05	0.0128149	Im ExN 3	WTvsKO
Sybu	285.78	-0.562874	0.00010114	0.0148282	Im ExN 3	WTvsKO
Kcnma1	809.494	-0.354036	0.000108735	0.0155109	Im ExN 3	WTvsKO
Trpc7	182.571	0.627961	0.000115989	0.015745	Im ExN 3	WTvsKO
Synpr	715.196	0.442046	0.000116343	0.015745	Im ExN 3	WTvsKO
Pik3r3	1320.12	0.344295	0.000124601	0.0160401	Im ExN 3	WTvsKO
Igf2bp1	417.709	0.397911	0.000123813	0.0160401	Im ExN 3	WTvsKO
Rin2	129.144	0.701463	0.000160095	0.0201186	Im ExN 3	WTvsKO
Swt1	214.226	0.50381	0.000172001	0.0211121	Im ExN 3	WTvsKO
Cntnap5b	934.416	0.402459	0.000181086	0.0214501	Im ExN 3	WTvsKO
Necab1	129.525	0.791123	0.000182883	0.0214501	Im ExN 3	WTvsKO
Flrt2	2042.61	-0.281138	0.000196097	0.0225	Im ExN 3	WTvsKO
Abtb2	223.554	0.508448	0.000204831	0.0230021	Im ExN 3	WTvsKO
2024-03-01	2466.52	0.371372	0.000211695	0.0232776	Im ExN 3	WTvsKO
Rapgef4	250.867	-0.477472	0.000224561	0.0236396	Im ExN 3	WTvsKO
Gria4	1638.52	0.349339	0.000232656	0.0236396	Im ExN 3	WTvsKO
Sesn3	206.343	0.510942	0.000232192	0.0236396	Im ExN 3	WTvsKO
Mir99ahg	5207.47	0.358621	0.000232902	0.0236396	Im ExN 3	WTvsKO
Pde3a	131.617	0.796317	0.000246722	0.0244383	Im ExN 3	WTvsKO
Zfp516	174.676	0.549534	0.000250032	0.0244383	Im ExN 3	WTvsKO
Ncam1	3521.76	-0.3146	0.000296572	0.0274616	Im ExN 3	WTvsKO
Tfdp2	279.657	0.49142	0.000290227	0.0274616	Im ExN 3	WTvsKO
Meg3	3176.36	-0.360486	0.00029187	0.0274616	Im ExN 3	WTvsKO
Mbnl2	328.826	0.462208	0.00033236	0.0297322	Im ExN 3	WTvsKO
Trpm3	1168.16	0.435679	0.000326902	0.0297322	Im ExN 3	WTvsKO
St8sia4	331.214	0.424803	0.000356374	0.0313491	Im ExN 3	WTvsKO
Slco3a1	701.75	-0.325327	0.000434105	0.0346858	Im ExN 3	WTvsKO
Rmst	3270.11	0.400418	0.000410939	0.0346858	Im ExN 3	WTvsKO
Map2k6	697.513	0.339363	0.000436806	0.0346858	Im ExN 3	WTvsKO
Elmo1	632.405	0.327981	0.000412344	0.0346858	Im ExN 3	WTvsKO
Abcd2	139.54	0.585384	0.000433488	0.0346858	Im ExN 3	WTvsKO
Prkn	410.743	-0.390967	0.000440309	0.0346858	Im ExN 3	WTvsKO
Clcn5	572.537	0.409351	0.000418778	0.0346858	Im ExN 3	WTvsKO
Nrcam	876.355	-0.392892	0.000456215	0.0354104	Im ExN 3	WTvsKO
Megf11	290.365	0.51981	0.000501121	0.0383321	Im ExN 3	WTvsKO
Tenm1	1660.31	-0.358783	0.000517938	0.0390525	Im ExN 3	WTvsKO
Tead1	1018.29	0.305972	0.000567971	0.0417732	Im ExN 3	WTvsKO
Robo2	1966.28	0.41174	0.00056985	0.0417732	Im ExN 3	WTvsKO
Cald1	371.337	0.371959	0.000621488	0.0449024	Im ExN 3	WTvsKO
Cntnap2	2264.24	0.333858	0.000629552	0.0449024	Im ExN 3	WTvsKO
Slc9a9	290.377	0.671243	2.47e-07	0.00768485	Im InhN 1	WTvsKO
Kcnq5	456.234	-0.637513	1.46e-06	0.0227003	Im InhN 1	WTvsKO
Gm20754	2335.22	0.48621	2.99e-06	0.0310014	Im InhN 1	WTvsKO
Maml2	405.336	0.661111	3.63e-08	0.00118593	Im InhN 2	WTvsKO
Gm20754	2145.79	0.687263	7.99e-08	0.00130346	Im InhN 2	WTvsKO
Phf21a	1679.97	0.458184	8.2e-07	0.00668962	Im InhN 2	WTvsKO
Cntn3	214.952	-0.842903	6.37e-07	0.00668962	Im InhN 2	WTvsKO
Tshz2	1692.7	0.48443	7.46e-06	0.0486858	Im InhN 2	WTvsKO
Abcg2	503.743	1.12215	3.94e-25	5.19e-21	Im L5-6 ExN 1	WTvsKO
Cadm2	13837.3	-0.631391	5.07e-23	3.34e-19	Im L5-6 ExN 1	WTvsKO
Pde1c	964.163	0.856921	4.92e-21	2.16e-17	Im L5-6 ExN 1	WTvsKO
Mbnl2	636.014	0.883613	3.03e-16	9.97e-13	Im L5-6 ExN 1	WTvsKO
Hs6st3	722.318	0.936922	6.71e-16	1.77e-12	Im L5-6 ExN 1	WTvsKO
Cdc14a	402.235	0.910644	2.52e-15	4.74e-12	Im L5-6 ExN 1	WTvsKO
Fgf14	17322.8	0.535633	2.29e-15	4.74e-12	Im L5-6 ExN 1	WTvsKO
Arid5b	320.441	1.07148	1.46e-14	2.4e-11	Im L5-6 ExN 1	WTvsKO
Trpm3	549.007	0.924736	3.17e-14	4.64e-11	Im L5-6 ExN 1	WTvsKO
Maml2	808.704	0.888553	9.89e-14	1.3e-10	Im L5-6 ExN 1	WTvsKO
Col11a1	688.207	1.01863	1.1e-13	1.31e-10	Im L5-6 ExN 1	WTvsKO
Phf21a	5481.57	0.579312	1.02e-12	1.12e-09	Im L5-6 ExN 1	WTvsKO
Nrip1	429.817	-0.893562	1.21e-12	1.22e-09	Im L5-6 ExN 1	WTvsKO
Gm44593	661.903	0.632522	3.06e-12	2.87e-09	Im L5-6 ExN 1	WTvsKO
Cntnap5b	681.562	0.812728	3.56e-12	3.13e-09	Im L5-6 ExN 1	WTvsKO
Gm20754	813.171	0.868347	1.67e-11	1.37e-08	Im L5-6 ExN 1	WTvsKO
Akap13	445.482	0.715	6.14e-11	4.76e-08	Im L5-6 ExN 1	WTvsKO
Kcnmb2	184.946	1.04927	1.02e-10	7.47e-08	Im L5-6 ExN 1	WTvsKO
Gabrb2	1115.68	0.573367	1.34e-10	9.28e-08	Im L5-6 ExN 1	WTvsKO
Adamts6	123.3	1.22499	2.48e-10	1.63e-07	Im L5-6 ExN 1	WTvsKO
Bbx	1401.81	0.689049	2.79e-10	1.75e-07	Im L5-6 ExN 1	WTvsKO
Lef1	349.93	0.78311	4.43e-10	2.54e-07	Im L5-6 ExN 1	WTvsKO
Dlgap2	1064.05	0.724008	4.34e-10	2.54e-07	Im L5-6 ExN 1	WTvsKO
Xkr4	2349.68	-0.65969	5.71e-10	3.14e-07	Im L5-6 ExN 1	WTvsKO
Tfdp2	701.731	0.559625	1.12e-09	5.9e-07	Im L5-6 ExN 1	WTvsKO
Nrg2	110.67	-1.15185	2.45e-09	1.24e-06	Im L5-6 ExN 1	WTvsKO
Dlg1	5674.25	0.419456	3.76e-09	1.84e-06	Im L5-6 ExN 1	WTvsKO
Abcd2	301.444	0.836162	4.22e-09	1.99e-06	Im L5-6 ExN 1	WTvsKO
Sntg1	1128.16	0.472561	1.01e-08	4.58e-06	Im L5-6 ExN 1	WTvsKO
Rbms2	174.592	0.846622	1.07e-08	4.71e-06	Im L5-6 ExN 1	WTvsKO
Kcnip4	418.971	-0.738369	1.34e-08	5.71e-06	Im L5-6 ExN 1	WTvsKO
Dscaml1	1263.08	-0.465705	1.39e-08	5.73e-06	Im L5-6 ExN 1	WTvsKO
Zfp516	408.557	0.707153	1.86e-08	7.44e-06	Im L5-6 ExN 1	WTvsKO
Nr6a1os	205.726	0.929082	2.02e-08	7.83e-06	Im L5-6 ExN 1	WTvsKO
Msi2	2809.72	0.520624	2.3e-08	8.66e-06	Im L5-6 ExN 1	WTvsKO
Tet2	979.647	0.461531	3.22e-08	1.18e-05	Im L5-6 ExN 1	WTvsKO
Gli2	134.342	0.952082	3.5e-08	1.25e-05	Im L5-6 ExN 1	WTvsKO
2610307P16Rik	7053.73	0.53105	4.34e-08	1.5e-05	Im L5-6 ExN 1	WTvsKO
Gm26618	203.675	0.747812	6.74e-08	2.28e-05	Im L5-6 ExN 1	WTvsKO
Hbp1	447.235	0.595588	6.94e-08	2.29e-05	Im L5-6 ExN 1	WTvsKO
Nrg3	42861.3	-0.331557	1.12e-07	3.6e-05	Im L5-6 ExN 1	WTvsKO
Gabrb3	2987.22	-0.367964	1.3e-07	4.07e-05	Im L5-6 ExN 1	WTvsKO
Myo1e	109.465	1.01018	1.5e-07	4.6e-05	Im L5-6 ExN 1	WTvsKO
Nf2	778.644	0.470687	1.59e-07	4.75e-05	Im L5-6 ExN 1	WTvsKO
Sybu	997.245	-0.503588	1.7e-07	4.99e-05	Im L5-6 ExN 1	WTvsKO
Gnal	491.181	-0.657501	2e-07	5.74e-05	Im L5-6 ExN 1	WTvsKO
Epc1	1970.34	0.391971	2.18e-07	6.11e-05	Im L5-6 ExN 1	WTvsKO
Lix1	2095.21	0.431263	2.27e-07	6.24e-05	Im L5-6 ExN 1	WTvsKO
Srrm4	7694.52	0.330247	2.33e-07	6.26e-05	Im L5-6 ExN 1	WTvsKO
Fstl5	1393.41	0.495292	2.58e-07	6.8e-05	Im L5-6 ExN 1	WTvsKO
Etv6	985.12	0.486052	2.85e-07	7.32e-05	Im L5-6 ExN 1	WTvsKO
Fyco1	158.71	0.809044	2.89e-07	7.32e-05	Im L5-6 ExN 1	WTvsKO
Mdga2	7004.22	-0.582266	3.14e-07	7.81e-05	Im L5-6 ExN 1	WTvsKO
Fras1	835.78	0.512549	3.5e-07	8.54e-05	Im L5-6 ExN 1	WTvsKO
Atp7a	1052.41	0.424435	4.39e-07	0.000105011	Im L5-6 ExN 1	WTvsKO
Mapt	3134.52	-0.379114	4.67e-07	0.000107853	Im L5-6 ExN 1	WTvsKO
Ptprn2	1777.96	-0.362265	4.6e-07	0.000107853	Im L5-6 ExN 1	WTvsKO
Hs3st5	2459.97	-0.498237	6.04e-07	0.000134755	Im L5-6 ExN 1	WTvsKO
Kcnma1	1717.51	-0.388341	6.03e-07	0.000134755	Im L5-6 ExN 1	WTvsKO
5730507A11Rik	50.2889	1.39826	8.38e-07	0.000184027	Im L5-6 ExN 1	WTvsKO
Gm19938	91.7883	-1.03037	9.7e-07	0.000209492	Im L5-6 ExN 1	WTvsKO
Cald1	263.444	0.704497	1.19e-06	0.000252269	Im L5-6 ExN 1	WTvsKO
Opcml	18566.3	0.413865	1.21e-06	0.000252344	Im L5-6 ExN 1	WTvsKO
Efna4	125.112	0.841569	1.31e-06	0.000268844	Im L5-6 ExN 1	WTvsKO
Abtb2	155.051	0.918179	1.36e-06	0.000275598	Im L5-6 ExN 1	WTvsKO
Prmt8	531.409	0.481883	1.41e-06	0.000281417	Im L5-6 ExN 1	WTvsKO
Psd3	2802.61	0.508869	1.5e-06	0.000295145	Im L5-6 ExN 1	WTvsKO
Rftn2	49.2551	1.50504	1.56e-06	0.000302076	Im L5-6 ExN 1	WTvsKO
Arfgef3	441.956	-0.515587	1.59e-06	0.000303689	Im L5-6 ExN 1	WTvsKO
Esyt1	80.0805	1.02623	1.87e-06	0.00035115	Im L5-6 ExN 1	WTvsKO
Shroom3	289.435	0.626006	1.99e-06	0.000368655	Im L5-6 ExN 1	WTvsKO
Coro2a	89.7197	-0.950514	2.03e-06	0.000371533	Im L5-6 ExN 1	WTvsKO
Cacna2d3	1049.84	0.519569	2.12e-06	0.000383321	Im L5-6 ExN 1	WTvsKO
Rian	994.817	-0.528306	2.28e-06	0.000406548	Im L5-6 ExN 1	WTvsKO
Mtmr11	21.8583	1.92786	2.39e-06	0.00042048	Im L5-6 ExN 1	WTvsKO
Zbtb20	1618.98	0.56657	3.41e-06	0.000591535	Im L5-6 ExN 1	WTvsKO
Plat	106.227	0.876381	3.79e-06	0.00064761	Im L5-6 ExN 1	WTvsKO
Atf7	1516.14	0.39077	3.91e-06	0.000652826	Im L5-6 ExN 1	WTvsKO
Crim1	937.697	0.501793	3.92e-06	0.000652826	Im L5-6 ExN 1	WTvsKO
Ift74	263.661	0.603497	3.98e-06	0.000655024	Im L5-6 ExN 1	WTvsKO
Dnm1	339.107	-0.613806	4.88e-06	0.000793947	Im L5-6 ExN 1	WTvsKO
Gm37899	161.927	-0.764182	5.2e-06	0.000835738	Im L5-6 ExN 1	WTvsKO
Phf21b	1016.09	0.409657	5.57e-06	0.000878469	Im L5-6 ExN 1	WTvsKO
Phldb2	208.725	0.714701	5.6e-06	0.000878469	Im L5-6 ExN 1	WTvsKO
Cachd1	1763.17	0.438591	6.06e-06	0.00093117	Im L5-6 ExN 1	WTvsKO
Fkbp14	35.8834	1.47142	6.08e-06	0.00093117	Im L5-6 ExN 1	WTvsKO
Dnm3	936.878	-0.452426	6.15e-06	0.00093126	Im L5-6 ExN 1	WTvsKO
Gria3	3553.2	0.309549	7.52e-06	0.0011254	Im L5-6 ExN 1	WTvsKO
Slit3	1253.02	0.408865	8.32e-06	0.00123092	Im L5-6 ExN 1	WTvsKO
Evc	57.7292	1.1331	9.16e-06	0.00131371	Im L5-6 ExN 1	WTvsKO
Lrrtm3	1264.68	-0.389174	9.18e-06	0.00131371	Im L5-6 ExN 1	WTvsKO
Ntrk2	851.848	-0.39875	9e-06	0.00131371	Im L5-6 ExN 1	WTvsKO
Pde5a	375.856	0.492938	1.01e-05	0.00142438	Im L5-6 ExN 1	WTvsKO
Gm10033	368.522	0.512472	1.02e-05	0.00142438	Im L5-6 ExN 1	WTvsKO
Il1rapl1	7750.51	0.303439	1.05e-05	0.00145575	Im L5-6 ExN 1	WTvsKO
Gria4	1358.97	0.390405	1.24e-05	0.0016946	Im L5-6 ExN 1	WTvsKO
Antxr1	269.368	0.567373	1.37e-05	0.00186231	Im L5-6 ExN 1	WTvsKO
Ino80dos	169.945	0.644753	1.4e-05	0.00186976	Im L5-6 ExN 1	WTvsKO
Cacna1e	3990.55	0.286666	1.41e-05	0.00186976	Im L5-6 ExN 1	WTvsKO
Alpk1	79.9947	0.997709	1.46e-05	0.00192737	Im L5-6 ExN 1	WTvsKO
Stxbp4	637.241	0.400562	1.72e-05	0.00223682	Im L5-6 ExN 1	WTvsKO
Dync1i1	2055.2	-0.358119	1.91e-05	0.0024711	Im L5-6 ExN 1	WTvsKO
Klhl5	927.391	0.385628	2.02e-05	0.00258218	Im L5-6 ExN 1	WTvsKO
Pik3r3	3012.81	0.377057	2.11e-05	0.00267326	Im L5-6 ExN 1	WTvsKO
Gria1	2584.08	0.339561	2.38e-05	0.00298848	Im L5-6 ExN 1	WTvsKO
Hdac8	1362.28	0.369245	2.44e-05	0.0030339	Im L5-6 ExN 1	WTvsKO
Epb41l1	605.541	-0.395679	2.61e-05	0.0032076	Im L5-6 ExN 1	WTvsKO
Grin1	180.068	-0.663756	2.74e-05	0.00333826	Im L5-6 ExN 1	WTvsKO
Heg1	823.904	0.420993	2.78e-05	0.00335543	Im L5-6 ExN 1	WTvsKO
Nedd9	114.841	0.804371	2.82e-05	0.0033766	Im L5-6 ExN 1	WTvsKO
Mirg	106.255	-0.837972	2.92e-05	0.00346726	Im L5-6 ExN 1	WTvsKO
Sesn3	360.24	0.519603	3.06e-05	0.00359508	Im L5-6 ExN 1	WTvsKO
Ppp2r2c	63.3551	-1.01236	3.15e-05	0.0036613	Im L5-6 ExN 1	WTvsKO
Rai14	857.712	0.597955	3.17e-05	0.0036613	Im L5-6 ExN 1	WTvsKO
Acot7	216.167	-0.578828	3.31e-05	0.00375209	Im L5-6 ExN 1	WTvsKO
Slc12a7	99.3929	0.797733	3.3e-05	0.00375209	Im L5-6 ExN 1	WTvsKO
Dmd	3426.17	0.29703	3.33e-05	0.00375209	Im L5-6 ExN 1	WTvsKO
Flrt2	3981.36	-0.299311	3.41e-05	0.00380295	Im L5-6 ExN 1	WTvsKO
Hs3st4	3984.01	0.432693	4.3e-05	0.00475694	Im L5-6 ExN 1	WTvsKO
Map2k6	2725.96	0.296716	4.43e-05	0.0048588	Im L5-6 ExN 1	WTvsKO
Lmtk3	950.114	-0.360863	4.78e-05	0.00519688	Im L5-6 ExN 1	WTvsKO
Creb3l2	30.4771	1.42336	4.83e-05	0.005213	Im L5-6 ExN 1	WTvsKO
Zeb1	339.301	0.551853	4.9e-05	0.00524723	Im L5-6 ExN 1	WTvsKO
Trerf1	1639.22	0.323853	4.97e-05	0.00527998	Im L5-6 ExN 1	WTvsKO
Mast1	614.986	-0.384875	5.27e-05	0.00554713	Im L5-6 ExN 1	WTvsKO
Rims1	2642.93	-0.282251	5.48e-05	0.00560032	Im L5-6 ExN 1	WTvsKO
Bmpr1b	3153.02	-0.34088	5.43e-05	0.00560032	Im L5-6 ExN 1	WTvsKO
Mmp14	279.705	0.567471	5.49e-05	0.00560032	Im L5-6 ExN 1	WTvsKO
Kcnh8	676.504	0.448753	5.43e-05	0.00560032	Im L5-6 ExN 1	WTvsKO
Mthfs	107.997	0.770728	5.63e-05	0.00570189	Im L5-6 ExN 1	WTvsKO
Naa16	548.349	0.423418	6.12e-05	0.00614837	Im L5-6 ExN 1	WTvsKO
Ulk4	299.441	0.562818	6.4e-05	0.00634327	Im L5-6 ExN 1	WTvsKO
Polk	79.9495	0.897165	6.41e-05	0.00634327	Im L5-6 ExN 1	WTvsKO
Grm5	959.596	-0.995431	6.54e-05	0.00642546	Im L5-6 ExN 1	WTvsKO
Ptch1	250.702	0.532014	6.64e-05	0.00647695	Im L5-6 ExN 1	WTvsKO
Slco3a1	744.655	-0.422922	6.71e-05	0.0064964	Im L5-6 ExN 1	WTvsKO
Lratd1	68.6489	-0.937472	7.02e-05	0.00674745	Im L5-6 ExN 1	WTvsKO
Tes	394.154	0.569903	7.15e-05	0.00681842	Im L5-6 ExN 1	WTvsKO
Nyap2	2155.96	0.371372	7.39e-05	0.00700512	Im L5-6 ExN 1	WTvsKO
Tank	383.606	0.436504	7.63e-05	0.00717342	Im L5-6 ExN 1	WTvsKO
Arhgef17	236.739	0.540686	7.71e-05	0.00719865	Im L5-6 ExN 1	WTvsKO
Tmeff2	401.838	-0.441846	7.85e-05	0.00728341	Im L5-6 ExN 1	WTvsKO
2310002F09Rik	55.6963	1.04004	7.93e-05	0.00730214	Im L5-6 ExN 1	WTvsKO
Syt7	457.116	-0.413835	8.02e-05	0.00733699	Im L5-6 ExN 1	WTvsKO
Map9	270.622	-0.6283	8.38e-05	0.00756299	Im L5-6 ExN 1	WTvsKO
Gcnt2	111.037	0.733789	8.38e-05	0.00756299	Im L5-6 ExN 1	WTvsKO
Ypel2	438.633	0.429339	8.52e-05	0.00763256	Im L5-6 ExN 1	WTvsKO
Sfxn4	109.717	0.709222	9.13e-05	0.00812288	Im L5-6 ExN 1	WTvsKO
B830012L14Rik	251.313	-0.575248	9.58e-05	0.0084658	Im L5-6 ExN 1	WTvsKO
Vat1l	111.645	0.717618	9.97e-05	0.00869511	Im L5-6 ExN 1	WTvsKO
Cwf19l2	585.091	0.383842	9.93e-05	0.00869511	Im L5-6 ExN 1	WTvsKO
Adgrb2	341.555	-0.500235	0.000100663	0.00872122	Im L5-6 ExN 1	WTvsKO
Brinp1	736.129	0.379824	0.000105009	0.00897963	Im L5-6 ExN 1	WTvsKO
Dusp16	97.2926	0.77619	0.000104596	0.00897963	Im L5-6 ExN 1	WTvsKO
Fut10	75.0694	0.843718	0.000105858	0.00899383	Im L5-6 ExN 1	WTvsKO
Tbc1d30	275.58	-0.501519	0.000108951	0.00919726	Im L5-6 ExN 1	WTvsKO
Plagl1	292.512	0.528978	0.000110243	0.00924711	Im L5-6 ExN 1	WTvsKO
Rttn	631.987	0.400862	0.000112767	0.00939893	Im L5-6 ExN 1	WTvsKO
Myt1l	23442.9	0.358369	0.000118204	0.00979015	Im L5-6 ExN 1	WTvsKO
Ttc37	819.859	0.347263	0.000119435	0.00983024	Im L5-6 ExN 1	WTvsKO
Tead2	151.917	0.636817	0.000124845	0.0102117	Im L5-6 ExN 1	WTvsKO
Sptbn4	258.427	-0.48498	0.00013071	0.0106255	Im L5-6 ExN 1	WTvsKO
Cux2	1838.23	0.355755	0.00013653	0.0109632	Im L5-6 ExN 1	WTvsKO
Stag2	1182.84	0.320242	0.00013633	0.0109632	Im L5-6 ExN 1	WTvsKO
Rcor1	1237.09	0.348183	0.00013864	0.0110651	Im L5-6 ExN 1	WTvsKO
Ntm	30618.5	0.309278	0.000144209	0.0114403	Im L5-6 ExN 1	WTvsKO
Myo18a	985.898	-0.324653	0.00014969	0.0117679	Im L5-6 ExN 1	WTvsKO
Trim36	160.039	0.699016	0.000150126	0.0117679	Im L5-6 ExN 1	WTvsKO
Nfyc	864.795	0.357901	0.000153188	0.0119369	Im L5-6 ExN 1	WTvsKO
Lrrtm4	8497.21	0.340359	0.000157348	0.0121176	Im L5-6 ExN 1	WTvsKO
Ckb	293.318	-0.543055	0.000156805	0.0121176	Im L5-6 ExN 1	WTvsKO
Rgs6	3216.95	-0.367854	0.000167936	0.0128578	Im L5-6 ExN 1	WTvsKO
Igf2bp1	884.564	0.385042	0.000173553	0.0131661	Im L5-6 ExN 1	WTvsKO
Htr4	20.6107	-1.58659	0.000173961	0.0131661	Im L5-6 ExN 1	WTvsKO
Gm47087	40.6078	1.16175	0.000178782	0.0134536	Im L5-6 ExN 1	WTvsKO
Echdc2	43.3639	1.01881	0.00019092	0.0142854	Im L5-6 ExN 1	WTvsKO
Ust	626.282	0.54373	0.000193922	0.014428	Im L5-6 ExN 1	WTvsKO
Trim9	1009.43	-0.355363	0.000196658	0.0144681	Im L5-6 ExN 1	WTvsKO
Qk	1841.23	0.266302	0.000196129	0.0144681	Im L5-6 ExN 1	WTvsKO
Nrxn2	1259.94	-0.301696	0.000203081	0.0148576	Im L5-6 ExN 1	WTvsKO
Inava	97.8148	0.763889	0.000210549	0.0152347	Im L5-6 ExN 1	WTvsKO
Gabra3	179.464	0.563702	0.000210152	0.0152347	Im L5-6 ExN 1	WTvsKO
Kcnk3	38.0232	-1.12457	0.000219763	0.0158145	Im L5-6 ExN 1	WTvsKO
Cldn34c1	765.643	0.410492	0.000223126	0.0158829	Im L5-6 ExN 1	WTvsKO
Pcdh19	805.963	-0.414224	0.000222365	0.0158829	Im L5-6 ExN 1	WTvsKO
Gm4258	6145.3	0.273177	0.000228257	0.0160138	Im L5-6 ExN 1	WTvsKO
Pappa2	242.996	0.532157	0.000228613	0.0160138	Im L5-6 ExN 1	WTvsKO
Fnbp1	595.44	-0.351148	0.000226258	0.0160138	Im L5-6 ExN 1	WTvsKO
Zfand6	968.425	0.327069	0.000240251	0.0167401	Im L5-6 ExN 1	WTvsKO
Vcan	2570.55	0.283623	0.00025007	0.0173325	Im L5-6 ExN 1	WTvsKO
Prom1	177.896	0.549809	0.00025578	0.0176355	Im L5-6 ExN 1	WTvsKO
Dlg2	4287.93	0.296355	0.000258465	0.0177277	Im L5-6 ExN 1	WTvsKO
Ube2h	1987.95	0.304082	0.000260264	0.0177587	Im L5-6 ExN 1	WTvsKO
Gm42972	395.459	0.485471	0.000272981	0.0184353	Im L5-6 ExN 1	WTvsKO
Fam184a	163.039	-0.564059	0.000272359	0.0184353	Im L5-6 ExN 1	WTvsKO
Galnt18	570.488	0.37924	0.000280428	0.0188416	Im L5-6 ExN 1	WTvsKO
Smo	161.698	0.600998	0.000285198	0.0190648	Im L5-6 ExN 1	WTvsKO
Nrcam	1804.98	-0.362902	0.000294412	0.0195814	Im L5-6 ExN 1	WTvsKO
Baz1a	763.534	0.340428	0.000304607	0.0201576	Im L5-6 ExN 1	WTvsKO
Col5a2	69.6578	0.829009	0.000328664	0.0211817	Im L5-6 ExN 1	WTvsKO
Unc5c	169.149	-0.623303	0.00032796	0.0211817	Im L5-6 ExN 1	WTvsKO
Hk2	78.6602	0.773183	0.000330018	0.0211817	Im L5-6 ExN 1	WTvsKO
Vgll4	423.8	0.369074	0.00032531	0.0211817	Im L5-6 ExN 1	WTvsKO
Nxpe4	513.419	0.448086	0.000323121	0.0211817	Im L5-6 ExN 1	WTvsKO
Jag2	85.5561	-0.816594	0.000329831	0.0211817	Im L5-6 ExN 1	WTvsKO
Tafa5	2310.06	0.348089	0.000331341	0.0211817	Im L5-6 ExN 1	WTvsKO
Numb	795.897	0.322432	0.000343704	0.0218659	Im L5-6 ExN 1	WTvsKO
Cwc27	967.73	0.308824	0.000357165	0.0225048	Im L5-6 ExN 1	WTvsKO
Alcam	14614.2	-0.251124	0.000356548	0.0225048	Im L5-6 ExN 1	WTvsKO
Osbpl3	250.147	0.457886	0.000363285	0.0227814	Im L5-6 ExN 1	WTvsKO
Magt1	381.849	0.585532	0.000377444	0.0235572	Im L5-6 ExN 1	WTvsKO
Gldc	63.7311	0.882134	0.000388767	0.0241494	Im L5-6 ExN 1	WTvsKO
Snap25	3678.82	0.272886	0.000391769	0.0242216	Im L5-6 ExN 1	WTvsKO
Prrg1	172.528	0.560265	0.000393983	0.0242447	Im L5-6 ExN 1	WTvsKO
Lrrk2	62.7884	0.888474	0.000412394	0.0252596	Im L5-6 ExN 1	WTvsKO
Slc9a9	89.3407	0.714228	0.000423197	0.0258013	Im L5-6 ExN 1	WTvsKO
Iqschfp	3766.23	0.280166	0.000426798	0.0258328	Im L5-6 ExN 1	WTvsKO
Sema6b	117.976	-0.672192	0.000427637	0.0258328	Im L5-6 ExN 1	WTvsKO
Plppr5	132.023	-0.613835	0.000436556	0.0262512	Im L5-6 ExN 1	WTvsKO
Mpp6	1435.51	0.327535	0.000451208	0.0270089	Im L5-6 ExN 1	WTvsKO
Ank2	24237.8	0.324549	0.000455228	0.02702	Im L5-6 ExN 1	WTvsKO
Fam126a	1528.96	0.302409	0.000455498	0.02702	Im L5-6 ExN 1	WTvsKO
Lpp	4140.45	0.268819	0.000462759	0.0272057	Im L5-6 ExN 1	WTvsKO
Shroom4	277.413	0.48758	0.000460962	0.0272057	Im L5-6 ExN 1	WTvsKO
Ptpru	154.621	0.559343	0.000484546	0.0283599	Im L5-6 ExN 1	WTvsKO
Slc22a23	288.378	-0.419098	0.000487876	0.0284285	Im L5-6 ExN 1	WTvsKO
Slc6a6	768.681	-0.326197	0.000500039	0.0288817	Im L5-6 ExN 1	WTvsKO
L3mbtl3	602.782	0.451503	0.000497859	0.0288817	Im L5-6 ExN 1	WTvsKO
Mgat4c	1391.17	-0.389253	0.000518206	0.0296707	Im L5-6 ExN 1	WTvsKO
Gm48957	412.709	0.390748	0.000518202	0.0296707	Im L5-6 ExN 1	WTvsKO
Larp1b	151.991	-0.551836	0.000532454	0.0303545	Im L5-6 ExN 1	WTvsKO
Ctnnd1	927.055	0.281742	0.000539621	0.0306305	Im L5-6 ExN 1	WTvsKO
Zfp976	220.712	0.491509	0.000542198	0.0306335	Im L5-6 ExN 1	WTvsKO
Foxn2	211.497	0.519235	0.000544327	0.0306335	Im L5-6 ExN 1	WTvsKO
St8sia4	519.256	0.494408	0.000570436	0.0317108	Im L5-6 ExN 1	WTvsKO
Rit1	76.6913	0.735766	0.000570694	0.0317108	Im L5-6 ExN 1	WTvsKO
Rbpj	1265.08	0.287443	0.000569336	0.0317108	Im L5-6 ExN 1	WTvsKO
Mpp7	987.803	0.390526	0.000574457	0.0317858	Im L5-6 ExN 1	WTvsKO
C230035I16Rik	66.5944	0.803394	0.000593372	0.0326951	Im L5-6 ExN 1	WTvsKO
Dpp10	798.533	-0.37794	0.00059666	0.0327153	Im L5-6 ExN 1	WTvsKO
Gm49708	82.58	0.902212	0.000598707	0.0327153	Im L5-6 ExN 1	WTvsKO
Gmip	631.799	-0.347395	0.000605569	0.0328179	Im L5-6 ExN 1	WTvsKO
Ano6	802.114	0.374573	0.000603821	0.0328179	Im L5-6 ExN 1	WTvsKO
Mettl27	26.9085	1.2172	0.000617259	0.0331783	Im L5-6 ExN 1	WTvsKO
Prkdc	658.541	0.364075	0.000617102	0.0331783	Im L5-6 ExN 1	WTvsKO
Sinhcaf	349.191	0.393913	0.000632577	0.0338544	Im L5-6 ExN 1	WTvsKO
Tubb2a	227.012	-0.478803	0.000634979	0.0338544	Im L5-6 ExN 1	WTvsKO
Lrp4	61.0478	0.841909	0.000641469	0.0340625	Im L5-6 ExN 1	WTvsKO
Elavl2	3560.59	0.325655	0.000646808	0.0340712	Im L5-6 ExN 1	WTvsKO
Ablim3	109.314	-0.693087	0.000646466	0.0340712	Im L5-6 ExN 1	WTvsKO
Trip4	284.353	0.419117	0.000679804	0.0355613	Im L5-6 ExN 1	WTvsKO
Grk5	628.819	0.355684	0.000680495	0.0355613	Im L5-6 ExN 1	WTvsKO
Gm49069	154.39	0.539083	0.000687321	0.035776	Im L5-6 ExN 1	WTvsKO
Lmo7	376.707	0.4671	0.000691426	0.035848	Im L5-6 ExN 1	WTvsKO
Myt1	709.725	0.334579	0.00071149	0.0362469	Im L5-6 ExN 1	WTvsKO
Rundc3b	1135.19	-0.287155	0.000712692	0.0362469	Im L5-6 ExN 1	WTvsKO
Crot	151.235	0.530311	0.000712882	0.0362469	Im L5-6 ExN 1	WTvsKO
Dleu2	1693.09	0.308012	0.000702428	0.0362469	Im L5-6 ExN 1	WTvsKO
Rabl2	92.2346	-0.711536	0.000711097	0.0362469	Im L5-6 ExN 1	WTvsKO
Ppp2r3c	305.232	0.39959	0.000717145	0.0363234	Im L5-6 ExN 1	WTvsKO
Apool	111.964	0.729428	0.000737502	0.0372114	Im L5-6 ExN 1	WTvsKO
Dubr	68.0766	0.811109	0.000747972	0.0375956	Im L5-6 ExN 1	WTvsKO
Gap43	1722.29	0.296279	0.000770838	0.0385976	Im L5-6 ExN 1	WTvsKO
Tlk1	1018.99	0.282231	0.00078298	0.0388555	Im L5-6 ExN 1	WTvsKO
Ulk2	1680.27	-0.244183	0.000784841	0.0388555	Im L5-6 ExN 1	WTvsKO
Sema6a	509.299	0.339413	0.000782669	0.0388555	Im L5-6 ExN 1	WTvsKO
Snx10	598.994	0.308732	0.000794448	0.0391838	Im L5-6 ExN 1	WTvsKO
Kirrel	204.938	0.511034	0.000801011	0.0392183	Im L5-6 ExN 1	WTvsKO
Wasf2	474.366	0.352342	0.000801102	0.0392183	Im L5-6 ExN 1	WTvsKO
Smad3	61.0149	0.788231	0.000844542	0.0411918	Im L5-6 ExN 1	WTvsKO
Gm20342	124.387	0.557176	0.000872802	0.042413	Im L5-6 ExN 1	WTvsKO
Acyp2	217.74	0.44638	0.000879313	0.0424164	Im L5-6 ExN 1	WTvsKO
Nin	3566.8	-0.383494	0.000877119	0.0424164	Im L5-6 ExN 1	WTvsKO
Cyp7b1	876.142	0.42987	0.000886919	0.0426272	Im L5-6 ExN 1	WTvsKO
Gab1	1487.81	0.284413	0.000891488	0.0426909	Im L5-6 ExN 1	WTvsKO
Hmbox1	1117.63	0.270005	0.000895243	0.0427154	Im L5-6 ExN 1	WTvsKO
Alg13	1551.69	0.257715	0.000910511	0.0432871	Im L5-6 ExN 1	WTvsKO
Mitf	119.178	0.639389	0.000934149	0.0442511	Im L5-6 ExN 1	WTvsKO
Eef1a1	1010.38	-0.299099	0.000950308	0.0448552	Im L5-6 ExN 1	WTvsKO
Ift80	260.128	0.443517	0.000968683	0.0455592	Im L5-6 ExN 1	WTvsKO
Rad51b	179.619	0.518951	0.000980254	0.0457765	Im L5-6 ExN 1	WTvsKO
Dlk2	51.7258	-0.859249	0.000977145	0.0457765	Im L5-6 ExN 1	WTvsKO
Armc6	200.316	-0.475081	0.000985846	0.0458749	Im L5-6 ExN 1	WTvsKO
Tead1	1364.7	0.335542	0.000994473	0.0461134	Im L5-6 ExN 1	WTvsKO
Tspan18	451.242	0.375944	0.00100231	0.0463137	Im L5-6 ExN 1	WTvsKO
Lrp8	2130.67	-0.222844	0.00100598	0.0463207	Im L5-6 ExN 1	WTvsKO
Skap1	70.2636	0.807629	0.00103084	0.0473001	Im L5-6 ExN 1	WTvsKO
Rhobtb3	1705.03	0.26502	0.00106416	0.0486593	Im L5-6 ExN 1	WTvsKO
Unc5d	7890.04	0.374299	0.00107058	0.0487838	Im L5-6 ExN 1	WTvsKO
Slit2	790.691	0.405555	0.00108989	0.0489853	Im L5-6 ExN 1	WTvsKO
Zfp800	344.875	0.407637	0.00108414	0.0489853	Im L5-6 ExN 1	WTvsKO
Phkb	525.832	0.343869	0.00108723	0.0489853	Im L5-6 ExN 1	WTvsKO
Firre	284.708	0.442737	0.00108392	0.0489853	Im L5-6 ExN 1	WTvsKO
Reps2	163.381	-0.492681	0.00110111	0.0493213	Im L5-6 ExN 1	WTvsKO
Bicdl1	408.422	-0.352509	0.00111316	0.0493578	Im L5-6 ExN 1	WTvsKO
Gm49678	181.624	-0.662389	0.00110799	0.0493578	Im L5-6 ExN 1	WTvsKO
Prkg1	275.33	0.498354	0.00111209	0.0493578	Im L5-6 ExN 1	WTvsKO
Fgf12	1470.85	0.277281	0.00112339	0.049644	Im L5-6 ExN 1	WTvsKO
Spns2	315.95	-0.424146	0.00112738	0.0496536	Im L5-6 ExN 1	WTvsKO
Abca8a	356.533	-1.841	1.1e-37	1.37e-33	Im L6 ExN	WTvsKO
Unc5c	1595.42	-1.11511	9.3e-26	5.76e-22	Im L6 ExN	WTvsKO
Nrg2	405.468	-1.19717	1.18e-23	4.89e-20	Im L6 ExN	WTvsKO
Dlgap2	812.526	1.11029	8.42e-21	2.61e-17	Im L6 ExN	WTvsKO
Phf21a	4325.23	0.86005	1.59e-20	3.95e-17	Im L6 ExN	WTvsKO
Pde1c	2867.5	0.691293	2.62e-20	5.41e-17	Im L6 ExN	WTvsKO
Mbnl2	735.324	0.913459	4.58e-20	8.11e-17	Im L6 ExN	WTvsKO
Cadm2	22998.9	-0.623508	1.35e-19	2.09e-16	Im L6 ExN	WTvsKO
Zbtb20	1569.21	0.935839	1.1e-18	1.51e-15	Im L6 ExN	WTvsKO
Grm5	4434.99	-0.638918	1.21e-17	1.5e-14	Im L6 ExN	WTvsKO
Bbx	1173.11	0.903599	2.6e-17	2.93e-14	Im L6 ExN	WTvsKO
Gria4	3192.53	0.691753	5.67e-17	5.86e-14	Im L6 ExN	WTvsKO
Fgf14	23299.5	0.526407	7.15e-16	6.81e-13	Im L6 ExN	WTvsKO
Cntnap5b	2564.32	1.05819	7.93e-16	7.02e-13	Im L6 ExN	WTvsKO
Cacna2d3	1909.03	0.911455	4.33e-15	3.58e-12	Im L6 ExN	WTvsKO
Col11a1	1054.53	0.735791	2.13e-14	1.65e-11	Im L6 ExN	WTvsKO
Dlg1	3172.14	0.582115	2.56e-14	1.87e-11	Im L6 ExN	WTvsKO
Sntg1	3048.3	0.570141	2.39e-13	1.65e-10	Im L6 ExN	WTvsKO
Cdc14a	221.093	1.06459	6.9e-13	4.5e-10	Im L6 ExN	WTvsKO
Grin1	284.684	-0.989651	1e-12	5.92e-10	Im L6 ExN	WTvsKO
Nr6a1os	99.7822	1.40654	9.57e-13	5.92e-10	Im L6 ExN	WTvsKO
Msi2	2631.39	0.609743	1.56e-12	8.78e-10	Im L6 ExN	WTvsKO
Adamts6	113.097	1.35519	2.81e-12	1.51e-09	Im L6 ExN	WTvsKO
Galnt14	976.822	0.880311	3.6e-12	1.86e-09	Im L6 ExN	WTvsKO
Trpm3	4851.18	0.561137	5.17e-12	2.56e-09	Im L6 ExN	WTvsKO
Xkr4	4751.19	-0.580825	9.91e-12	4.72e-09	Im L6 ExN	WTvsKO
Tmem132d	618.08	0.784357	4.77e-11	2.19e-08	Im L6 ExN	WTvsKO
2610307P16Rik	3959.6	0.581487	5.01e-11	2.22e-08	Im L6 ExN	WTvsKO
Abcg2	314.184	0.858447	5.81e-11	2.48e-08	Im L6 ExN	WTvsKO
Arid5b	203.248	0.959694	6.88e-11	2.84e-08	Im L6 ExN	WTvsKO
Adarb2	1476.96	0.576501	7.31e-11	2.92e-08	Im L6 ExN	WTvsKO
Tfdp2	491.425	0.721827	1.39e-10	5.39e-08	Im L6 ExN	WTvsKO
Col23a1	296.111	0.91198	1.78e-10	6.67e-08	Im L6 ExN	WTvsKO
Sinhcaf	157.344	0.979997	2.04e-10	7.43e-08	Im L6 ExN	WTvsKO
Trerf1	1272.83	0.64987	2.11e-10	7.46e-08	Im L6 ExN	WTvsKO
Mmp14	139.576	1.13814	2.7e-10	9.3e-08	Im L6 ExN	WTvsKO
Sesn3	557.954	0.732099	2.89e-10	9.69e-08	Im L6 ExN	WTvsKO
Bmpr1b	1102.72	-0.614629	3.97e-10	1.29e-07	Im L6 ExN	WTvsKO
Abtb2	148.135	0.984766	4.58e-10	1.45e-07	Im L6 ExN	WTvsKO
Sema3e	155.102	-1.16274	5.68e-10	1.76e-07	Im L6 ExN	WTvsKO
Gm26618	331.41	0.716353	6.46e-10	1.95e-07	Im L6 ExN	WTvsKO
Psd3	2510.02	0.519037	8.12e-10	2.39e-07	Im L6 ExN	WTvsKO
Epha6	537.98	-0.883437	9.05e-10	2.61e-07	Im L6 ExN	WTvsKO
Rest	150.93	1.04189	1.04e-09	2.89e-07	Im L6 ExN	WTvsKO
Robo1	15303.7	-0.507257	1.05e-09	2.89e-07	Im L6 ExN	WTvsKO
2310002F09Rik	142.058	1.10613	4.61e-09	1.22e-06	Im L6 ExN	WTvsKO
Mdga1	1184.3	0.50388	4.61e-09	1.22e-06	Im L6 ExN	WTvsKO
Tpcn2	59.9907	1.49797	5.67e-09	1.46e-06	Im L6 ExN	WTvsKO
Cald1	242.317	0.748917	8.22e-09	2.08e-06	Im L6 ExN	WTvsKO
Mgat4c	7737.41	-0.599783	8.41e-09	2.08e-06	Im L6 ExN	WTvsKO
Hdac8	1281.14	0.566534	9.22e-09	2.24e-06	Im L6 ExN	WTvsKO
Stxbp4	564.182	0.565917	9.46e-09	2.25e-06	Im L6 ExN	WTvsKO
Tmem132c	165.845	0.913604	1.05e-08	2.45e-06	Im L6 ExN	WTvsKO
Meg3	13788.4	-0.474244	1.29e-08	2.97e-06	Im L6 ExN	WTvsKO
Cachd1	797.152	0.685594	1.52e-08	3.43e-06	Im L6 ExN	WTvsKO
Ikzf2	497.82	0.658932	1.98e-08	4.38e-06	Im L6 ExN	WTvsKO
Cfap69	123.318	-0.986915	3.28e-08	7.13e-06	Im L6 ExN	WTvsKO
Ablim3	405.751	-0.648923	3.57e-08	7.62e-06	Im L6 ExN	WTvsKO
Epha7	2590.52	-0.581326	3.83e-08	8.04e-06	Im L6 ExN	WTvsKO
Atf7	1293.69	0.594548	4.8e-08	9.92e-06	Im L6 ExN	WTvsKO
Myt1l	14039	0.412958	4.9e-08	9.95e-06	Im L6 ExN	WTvsKO
Lpp	1204.58	0.505757	5.36e-08	1.07e-05	Im L6 ExN	WTvsKO
Rbms2	101.866	1.0184	5.65e-08	1.11e-05	Im L6 ExN	WTvsKO
Kcnq5	4354.17	-0.530747	7.15e-08	1.38e-05	Im L6 ExN	WTvsKO
Akap13	327.987	0.667469	9.15e-08	1.74e-05	Im L6 ExN	WTvsKO
Tet2	611.813	0.51836	9.4e-08	1.76e-05	Im L6 ExN	WTvsKO
Pik3r3	2405.12	0.491437	9.9e-08	1.83e-05	Im L6 ExN	WTvsKO
Plat	128.999	1.06481	1.03e-07	1.87e-05	Im L6 ExN	WTvsKO
Cacna2d1	7438.39	-0.402862	1.08e-07	1.93e-05	Im L6 ExN	WTvsKO
Plcxd3	601.349	0.59269	1.11e-07	1.97e-05	Im L6 ExN	WTvsKO
Fyco1	247.731	0.698589	1.62e-07	2.82e-05	Im L6 ExN	WTvsKO
5730507A11Rik	27.6235	2.16186	1.99e-07	3.43e-05	Im L6 ExN	WTvsKO
Pakap	430.19	-0.742144	2.06e-07	3.49e-05	Im L6 ExN	WTvsKO
Trpc7	105.647	0.99925	2.19e-07	3.67e-05	Im L6 ExN	WTvsKO
Rian	3071.08	-0.400463	2.33e-07	3.85e-05	Im L6 ExN	WTvsKO
Hbp1	400.438	0.593276	2.53e-07	4.12e-05	Im L6 ExN	WTvsKO
Ift74	322.68	0.608707	2.74e-07	4.31e-05	Im L6 ExN	WTvsKO
Cdh9	202.711	-0.852071	2.75e-07	4.31e-05	Im L6 ExN	WTvsKO
Syt7	752.177	-0.483029	2.7e-07	4.31e-05	Im L6 ExN	WTvsKO
Plagl1	551.642	0.622522	2.83e-07	4.39e-05	Im L6 ExN	WTvsKO
Ypel2	420.656	0.71191	2.9e-07	4.43e-05	Im L6 ExN	WTvsKO
Sptbn4	517.809	-0.551167	3.01e-07	4.55e-05	Im L6 ExN	WTvsKO
Pdzrn4	5302.07	-0.53495	3.15e-07	4.7e-05	Im L6 ExN	WTvsKO
Gm19938	188.5	-0.744581	3.77e-07	5.56e-05	Im L6 ExN	WTvsKO
Sfmbt2	60.369	1.28387	4.02e-07	5.87e-05	Im L6 ExN	WTvsKO
Pakap.1	164.248	-0.816187	5.4e-07	7.78e-05	Im L6 ExN	WTvsKO
Zfp516	271.164	0.760757	5.67e-07	8.08e-05	Im L6 ExN	WTvsKO
Abcd2	90.4914	1.03608	6.16e-07	8.67e-05	Im L6 ExN	WTvsKO
Nrbp2	234.011	-0.757106	7.16e-07	9.97e-05	Im L6 ExN	WTvsKO
Rcor1	940.453	0.56105	7.77e-07	0.000107037	Im L6 ExN	WTvsKO
Sybu	8741.47	-0.394127	7.92e-07	0.000107792	Im L6 ExN	WTvsKO
Zfp945	315.747	0.619482	8.43e-07	0.000113504	Im L6 ExN	WTvsKO
Phldb2	190.125	0.73267	8.72e-07	0.000116189	Im L6 ExN	WTvsKO
Inava	75.6253	1.29885	1.01e-06	0.000133669	Im L6 ExN	WTvsKO
St8sia4	603.459	0.563843	1.04e-06	0.000136299	Im L6 ExN	WTvsKO
Fkbp14	31.6093	1.71642	1.2e-06	0.000154245	Im L6 ExN	WTvsKO
Rimbp2	1123.71	0.427521	1.35e-06	0.000171957	Im L6 ExN	WTvsKO
Stk3	673.081	0.484825	1.63e-06	0.000206665	Im L6 ExN	WTvsKO
Gm10033	279.783	0.619789	1.66e-06	0.000207955	Im L6 ExN	WTvsKO
Igf2bp1	556.588	0.488654	1.7e-06	0.000211049	Im L6 ExN	WTvsKO
Gm27166	179.985	-0.94066	1.8e-06	0.000219227	Im L6 ExN	WTvsKO
B830012L14Rik	778.869	-0.471667	1.79e-06	0.000219227	Im L6 ExN	WTvsKO
Plppr4	294.352	-0.645186	1.95e-06	0.000234523	Im L6 ExN	WTvsKO
A230006K03Rik	324.835	-0.874149	2e-06	0.000236089	Im L6 ExN	WTvsKO
Clstn2	6258.02	0.471991	1.99e-06	0.000236089	Im L6 ExN	WTvsKO
Adarb1	303.955	-0.573501	2.03e-06	0.000237226	Im L6 ExN	WTvsKO
Pcdh11x	355.446	0.626596	2.07e-06	0.000239862	Im L6 ExN	WTvsKO
Platr25	350.73	0.55327	2.17e-06	0.000248918	Im L6 ExN	WTvsKO
A830018L16Rik	400.52	-0.58894	2.2e-06	0.000249511	Im L6 ExN	WTvsKO
Ston1	91.7564	1.03691	2.22e-06	0.000249511	Im L6 ExN	WTvsKO
Chd5	172.541	-0.836263	2.29e-06	0.000256012	Im L6 ExN	WTvsKO
Adgrl2	4458.39	-0.319104	2.78e-06	0.000307162	Im L6 ExN	WTvsKO
Phf21b	644.087	0.511356	3.31e-06	0.000363039	Im L6 ExN	WTvsKO
Prmt8	487.127	0.574395	3.56e-06	0.000386789	Im L6 ExN	WTvsKO
Trpc1	359.941	-0.540931	3.66e-06	0.000394549	Im L6 ExN	WTvsKO
Luzp2	1237.51	0.454085	4.34e-06	0.000459226	Im L6 ExN	WTvsKO
Gm37899	473.015	-0.490762	4.34e-06	0.000459226	Im L6 ExN	WTvsKO
Gabbr2	742.448	-0.518949	4.43e-06	0.000465607	Im L6 ExN	WTvsKO
Esyt1	53.5458	1.22125	4.73e-06	0.000492289	Im L6 ExN	WTvsKO
Prkn	1355.15	-0.372208	4.92e-06	0.000507841	Im L6 ExN	WTvsKO
Plppr5	959.833	-0.430418	5.11e-06	0.00052346	Im L6 ExN	WTvsKO
Cecr2	938.261	0.384655	5.71e-06	0.000575352	Im L6 ExN	WTvsKO
Pde2a	205.659	0.651234	5.72e-06	0.000575352	Im L6 ExN	WTvsKO
Stxbp5l	717.476	-0.548425	5.76e-06	0.000575352	Im L6 ExN	WTvsKO
Ano6	782.932	0.537589	5.82e-06	0.00057721	Im L6 ExN	WTvsKO
Prkdc	533.007	0.445365	5.91e-06	0.000581042	Im L6 ExN	WTvsKO
Acot7	73.9281	-1.02948	6.51e-06	0.000635438	Im L6 ExN	WTvsKO
Coro2a	175.862	-0.667353	6.58e-06	0.000637227	Im L6 ExN	WTvsKO
Man1c1	511.201	0.568959	6.95e-06	0.000667363	Im L6 ExN	WTvsKO
Zfp521	2567.9	0.587365	7.34e-06	0.000699283	Im L6 ExN	WTvsKO
Dnm1	458.372	-0.485835	7.53e-06	0.000712253	Im L6 ExN	WTvsKO
Nrip1	719.963	-0.527157	9.1e-06	0.000853912	Im L6 ExN	WTvsKO
Mirg	307.458	-0.541806	9.24e-06	0.000860499	Im L6 ExN	WTvsKO
Gm31907	648.778	0.427856	9.35e-06	0.000864412	Im L6 ExN	WTvsKO
Gm20342	118.896	0.766962	9.43e-06	0.000865408	Im L6 ExN	WTvsKO
Galnt18	276.055	0.666455	9.72e-06	0.000885892	Im L6 ExN	WTvsKO
Auts2	76104.5	0.336761	1e-05	0.000904497	Im L6 ExN	WTvsKO
Fut10	62.2823	1.09025	1.01e-05	0.000910305	Im L6 ExN	WTvsKO
Ptprj	733.26	-0.463692	1.12e-05	0.000994784	Im L6 ExN	WTvsKO
Lix1	1252.46	0.442357	1.16e-05	0.00103083	Im L6 ExN	WTvsKO
Nav2	5670.78	0.465021	1.18e-05	0.00103315	Im L6 ExN	WTvsKO
Dubr	59.971	1.17344	1.21e-05	0.001059	Im L6 ExN	WTvsKO
Prkcb	185.335	-0.861324	1.23e-05	0.00106367	Im L6 ExN	WTvsKO
Rims1	3204.38	-0.301107	1.24e-05	0.00106547	Im L6 ExN	WTvsKO
Zfp704	1047.87	-0.351269	1.25e-05	0.00106547	Im L6 ExN	WTvsKO
Pde7b	102.744	0.869273	1.28e-05	0.00108235	Im L6 ExN	WTvsKO
Grm3	620.859	0.706017	1.28e-05	0.0010826	Im L6 ExN	WTvsKO
Cdh18	1931.13	-0.55338	1.53e-05	0.00128369	Im L6 ExN	WTvsKO
Grid2	768.593	-0.557066	1.58e-05	0.0013106	Im L6 ExN	WTvsKO
Sema6b	125.929	-0.782464	1.6e-05	0.00131944	Im L6 ExN	WTvsKO
Ptpru	228.377	0.589832	1.75e-05	0.00142608	Im L6 ExN	WTvsKO
Cspg5	226.866	-0.690113	1.74e-05	0.00142608	Im L6 ExN	WTvsKO
Map2k6	1777.72	0.384021	1.81e-05	0.00146565	Im L6 ExN	WTvsKO
Dlk2	63.711	-1.05982	1.83e-05	0.00147434	Im L6 ExN	WTvsKO
Rbpj	988.29	0.47804	1.95e-05	0.00155876	Im L6 ExN	WTvsKO
Brip1os	777.598	0.383876	1.98e-05	0.00157205	Im L6 ExN	WTvsKO
Gm45837	166.228	0.671783	2.02e-05	0.00159728	Im L6 ExN	WTvsKO
Cd9	45.2618	1.19795	2.15e-05	0.00168508	Im L6 ExN	WTvsKO
Zc3h12b	580.409	0.428718	2.18e-05	0.00169549	Im L6 ExN	WTvsKO
Fam126a	701.013	0.429248	2.45e-05	0.00190059	Im L6 ExN	WTvsKO
Lmo3	3469.19	0.358371	2.53e-05	0.00195033	Im L6 ExN	WTvsKO
Bicdl1	251.806	-0.576273	2.6e-05	0.00198687	Im L6 ExN	WTvsKO
Arfgef3	826.571	-0.381476	2.62e-05	0.0019887	Im L6 ExN	WTvsKO
Nuak1	586.865	0.4719	2.63e-05	0.0019887	Im L6 ExN	WTvsKO
Gm42993	1994.43	0.372855	2.65e-05	0.00199113	Im L6 ExN	WTvsKO
Ryr2	186.82	-0.725648	2.8e-05	0.00207754	Im L6 ExN	WTvsKO
Stag2	1025.99	0.419802	2.8e-05	0.00207754	Im L6 ExN	WTvsKO
Pou6f2	117.388	0.939092	2.9e-05	0.00213743	Im L6 ExN	WTvsKO
Lcorl	5149.6	-0.317954	3.05e-05	0.00223493	Im L6 ExN	WTvsKO
Ano4	1489.29	0.365787	3.25e-05	0.00237095	Im L6 ExN	WTvsKO
Kcnt2	3992.99	-0.419551	3.32e-05	0.00240873	Im L6 ExN	WTvsKO
Gfra2	139.815	0.758638	3.34e-05	0.00240873	Im L6 ExN	WTvsKO
Tspan18	502.987	0.544698	3.44e-05	0.0024643	Im L6 ExN	WTvsKO
Ccdc136	326.328	0.510173	3.59e-05	0.00255825	Im L6 ExN	WTvsKO
Zfp808	184.925	0.618372	3.68e-05	0.0026082	Im L6 ExN	WTvsKO
Dtna	300.593	-0.498557	3.71e-05	0.00261254	Im L6 ExN	WTvsKO
Atp7a	817.93	0.407122	4.23e-05	0.00296015	Im L6 ExN	WTvsKO
Gm42992	2027.82	0.302198	4.26e-05	0.00296587	Im L6 ExN	WTvsKO
Slc7a8	197.736	0.599085	4.36e-05	0.00301659	Im L6 ExN	WTvsKO
Kcnma1	3356.66	-0.333978	4.47e-05	0.0030779	Im L6 ExN	WTvsKO
Syt6	484.283	0.428961	4.52e-05	0.00309286	Im L6 ExN	WTvsKO
Kcnip4	6183.34	-0.490001	4.65e-05	0.00316699	Im L6 ExN	WTvsKO
Colec12	45.0129	1.16437	4.71e-05	0.00319119	Im L6 ExN	WTvsKO
Shisal1	152.872	0.738977	4.83e-05	0.00325412	Im L6 ExN	WTvsKO
Pot1a	281.341	0.515216	4.88e-05	0.0032666	Im L6 ExN	WTvsKO
Kirrel	235.065	0.634807	4.97e-05	0.00331391	Im L6 ExN	WTvsKO
Numb	536.174	0.457643	5.13e-05	0.00340047	Im L6 ExN	WTvsKO
Spns2	265.58	-0.574561	5.17e-05	0.00340755	Im L6 ExN	WTvsKO
Nf2	605.717	0.42676	5.29e-05	0.00346207	Im L6 ExN	WTvsKO
Anxa6	325.424	0.525526	5.31e-05	0.00346207	Im L6 ExN	WTvsKO
Vat1l	293.549	0.515587	5.6e-05	0.00363118	Im L6 ExN	WTvsKO
Itgb8	90.6115	0.912847	5.85e-05	0.00377382	Im L6 ExN	WTvsKO
Ndrg4	330.026	-0.500718	5.92e-05	0.00380301	Im L6 ExN	WTvsKO
Nfyc	694.003	0.36613	6.08e-05	0.00386455	Im L6 ExN	WTvsKO
Nudcd1	639.502	-0.418788	6.07e-05	0.00386455	Im L6 ExN	WTvsKO
Gria1	5914.51	0.311086	6.22e-05	0.003933	Im L6 ExN	WTvsKO
Ftx	343.221	0.469695	6.41e-05	0.00403294	Im L6 ExN	WTvsKO
Dok6	6564.23	-0.265818	6.55e-05	0.00409905	Im L6 ExN	WTvsKO
Shroom3	120.381	0.709369	6.65e-05	0.00413944	Im L6 ExN	WTvsKO
Wipf3	253.004	-0.541653	7e-05	0.00433905	Im L6 ExN	WTvsKO
Cd46	367.799	0.500843	7.1e-05	0.00437693	Im L6 ExN	WTvsKO
Hs3st2	997.596	-0.389296	7.17e-05	0.00440007	Im L6 ExN	WTvsKO
Fam117a	70.4092	0.878158	7.24e-05	0.00441895	Im L6 ExN	WTvsKO
B4galt5	136.617	-0.66045	7.38e-05	0.00448238	Im L6 ExN	WTvsKO
Cdh10	2504.25	-0.412267	7.54e-05	0.00455709	Im L6 ExN	WTvsKO
Evc	25.6992	1.60873	7.58e-05	0.00456052	Im L6 ExN	WTvsKO
Efna4	90.1325	0.799637	7.63e-05	0.00456439	Im L6 ExN	WTvsKO
Ttc23	66.8995	0.92947	7.89e-05	0.0046989	Im L6 ExN	WTvsKO
Col5a1	40.6084	1.16559	7.99e-05	0.00473548	Im L6 ExN	WTvsKO
Slco3a1	1223.73	-0.463604	8.05e-05	0.00474485	Im L6 ExN	WTvsKO
Klhl1	113.514	-0.991347	8.08e-05	0.00474485	Im L6 ExN	WTvsKO
Prkd2	110.468	0.699019	8.24e-05	0.00481342	Im L6 ExN	WTvsKO
Nyap2	2988.26	0.310884	8.49e-05	0.00493669	Im L6 ExN	WTvsKO
Gab1	403.929	0.492548	8.67e-05	0.00502133	Im L6 ExN	WTvsKO
Gm38148	81.7188	-0.86467	9.09e-05	0.00521656	Im L6 ExN	WTvsKO
Cnih3	910.414	0.457481	9.06e-05	0.00521656	Im L6 ExN	WTvsKO
Baz1a	251.857	0.598203	9.85e-05	0.00562367	Im L6 ExN	WTvsKO
C230035I16Rik	39.3266	1.24934	0.000101043	0.00574322	Im L6 ExN	WTvsKO
Tsc22d4	207.144	0.581858	0.000102409	0.00579429	Im L6 ExN	WTvsKO
Pak3	1941.92	0.286163	0.000103188	0.00581181	Im L6 ExN	WTvsKO
Prkd3	319.576	0.481169	0.000110584	0.00620021	Im L6 ExN	WTvsKO
Slc2a13	335.917	-0.52304	0.000111612	0.00622965	Im L6 ExN	WTvsKO
Pakap.2	80.8041	-0.830212	0.000113608	0.00631261	Im L6 ExN	WTvsKO
Hmbox1	1069.76	0.326092	0.000115649	0.00639735	Im L6 ExN	WTvsKO
Ptprt	3502.41	-0.326285	0.00011833	0.00651654	Im L6 ExN	WTvsKO
Gcnt2	70.5729	0.922438	0.000120085	0.00658395	Im L6 ExN	WTvsKO
Rhobtb3	1203.49	0.31654	0.000123018	0.00671505	Im L6 ExN	WTvsKO
Sgcd	665.322	0.529891	0.000127245	0.0069153	Im L6 ExN	WTvsKO
Gm49337	1431.97	0.305217	0.000134729	0.00729009	Im L6 ExN	WTvsKO
Gm49069	194.539	0.543218	0.000138225	0.00744673	Im L6 ExN	WTvsKO
Tubd1	122.407	0.74189	0.000139985	0.0075089	Im L6 ExN	WTvsKO
Srrm4	6224.81	0.305278	0.000148062	0.0079079	Im L6 ExN	WTvsKO
Ulk4	289.194	0.467502	0.000149863	0.00796973	Im L6 ExN	WTvsKO
Kcnmb2	143.84	0.79171	0.000150948	0.00799312	Im L6 ExN	WTvsKO
Dok5	298.75	-0.534591	0.000154913	0.00809315	Im L6 ExN	WTvsKO
Galnt17	2233.12	0.342583	0.000154939	0.00809315	Im L6 ExN	WTvsKO
Myo16	936.796	-0.365519	0.0001547	0.00809315	Im L6 ExN	WTvsKO
Mdga2	25918.6	-0.383505	0.000155449	0.00809315	Im L6 ExN	WTvsKO
Sema6a	1485.46	0.304405	0.00015731	0.00815579	Im L6 ExN	WTvsKO
Mgll	518.343	0.422579	0.000163278	0.00842992	Im L6 ExN	WTvsKO
Nrg3	63521.2	-0.234612	0.00017243	0.00886547	Im L6 ExN	WTvsKO
Plekhg2	318.269	0.446644	0.000173931	0.00890568	Im L6 ExN	WTvsKO
Ube2h	1840.42	0.379972	0.000175027	0.00892493	Im L6 ExN	WTvsKO
Shc3	378.612	0.492399	0.000176747	0.0089757	Im L6 ExN	WTvsKO
Agbl4	753.348	-0.403226	0.000182508	0.00923046	Im L6 ExN	WTvsKO
B130024G19Rik	66.4272	0.979259	0.000187106	0.00938637	Im L6 ExN	WTvsKO
D330041H03Rik	45.5001	1.08478	0.000186632	0.00938637	Im L6 ExN	WTvsKO
Ppp1r1b	101.183	0.732572	0.000190479	0.00951704	Im L6 ExN	WTvsKO
Fam189a1	942.762	0.36756	0.000192883	0.00959845	Im L6 ExN	WTvsKO
Fank1	102.509	-0.730045	0.000196249	0.00970945	Im L6 ExN	WTvsKO
Map3k5	112.108	-0.729993	0.000196681	0.00970945	Im L6 ExN	WTvsKO
Arhgap5	1073.89	0.305026	0.000202646	0.00996421	Im L6 ExN	WTvsKO
Ccdc171	784.042	0.346222	0.000205535	0.0100566	Im L6 ExN	WTvsKO
Rab15	59.5571	-0.927523	0.000206147	0.0100566	Im L6 ExN	WTvsKO
Tjp1	1494.62	-0.324437	0.000207352	0.0100757	Im L6 ExN	WTvsKO
Fnbp1	568.835	-0.406366	0.000208226	0.0100786	Im L6 ExN	WTvsKO
Gm28047	668.99	0.368338	0.000211713	0.0102075	Im L6 ExN	WTvsKO
Acsl1	69.6681	-0.872612	0.000215805	0.010343	Im L6 ExN	WTvsKO
Cwf19l2	500.86	0.372269	0.000216239	0.010343	Im L6 ExN	WTvsKO
Gabra3	580.727	0.385121	0.000217026	0.010343	Im L6 ExN	WTvsKO
Epc1	1892.17	0.273536	0.000223455	0.0106085	Im L6 ExN	WTvsKO
Arap2	51.0085	-1.03724	0.000226819	0.0107271	Im L6 ExN	WTvsKO
Syt17	31.9371	1.26569	0.000227753	0.0107304	Im L6 ExN	WTvsKO
Cntn5	8775.24	-0.408538	0.000230167	0.010803	Im L6 ExN	WTvsKO
Abca9	30.42	-1.34345	0.000239268	0.0111878	Im L6 ExN	WTvsKO
Kdm3a	1129.38	0.332789	0.00024289	0.01123	Im L6 ExN	WTvsKO
Phkb	854.151	0.412568	0.000242244	0.01123	Im L6 ExN	WTvsKO
2610037D02Rik	641.783	0.337004	0.000242324	0.01123	Im L6 ExN	WTvsKO
Lama1	64.2032	-0.908376	0.000245708	0.0113181	Im L6 ExN	WTvsKO
Ppard	99.9822	0.733022	0.000252438	0.011585	Im L6 ExN	WTvsKO
Pitpnm1	72.6749	-0.834989	0.000256026	0.0117063	Im L6 ExN	WTvsKO
Abca5	557.385	-0.3529	0.000269203	0.0122605	Im L6 ExN	WTvsKO
Vrk1	512.878	0.384221	0.000270124	0.0122605	Im L6 ExN	WTvsKO
Kcnn3	1082.6	0.313169	0.000274309	0.0123599	Im L6 ExN	WTvsKO
Neto2	8683.69	0.250349	0.000274084	0.0123599	Im L6 ExN	WTvsKO
Ppfia2	8397.85	0.265224	0.000284747	0.0127837	Im L6 ExN	WTvsKO
Esrrg	761.37	0.35702	0.000287145	0.0128448	Im L6 ExN	WTvsKO
St18	1323.64	-0.385634	0.000292116	0.0130202	Im L6 ExN	WTvsKO
Ncor1	3329.59	0.275093	0.000300238	0.0133342	Im L6 ExN	WTvsKO
Tlk1	737.023	0.328191	0.000303748	0.013442	Im L6 ExN	WTvsKO
Rai14	1274.02	0.316449	0.000306105	0.013498	Im L6 ExN	WTvsKO
Pard3	456.959	0.552358	0.000314045	0.0137858	Im L6 ExN	WTvsKO
L3mbtl3	404.37	0.489664	0.000314857	0.0137858	Im L6 ExN	WTvsKO
Dpy19l3	969.78	0.323308	0.000320507	0.0139838	Im L6 ExN	WTvsKO
Jarid2	1581.22	0.287828	0.000327612	0.0141938	Im L6 ExN	WTvsKO
St6gal1	1528.86	0.404643	0.00032649	0.0141938	Im L6 ExN	WTvsKO
Cntrl	541.412	0.369597	0.000334662	0.0143986	Im L6 ExN	WTvsKO
Shb	341.131	0.430479	0.000333573	0.0143986	Im L6 ExN	WTvsKO
Cep126	102.061	-0.733609	0.000341514	0.0146426	Im L6 ExN	WTvsKO
Cep97	371.096	0.397963	0.000347047	0.0148185	Im L6 ExN	WTvsKO
Airn	471.92	0.50696	0.000348009	0.0148185	Im L6 ExN	WTvsKO
Pgap1	1322.33	0.358185	0.000351927	0.014934	Im L6 ExN	WTvsKO
Rasal2	1817.46	0.28601	0.000363927	0.0153905	Im L6 ExN	WTvsKO
Mroh3	24.442	1.33758	0.000369508	0.0155734	Im L6 ExN	WTvsKO
Lef1	62.1343	0.91702	0.000381958	0.0159893	Im L6 ExN	WTvsKO
Gm42588	186.125	0.542413	0.000381052	0.0159893	Im L6 ExN	WTvsKO
Rab23	279.274	0.441708	0.000384765	0.0160526	Im L6 ExN	WTvsKO
C78859	119.474	0.62844	0.000394635	0.0164091	Im L6 ExN	WTvsKO
Gm42442	229.917	0.510744	0.000399918	0.0165179	Im L6 ExN	WTvsKO
Hs3st4	29742.7	0.339752	0.000399272	0.0165179	Im L6 ExN	WTvsKO
2610011E03Rik	421.006	0.414492	0.000405244	0.0165827	Im L6 ExN	WTvsKO
Enpp2	36.6632	1.10344	0.000403534	0.0165827	Im L6 ExN	WTvsKO
Map7d2	220.078	-0.554824	0.0004055	0.0165827	Im L6 ExN	WTvsKO
Vgll4	364.652	0.419804	0.00041962	0.0171037	Im L6 ExN	WTvsKO
Csdc2	100.162	-0.716922	0.000436465	0.0176872	Im L6 ExN	WTvsKO
Zfp950	769.958	0.318812	0.00043679	0.0176872	Im L6 ExN	WTvsKO
Igf1r	5938.82	0.328968	0.000438429	0.0176957	Im L6 ExN	WTvsKO
Adgrb2	350.115	-0.438243	0.00044552	0.0179235	Im L6 ExN	WTvsKO
Znrf3	218.616	-0.493946	0.000450622	0.0180701	Im L6 ExN	WTvsKO
Lmtk3	875.393	-0.324756	0.000453047	0.0181087	Im L6 ExN	WTvsKO
Stac	343.571	-0.478625	0.000457261	0.0182184	Im L6 ExN	WTvsKO
Adam11	149.471	-0.592875	0.000466302	0.0185191	Im L6 ExN	WTvsKO
Zfp976	181.774	0.542555	0.000476023	0.0187251	Im L6 ExN	WTvsKO
Acyp2	202.4	0.492849	0.00047492	0.0187251	Im L6 ExN	WTvsKO
Magt1	236.629	0.516267	0.000473835	0.0187251	Im L6 ExN	WTvsKO
Immp1l	323.763	0.411187	0.000479618	0.0187284	Im L6 ExN	WTvsKO
Slc25a40	252.877	0.468785	0.000482154	0.0187284	Im L6 ExN	WTvsKO
Slc41a2	75.4475	-0.775542	0.000480974	0.0187284	Im L6 ExN	WTvsKO
Fzd2	87.118	0.74159	0.000482127	0.0187284	Im L6 ExN	WTvsKO
Cdh13	30438.7	0.318757	0.000485667	0.0188059	Im L6 ExN	WTvsKO
Tesk2	159.985	0.557852	0.000488516	0.0188573	Im L6 ExN	WTvsKO
Klc4	101.791	0.693696	0.00049611	0.019091	Im L6 ExN	WTvsKO
Gm4258	4030.21	0.258396	0.000499393	0.0191578	Im L6 ExN	WTvsKO
Zfp710	436.522	0.384164	0.000502716	0.0191666	Im L6 ExN	WTvsKO
Lactb	115.067	-0.640024	0.00050217	0.0191666	Im L6 ExN	WTvsKO
Cep131	118.8	-0.607684	0.000506614	0.019256	Im L6 ExN	WTvsKO
Cyp7b1	183.445	0.629463	0.000509788	0.0193174	Im L6 ExN	WTvsKO
Cflar	69.908	0.868346	0.000518086	0.019572	Im L6 ExN	WTvsKO
Ivd	331.402	0.412527	0.000537696	0.020251	Im L6 ExN	WTvsKO
Cbfb	415.226	0.379425	0.000541986	0.0203065	Im L6 ExN	WTvsKO
Oxr1	2503.5	-0.307136	0.000542447	0.0203065	Im L6 ExN	WTvsKO
Abca1	37.8219	1.03817	0.000554786	0.0207059	Im L6 ExN	WTvsKO
Sgsm1	376.917	-0.416286	0.000571322	0.021259	Im L6 ExN	WTvsKO
Ccnd2	697.193	0.495726	0.000584822	0.0216459	Im L6 ExN	WTvsKO
Chrna7	741.655	0.480649	0.000585677	0.0216459	Im L6 ExN	WTvsKO
Bean1	56.6489	-0.902893	0.000588706	0.0216459	Im L6 ExN	WTvsKO
H2afy2	581.432	-0.376714	0.000588576	0.0216459	Im L6 ExN	WTvsKO
Ift80	263.697	0.507149	0.000601262	0.0220421	Im L6 ExN	WTvsKO
Ttc37	748.488	0.334538	0.000636686	0.0232719	Im L6 ExN	WTvsKO
Mical2	291.438	0.582367	0.000640883	0.0233564	Im L6 ExN	WTvsKO
Maged1	974.854	-0.350283	0.000654217	0.0237724	Im L6 ExN	WTvsKO
Atxn7l1	1613	0.300194	0.000663832	0.0240513	Im L6 ExN	WTvsKO
Pot1b	379.164	0.384052	0.000669765	0.0241955	Im L6 ExN	WTvsKO
Gm42989	379.326	0.413456	0.000679275	0.0243263	Im L6 ExN	WTvsKO
Foxred2	257.191	0.500742	0.000677432	0.0243263	Im L6 ExN	WTvsKO
Zeb1	371.27	0.396005	0.000677947	0.0243263	Im L6 ExN	WTvsKO
Yap1	37.9643	1.01165	0.000686644	0.0243788	Im L6 ExN	WTvsKO
Ngfr	213.606	0.655595	0.000684942	0.0243788	Im L6 ExN	WTvsKO
Itsn1	7779.74	0.28196	0.000686042	0.0243788	Im L6 ExN	WTvsKO
Csmd1	8393.16	-0.366535	0.000692037	0.0245001	Im L6 ExN	WTvsKO
Rcbtb1	772.673	0.300012	0.00070213	0.0247866	Im L6 ExN	WTvsKO
Mpp7	650.749	0.444811	0.000708622	0.0249447	Im L6 ExN	WTvsKO
Gm37180	71.028	-0.767775	0.000720236	0.0252282	Im L6 ExN	WTvsKO
Stom	77.3212	0.742915	0.000720748	0.0252282	Im L6 ExN	WTvsKO
Rgl1	284.053	0.511313	0.000730082	0.0254548	Im L6 ExN	WTvsKO
Ndst3	329.756	0.397884	0.000731331	0.0254548	Im L6 ExN	WTvsKO
Ipo9	783.984	0.303554	0.000738232	0.0255141	Im L6 ExN	WTvsKO
Dpp6	2327.58	0.284578	0.000738453	0.0255141	Im L6 ExN	WTvsKO
Hsd17b11	53.1384	0.986607	0.000741269	0.0255141	Im L6 ExN	WTvsKO
AW146154	34.0772	1.08741	0.000739505	0.0255141	Im L6 ExN	WTvsKO
Csmd3	9174.07	-0.254556	0.000759674	0.0260751	Im L6 ExN	WTvsKO
Grb14	592.106	-0.335061	0.000766162	0.0261355	Im L6 ExN	WTvsKO
Dpyd	200.255	0.493363	0.000767499	0.0261355	Im L6 ExN	WTvsKO
Synpo2	262.818	0.441791	0.000767762	0.0261355	Im L6 ExN	WTvsKO
C230071H17Rik	465.477	0.379302	0.000772959	0.0262404	Im L6 ExN	WTvsKO
Sorcs2	171.868	-0.567418	0.000779343	0.0263848	Im L6 ExN	WTvsKO
Dleu2	761.407	0.357734	0.000783503	0.0264534	Im L6 ExN	WTvsKO
Lingo2	4222.7	-0.656422	0.000788444	0.0265478	Im L6 ExN	WTvsKO
Cxxc4	102.594	-0.725895	0.000812289	0.0272766	Im L6 ExN	WTvsKO
Cep95	527.584	0.348592	0.000820711	0.0274849	Im L6 ExN	WTvsKO
Mthfs	82.0536	0.70624	0.000829579	0.027707	Im L6 ExN	WTvsKO
Col9a3	70.8358	-0.777729	0.00086499	0.0287348	Im L6 ExN	WTvsKO
Meis1	104.411	0.698218	0.000862706	0.0287348	Im L6 ExN	WTvsKO
Zmynd8	2226.59	0.239326	0.000878279	0.0290207	Im L6 ExN	WTvsKO
Gm37928	255.148	-0.445986	0.000877251	0.0290207	Im L6 ExN	WTvsKO
Gm32849	38.4416	1.0444	0.00090523	0.0298317	Im L6 ExN	WTvsKO
A830082K12Rik	720.994	0.437291	0.000913557	0.0300262	Im L6 ExN	WTvsKO
Pde5a	161.137	0.565816	0.000937052	0.030717	Im L6 ExN	WTvsKO
Gm26871	8173.25	-0.248723	0.000973732	0.0317746	Im L6 ExN	WTvsKO
Il17d	151.372	-0.545172	0.000974446	0.0317746	Im L6 ExN	WTvsKO
Bmpr1a	758.116	0.301119	0.000985218	0.0320416	Im L6 ExN	WTvsKO
Ino80dos	162.946	0.520113	0.00100707	0.0326665	Im L6 ExN	WTvsKO
Ophn1	1704.7	0.284515	0.00102079	0.0330251	Im L6 ExN	WTvsKO
Zfp52	76.0091	0.78196	0.00102351	0.0330269	Im L6 ExN	WTvsKO
Ppp2r5a	96.625	0.668414	0.00102877	0.0330995	Im L6 ExN	WTvsKO
Snx10	493.083	0.36053	0.0010311	0.0330995	Im L6 ExN	WTvsKO
Hcn4	63.5053	-0.784323	0.00103521	0.0331456	Im L6 ExN	WTvsKO
Trp53bp2	440.867	0.358429	0.00104586	0.0334001	Im L6 ExN	WTvsKO
Gm44593	124.909	0.63261	0.00104981	0.0334401	Im L6 ExN	WTvsKO
Tes	633.719	0.307354	0.00106169	0.0337318	Im L6 ExN	WTvsKO
Rfx5	183.701	0.518359	0.00107445	0.0340498	Im L6 ExN	WTvsKO
Snap25	3091.57	0.265329	0.0010977	0.0345575	Im L6 ExN	WTvsKO
Dop1b	572.084	-0.328941	0.00109883	0.0345575	Im L6 ExN	WTvsKO
Eda	805.771	-0.332725	0.00109714	0.0345575	Im L6 ExN	WTvsKO
Gnal	833.516	-0.382748	0.00111233	0.0348934	Im L6 ExN	WTvsKO
Zfand6	800.082	0.302253	0.00111852	0.0349989	Im L6 ExN	WTvsKO
Chst15	362.038	0.444286	0.00112204	0.0350206	Im L6 ExN	WTvsKO
2024-03-04	1742.43	0.295144	0.00115707	0.0360231	Im L6 ExN	WTvsKO
Npas2	218.158	0.513953	0.00117889	0.0363234	Im L6 ExN	WTvsKO
Dcdc5	62.6567	1.06464	0.00117917	0.0363234	Im L6 ExN	WTvsKO
Cntn3	579.16	-0.446265	0.00117874	0.0363234	Im L6 ExN	WTvsKO
Crhr1	48.6418	-0.920212	0.00117687	0.0363234	Im L6 ExN	WTvsKO
Masp1	1010.44	0.307258	0.00118137	0.0363234	Im L6 ExN	WTvsKO
Slc26a7	73.0984	-0.808287	0.00120162	0.0368547	Im L6 ExN	WTvsKO
Dmd	5596.81	0.238195	0.00120927	0.0369978	Im L6 ExN	WTvsKO
A930017M01Rik	550.971	-0.44248	0.00122625	0.0374249	Im L6 ExN	WTvsKO
Mpp5	143.096	0.547857	0.00123776	0.0376832	Im L6 ExN	WTvsKO
Wls	47.4195	1.05279	0.00124355	0.0377666	Im L6 ExN	WTvsKO
Ckb	205.279	-0.471246	0.00125176	0.0378307	Im L6 ExN	WTvsKO
Lrch3	1083.08	0.30552	0.00124988	0.0378307	Im L6 ExN	WTvsKO
Kdm6a	1175.98	0.338002	0.00125594	0.0378645	Im L6 ExN	WTvsKO
Rit1	69.9695	0.76622	0.00126056	0.0379117	Im L6 ExN	WTvsKO
Gm42440	443.044	0.424687	0.00127448	0.0382376	Im L6 ExN	WTvsKO
Gabpb2	251.894	0.433699	0.00129872	0.0387741	Im L6 ExN	WTvsKO
Dab1	15030.1	0.354002	0.00130175	0.0387741	Im L6 ExN	WTvsKO
Gmip	615.696	-0.353752	0.00130091	0.0387741	Im L6 ExN	WTvsKO
Lhfp	437.418	0.374314	0.00130979	0.0388268	Im L6 ExN	WTvsKO
Kif21a	1944.75	-0.239548	0.00130909	0.0388268	Im L6 ExN	WTvsKO
Itgb3bp	163.55	0.504311	0.00132104	0.0390669	Im L6 ExN	WTvsKO
Ctnnbip1	355.645	-0.360154	0.00134615	0.0396202	Im L6 ExN	WTvsKO
Styk1	96.6324	0.636988	0.00135355	0.0396202	Im L6 ExN	WTvsKO
Gramd2	35.0321	-1.11027	0.00134371	0.0396202	Im L6 ExN	WTvsKO
Dgkb	160.862	-0.598297	0.00135574	0.0396202	Im L6 ExN	WTvsKO
Pik3r1	826.691	-0.403847	0.00135241	0.0396202	Im L6 ExN	WTvsKO
Qk	1457.84	0.243832	0.00137362	0.0400484	Im L6 ExN	WTvsKO
Ntng2	784.422	0.397477	0.00138435	0.0401079	Im L6 ExN	WTvsKO
Cdh22	52.5752	-0.853562	0.00138538	0.0401079	Im L6 ExN	WTvsKO
Nrp1	328.653	0.585146	0.00138375	0.0401079	Im L6 ExN	WTvsKO
Xrcc5	246.082	0.474257	0.00141687	0.0408904	Im L6 ExN	WTvsKO
9030624G23Rik	169.962	-0.53092	0.001419	0.0408904	Im L6 ExN	WTvsKO
Mpp6	1800.68	0.310225	0.00142699	0.041023	Im L6 ExN	WTvsKO
Myo18a	822.995	-0.29829	0.00143023	0.041023	Im L6 ExN	WTvsKO
Tcf12	1035.96	0.402076	0.00144495	0.0413497	Im L6 ExN	WTvsKO
Kif18a	63.1238	0.777433	0.00145912	0.041659	Im L6 ExN	WTvsKO
Iqschfp	6398.37	0.415794	0.00147417	0.0419919	Im L6 ExN	WTvsKO
Slco4c1	25.7235	-1.18303	0.0014819	0.0420551	Im L6 ExN	WTvsKO
Micu1	515.332	0.308301	0.00148657	0.0420551	Im L6 ExN	WTvsKO
Lamb1	121.991	0.649955	0.00148643	0.0420551	Im L6 ExN	WTvsKO
Efna5	781.388	0.366309	0.00149521	0.042203	Im L6 ExN	WTvsKO
Lrrc4c	7010.64	-0.311118	0.00151271	0.0425035	Im L6 ExN	WTvsKO
Rp2	261.22	0.41294	0.00151016	0.0425035	Im L6 ExN	WTvsKO
Firre	262.808	0.479345	0.00151623	0.0425058	Im L6 ExN	WTvsKO
Rftn2	24.7467	1.18803	0.00152569	0.0425572	Im L6 ExN	WTvsKO
Stk36	263.139	0.417757	0.0015318	0.0425572	Im L6 ExN	WTvsKO
Ccdc162	77.2818	0.710836	0.00152214	0.0425572	Im L6 ExN	WTvsKO
Aff2	2308.65	-0.301523	0.00153168	0.0425572	Im L6 ExN	WTvsKO
Kif13b	1080.85	0.290642	0.00154132	0.0427258	Im L6 ExN	WTvsKO
Cldn34c1	720.133	0.349095	0.00154678	0.0427815	Im L6 ExN	WTvsKO
Kcnc1	292.932	-0.377602	0.00156073	0.0430665	Im L6 ExN	WTvsKO
Cx3cl1	35.0427	-1.05499	0.00156403	0.0430665	Im L6 ExN	WTvsKO
Gm42991	789.248	0.306026	0.00158508	0.0435494	Im L6 ExN	WTvsKO
Cacna1e	11292.5	0.229806	0.00159707	0.0437816	Im L6 ExN	WTvsKO
Gm42772	95.3618	-0.680567	0.00162147	0.0441238	Im L6 ExN	WTvsKO
Nwd2	75.291	-0.803472	0.00161929	0.0441238	Im L6 ExN	WTvsKO
Neo1	3760.19	0.224667	0.0016238	0.0441238	Im L6 ExN	WTvsKO
Ctps2	514.674	0.34019	0.00162024	0.0441238	Im L6 ExN	WTvsKO
Trip4	278.212	0.381424	0.00163811	0.0444152	Im L6 ExN	WTvsKO
Grip1	11403.1	0.297397	0.00164706	0.0445604	Im L6 ExN	WTvsKO
Gm42589	111.778	0.602327	0.00169441	0.0456736	Im L6 ExN	WTvsKO
Gm7435	54.1061	0.811405	0.00169878	0.0456736	Im L6 ExN	WTvsKO
Tnrc6b	3738.81	0.220861	0.00169926	0.0456736	Im L6 ExN	WTvsKO
Gm37877	23.7109	1.25087	0.00170313	0.0456785	Im L6 ExN	WTvsKO
Sort1	2023.48	0.307673	0.00172054	0.0460459	Im L6 ExN	WTvsKO
Galnt13	1061.66	-0.382436	0.00172655	0.0461071	Im L6 ExN	WTvsKO
Gm43188	333.354	0.441761	0.00173168	0.0461446	Im L6 ExN	WTvsKO
Slc45a1	176.882	-0.469576	0.00176915	0.047042	Im L6 ExN	WTvsKO
Cnksr3	112.232	0.548485	0.00177982	0.0472242	Im L6 ExN	WTvsKO
Rnft2	205.84	-0.442984	0.00181338	0.047919	Im L6 ExN	WTvsKO
Zfp810	194.488	-0.513835	0.00181374	0.047919	Im L6 ExN	WTvsKO
Dixdc1	1725.58	0.25795	0.00182109	0.0480109	Im L6 ExN	WTvsKO
Btbd11	547.836	0.390376	0.00183265	0.0482131	Im L6 ExN	WTvsKO
Ranbp9	1361.73	0.262174	0.00184545	0.0484469	Im L6 ExN	WTvsKO
Cacna1b	1560.87	-0.262893	0.0018679	0.0489327	Im L6 ExN	WTvsKO
Plag1	92.6409	0.622877	0.00188512	0.0491758	Im L6 ExN	WTvsKO
Sh2b2	245.81	-0.41	0.00188272	0.0491758	Im L6 ExN	WTvsKO
Ccs	118.507	0.557221	0.0019121	0.0497749	Im L6 ExN	WTvsKO
Trpm3	1171.75	1.20238	2.3e-37	2.06e-33	L5-6 ExN 1	WTvsKO
Phf21a	1026.75	1.08714	1.04e-24	4.66e-21	L5-6 ExN 1	WTvsKO
2610307P16Rik	609.377	1.30548	2.8e-23	8.38e-20	L5-6 ExN 1	WTvsKO
Col11a1	318.233	1.33772	8.26e-21	1.85e-17	L5-6 ExN 1	WTvsKO
Cntnap5b	170.327	1.50443	1.48e-19	2.66e-16	L5-6 ExN 1	WTvsKO
Hdac8	298.606	1.17099	2.26e-19	3.39e-16	L5-6 ExN 1	WTvsKO
Msi2	388.021	1.0659	1.92e-18	2.46e-15	L5-6 ExN 1	WTvsKO
Zbtb20	328.887	1.38943	1.25e-17	1.41e-14	L5-6 ExN 1	WTvsKO
Gm20754	1240.95	0.798268	7.19e-16	7.17e-13	L5-6 ExN 1	WTvsKO
Kcnip4	1565.23	-1.03688	8.61e-14	7.73e-11	L5-6 ExN 1	WTvsKO
Grm3	158.441	1.41074	1.34e-13	1e-10	L5-6 ExN 1	WTvsKO
Cpne4	470.488	0.999914	1.29e-13	1e-10	L5-6 ExN 1	WTvsKO
Myt1l	3008.18	0.669388	1e-12	6.91e-10	L5-6 ExN 1	WTvsKO
Psd3	415.245	0.852045	1.64e-12	1.05e-09	L5-6 ExN 1	WTvsKO
Grm5	3030.87	-0.728153	1.82e-12	1.09e-09	L5-6 ExN 1	WTvsKO
Sntg1	1231.2	0.703506	3.08e-12	1.73e-09	L5-6 ExN 1	WTvsKO
Bbx	116.664	1.58401	1.26e-11	6.66e-09	L5-6 ExN 1	WTvsKO
Mgat4c	633.265	-1.01361	2.57e-11	1.28e-08	L5-6 ExN 1	WTvsKO
Nr6a1os	58.9493	1.66186	3.78e-11	1.78e-08	L5-6 ExN 1	WTvsKO
Phldb2	70.6551	1.66684	4.84e-11	2.17e-08	L5-6 ExN 1	WTvsKO
Cdc14a	56.3071	1.68316	6.15e-11	2.39e-08	L5-6 ExN 1	WTvsKO
Pde1c	784.548	0.820184	6.14e-11	2.39e-08	L5-6 ExN 1	WTvsKO
Akap13	78.4192	1.54447	5.64e-11	2.39e-08	L5-6 ExN 1	WTvsKO
Vat1l	296.646	0.89385	6.39e-11	2.39e-08	L5-6 ExN 1	WTvsKO
Pik3r3	436.834	0.780938	2.08e-10	7.48e-08	L5-6 ExN 1	WTvsKO
Rcor1	177.369	0.941897	2.99e-10	1.03e-07	L5-6 ExN 1	WTvsKO
Tfdp2	144.795	1.02996	5.15e-10	1.71e-07	L5-6 ExN 1	WTvsKO
Fat3	1819.55	0.562443	5.82e-10	1.87e-07	L5-6 ExN 1	WTvsKO
Grin3a	413.802	-0.896596	1.91e-09	5.91e-07	L5-6 ExN 1	WTvsKO
Rftn2	29.5101	2.43606	4.83e-09	1.4e-06	L5-6 ExN 1	WTvsKO
Angpt1	384.208	-1.02739	4.69e-09	1.4e-06	L5-6 ExN 1	WTvsKO
Dpyd	388.514	0.848198	8.05e-09	2.2e-06	L5-6 ExN 1	WTvsKO
2310002F09Rik	77.5619	1.44041	8.08e-09	2.2e-06	L5-6 ExN 1	WTvsKO
Arid5b	158.827	1.03008	9.12e-09	2.41e-06	L5-6 ExN 1	WTvsKO
Slc9a9	102.097	1.2511	1.24e-08	3.17e-06	L5-6 ExN 1	WTvsKO
Trerf1	373.874	0.663266	1.99e-08	4.96e-06	L5-6 ExN 1	WTvsKO
Fgf14	7170.25	0.441659	2.43e-08	5.88e-06	L5-6 ExN 1	WTvsKO
Sdk1	2146.47	0.547622	3.9e-08	9.22e-06	L5-6 ExN 1	WTvsKO
Map2k6	216.314	0.883199	4.04e-08	9.3e-06	L5-6 ExN 1	WTvsKO
Lhfpl3	3954.25	0.46295	5.61e-08	1.26e-05	L5-6 ExN 1	WTvsKO
Cdh10	1566.16	-0.533223	5.77e-08	1.26e-05	L5-6 ExN 1	WTvsKO
Unc13c	1366.14	0.670483	6.23e-08	1.33e-05	L5-6 ExN 1	WTvsKO
Il1rapl1	2566.57	0.496096	1.01e-07	2.11e-05	L5-6 ExN 1	WTvsKO
Cachd1	253.659	0.922853	1.03e-07	2.11e-05	L5-6 ExN 1	WTvsKO
Rian	745.157	-0.546986	1.07e-07	2.13e-05	L5-6 ExN 1	WTvsKO
Dlg1	385.679	0.678269	1.41e-07	2.75e-05	L5-6 ExN 1	WTvsKO
Lix1	197.14	0.918322	1.57e-07	3.01e-05	L5-6 ExN 1	WTvsKO
Meg3	4141.81	-0.55454	2e-07	3.74e-05	L5-6 ExN 1	WTvsKO
Adamts6	40.5122	1.91608	2.38e-07	4.36e-05	L5-6 ExN 1	WTvsKO
Larp1b	38.694	-1.70922	2.98e-07	5.35e-05	L5-6 ExN 1	WTvsKO
Abtb2	35.9197	1.82419	3.16e-07	5.49e-05	L5-6 ExN 1	WTvsKO
Dgkb	73.2578	1.27636	3.18e-07	5.49e-05	L5-6 ExN 1	WTvsKO
Gm45341	124.49	-1.31044	3.99e-07	6.75e-05	L5-6 ExN 1	WTvsKO
Elavl2	360.439	0.642035	5.22e-07	8.67e-05	L5-6 ExN 1	WTvsKO
Adamts18	801.792	0.521629	6.39e-07	0.000104245	L5-6 ExN 1	WTvsKO
Gm26618	86.5546	1.06901	1.03e-06	0.000164329	L5-6 ExN 1	WTvsKO
Phf21b	107.918	0.89298	1.13e-06	0.000178261	L5-6 ExN 1	WTvsKO
Cacnb2	397.203	0.666866	1.28e-06	0.00019819	L5-6 ExN 1	WTvsKO
Dlk2	29.0995	-1.81776	1.66e-06	0.0002519	L5-6 ExN 1	WTvsKO
Kcnab1	129.306	0.923212	1.83e-06	0.00027314	L5-6 ExN 1	WTvsKO
Cacna2d3	111.947	1.07412	2.39e-06	0.000352245	L5-6 ExN 1	WTvsKO
Antxr2	154.139	0.915155	2.54e-06	0.000367731	L5-6 ExN 1	WTvsKO
Ptpn4	503.521	0.517015	2.64e-06	0.000376274	L5-6 ExN 1	WTvsKO
Kcnh7	1980.54	0.461816	2.73e-06	0.000383572	L5-6 ExN 1	WTvsKO
Inava	17.085	2.19528	3.36e-06	0.000463649	L5-6 ExN 1	WTvsKO
Dlgap2	301.209	0.647549	3.89e-06	0.000520496	L5-6 ExN 1	WTvsKO
Fgf12	835.18	0.475547	3.83e-06	0.000520496	L5-6 ExN 1	WTvsKO
Pard3b	294.848	0.647286	4.77e-06	0.000624522	L5-6 ExN 1	WTvsKO
Ssbp2	678.659	0.584753	4.8e-06	0.000624522	L5-6 ExN 1	WTvsKO
Ntng2	376.975	0.509224	5.81e-06	0.000744389	L5-6 ExN 1	WTvsKO
Mdga2	4008.96	-0.487839	6.29e-06	0.000795489	L5-6 ExN 1	WTvsKO
Hcn1	204.499	-0.895696	6.43e-06	0.000802181	L5-6 ExN 1	WTvsKO
Gm37899	119.023	-0.838707	6.8e-06	0.000835916	L5-6 ExN 1	WTvsKO
Chd5	101.94	-0.881522	7.81e-06	0.000947626	L5-6 ExN 1	WTvsKO
Utrn	70.244	1.07338	8.67e-06	0.00103707	L5-6 ExN 1	WTvsKO
Nol4l	136.805	-0.79108	9.61e-06	0.00113516	L5-6 ExN 1	WTvsKO
Diaph2	225.966	0.721025	1.04e-05	0.00121115	L5-6 ExN 1	WTvsKO
Zcchc12	14.7861	-2.63959	1.18e-05	0.00135552	L5-6 ExN 1	WTvsKO
Atf7	112.195	0.832168	1.69e-05	0.00191784	L5-6 ExN 1	WTvsKO
Abcd2	33.6525	1.46037	1.72e-05	0.00193176	L5-6 ExN 1	WTvsKO
Pls3	39.5566	1.38128	1.75e-05	0.00193444	L5-6 ExN 1	WTvsKO
Slit3	248.367	0.613948	1.77e-05	0.00194148	L5-6 ExN 1	WTvsKO
Cacna1e	1050.26	0.424266	2.02e-05	0.0021897	L5-6 ExN 1	WTvsKO
Brinp2	495.834	0.460079	2.06e-05	0.00219592	L5-6 ExN 1	WTvsKO
Rims1	1172.24	-0.416699	2.14e-05	0.00226273	L5-6 ExN 1	WTvsKO
Ntm	3334.68	0.378707	2.18e-05	0.00227878	L5-6 ExN 1	WTvsKO
Nf2	133.481	0.71272	2.24e-05	0.00230997	L5-6 ExN 1	WTvsKO
Shc3	56.9105	1.14713	2.46e-05	0.0025045	L5-6 ExN 1	WTvsKO
Hbp1	66.8122	0.958349	2.53e-05	0.00254659	L5-6 ExN 1	WTvsKO
Pakap	144.474	-0.819705	2.62e-05	0.00261032	L5-6 ExN 1	WTvsKO
Col23a1	157.572	0.805037	2.88e-05	0.00283791	L5-6 ExN 1	WTvsKO
Khdrbs2	1657.74	0.365327	3.17e-05	0.00305525	L5-6 ExN 1	WTvsKO
Nyap2	382.081	0.504291	3.13e-05	0.00305525	L5-6 ExN 1	WTvsKO
Nlgn1	6984.66	0.353427	3.29e-05	0.00308417	L5-6 ExN 1	WTvsKO
Mpp6	350.18	0.488853	3.33e-05	0.00308417	L5-6 ExN 1	WTvsKO
Mirg	71.4926	-1.01136	3.32e-05	0.00308417	L5-6 ExN 1	WTvsKO
Kcnma1	872.377	-0.384689	3.33e-05	0.00308417	L5-6 ExN 1	WTvsKO
Kcnn3	203.462	0.64775	3.55e-05	0.00325085	L5-6 ExN 1	WTvsKO
Igf2bp1	95.1324	0.847932	3.82e-05	0.00346099	L5-6 ExN 1	WTvsKO
Auts2	13945.9	0.326099	4.24e-05	0.00380233	L5-6 ExN 1	WTvsKO
Syt7	229.514	-0.603557	4.39e-05	0.00390551	L5-6 ExN 1	WTvsKO
B130024G19Rik	52.8732	1.06968	4.7e-05	0.00413884	L5-6 ExN 1	WTvsKO
Stxbp4	105.881	0.789162	4.75e-05	0.00414374	L5-6 ExN 1	WTvsKO
Aim2	102.362	1.03953	4.87e-05	0.00420729	L5-6 ExN 1	WTvsKO
Epha7	1069.61	-0.431448	5.21e-05	0.00439264	L5-6 ExN 1	WTvsKO
Dab1	1273.07	0.443928	5.23e-05	0.00439264	L5-6 ExN 1	WTvsKO
Mitf	53.9934	1.09805	5.27e-05	0.00439264	L5-6 ExN 1	WTvsKO
Ablim3	144.821	-0.783416	5.29e-05	0.00439264	L5-6 ExN 1	WTvsKO
Clstn2	999.832	0.463487	5.44e-05	0.00444888	L5-6 ExN 1	WTvsKO
Prkdc	123.412	0.711325	5.45e-05	0.00444888	L5-6 ExN 1	WTvsKO
Ypel2	65.412	0.955291	6.04e-05	0.00488592	L5-6 ExN 1	WTvsKO
Spon1	59.6318	0.986583	6.21e-05	0.00498053	L5-6 ExN 1	WTvsKO
Fyco1	62.8113	0.942072	6.65e-05	0.00523596	L5-6 ExN 1	WTvsKO
2610037D02Rik	267.544	0.512707	6.64e-05	0.00523596	L5-6 ExN 1	WTvsKO
Bmpr1a	143.945	0.671126	6.84e-05	0.005335	L5-6 ExN 1	WTvsKO
Plekhg1	47.6782	1.07742	7.53e-05	0.00583033	L5-6 ExN 1	WTvsKO
Kdm6a	287.037	0.514921	8.37e-05	0.00642278	L5-6 ExN 1	WTvsKO
Zfand6	158.369	0.656448	8.7e-05	0.00661948	L5-6 ExN 1	WTvsKO
Srrm4	702.633	0.406982	8.78e-05	0.00661959	L5-6 ExN 1	WTvsKO
Fam126a	182.896	0.617378	9.5e-05	0.00704909	L5-6 ExN 1	WTvsKO
Maml2	862.047	0.431418	9.5e-05	0.00704909	L5-6 ExN 1	WTvsKO
Kcnd2	2611.81	-0.488674	9.69e-05	0.00713052	L5-6 ExN 1	WTvsKO
Yes1	89.2594	0.836124	9.92e-05	0.0072369	L5-6 ExN 1	WTvsKO
Rcbtb1	198.601	0.556491	0.00010605	0.00767663	L5-6 ExN 1	WTvsKO
Pvt1	52.7233	1.13244	0.000109808	0.00788511	L5-6 ExN 1	WTvsKO
Tet2	145.663	0.706839	0.000113892	0.00798667	L5-6 ExN 1	WTvsKO
Itpr1	192.632	0.603075	0.000113015	0.00798667	L5-6 ExN 1	WTvsKO
Ptprk	862.11	-0.51727	0.000113157	0.00798667	L5-6 ExN 1	WTvsKO
C130073E24Rik	150.964	-1.4794	0.000116098	0.0080161	L5-6 ExN 1	WTvsKO
Gnal	92.5619	-0.874643	0.000115446	0.0080161	L5-6 ExN 1	WTvsKO
B830012L14Rik	191.608	-0.590604	0.000119423	0.00818275	L5-6 ExN 1	WTvsKO
Mthfs	44.1438	1.13833	0.00012406	0.00837266	L5-6 ExN 1	WTvsKO
Rspo3	243.912	0.571468	0.000123614	0.00837266	L5-6 ExN 1	WTvsKO
Soat1	49.3714	1.02397	0.000125704	0.0084203	L5-6 ExN 1	WTvsKO
Rest	42.9065	1.09327	0.000129282	0.00859581	L5-6 ExN 1	WTvsKO
Kirrel	72.3289	0.874395	0.000138501	0.00914105	L5-6 ExN 1	WTvsKO
Mmp14	15.7988	1.82235	0.000145829	0.00955448	L5-6 ExN 1	WTvsKO
Grk3	78.5235	-0.84705	0.000149749	0.00968765	L5-6 ExN 1	WTvsKO
Plat	28.7242	1.36994	0.0001511	0.00968765	L5-6 ExN 1	WTvsKO
Lamb1	48.1245	1.07961	0.000150862	0.00968765	L5-6 ExN 1	WTvsKO
Tes	169.935	0.590322	0.000155213	0.0098808	L5-6 ExN 1	WTvsKO
Lrp8	302.869	-0.47097	0.000157567	0.00995998	L5-6 ExN 1	WTvsKO
Ano6	238.168	0.571446	0.000162781	0.0102176	L5-6 ExN 1	WTvsKO
Acot7	52.6722	-1.03777	0.000164479	0.0102525	L5-6 ExN 1	WTvsKO
Prkd3	70.4528	0.844653	0.000168978	0.0104604	L5-6 ExN 1	WTvsKO
Ube2h	335.834	0.471025	0.000173684	0.010678	L5-6 ExN 1	WTvsKO
Dnm1	113.708	-0.699963	0.000174926	0.0106812	L5-6 ExN 1	WTvsKO
2024-03-01	2366.2	0.353107	0.000177429	0.0107608	L5-6 ExN 1	WTvsKO
Slc24a2	519.315	0.477725	0.0001835	0.0109807	L5-6 ExN 1	WTvsKO
Sema3a	221.133	0.554835	0.000183395	0.0109807	L5-6 ExN 1	WTvsKO
Aff3	2201.51	0.330235	0.000189079	0.0110206	L5-6 ExN 1	WTvsKO
Nfib	5155.48	0.310372	0.000186969	0.0110206	L5-6 ExN 1	WTvsKO
Kdm3a	204.258	0.54752	0.000188338	0.0110206	L5-6 ExN 1	WTvsKO
Nfix	245.649	0.60262	0.000187353	0.0110206	L5-6 ExN 1	WTvsKO
Plxdc2	147.749	-0.866727	0.00020181	0.0116867	L5-6 ExN 1	WTvsKO
Sipa1l1	271.392	0.579444	0.000205726	0.0118372	L5-6 ExN 1	WTvsKO
Prom1	45.3053	1.11716	0.000210321	0.0120245	L5-6 ExN 1	WTvsKO
Ino80dos	44.2422	1.0236	0.000221288	0.0125714	L5-6 ExN 1	WTvsKO
Cd46	112.023	0.668628	0.000242143	0.013587	L5-6 ExN 1	WTvsKO
Tead1	117.644	0.733597	0.000242193	0.013587	L5-6 ExN 1	WTvsKO
Mapt	1027.15	-0.369941	0.000246161	0.0136591	L5-6 ExN 1	WTvsKO
Nol4	1119.06	0.4172	0.00024652	0.0136591	L5-6 ExN 1	WTvsKO
Boc	77.4352	0.89432	0.000255701	0.0140808	L5-6 ExN 1	WTvsKO
Carmil1	424.356	0.554453	0.000276698	0.0151441	L5-6 ExN 1	WTvsKO
Rhobtb3	282.028	0.486097	0.000280852	0.0152784	L5-6 ExN 1	WTvsKO
Ift74	65.7897	0.844695	0.000284475	0.0153822	L5-6 ExN 1	WTvsKO
Lnx2	60.7751	0.84989	0.000302329	0.0162497	L5-6 ExN 1	WTvsKO
Qk	323.928	0.487704	0.000308931	0.0165057	L5-6 ExN 1	WTvsKO
Gm49337	267.838	0.518213	0.000320241	0.0170088	L5-6 ExN 1	WTvsKO
Asic2	213.939	0.535092	0.000338248	0.0176518	L5-6 ExN 1	WTvsKO
Cdh18	383.517	-0.450229	0.000336891	0.0176518	L5-6 ExN 1	WTvsKO
Gm14697	22.6466	1.45315	0.000337395	0.0176518	L5-6 ExN 1	WTvsKO
Fam135b	195.406	0.593056	0.000341622	0.0177249	L5-6 ExN 1	WTvsKO
Etv6	145.265	0.677323	0.000360698	0.0185007	L5-6 ExN 1	WTvsKO
Gria4	1670.27	0.411586	0.000360691	0.0185007	L5-6 ExN 1	WTvsKO
Snap91	477.038	-0.426455	0.000367065	0.0187203	L5-6 ExN 1	WTvsKO
Cntnap5a	752.87	0.452931	0.000375907	0.0190629	L5-6 ExN 1	WTvsKO
Golim4	74.3553	0.778331	0.000384187	0.0192652	L5-6 ExN 1	WTvsKO
Phactr4	63.2329	0.86565	0.000382435	0.0192652	L5-6 ExN 1	WTvsKO
A230006K03Rik	100.494	-0.795913	0.000386899	0.0192934	L5-6 ExN 1	WTvsKO
Robo3	18.9408	1.71711	0.000399934	0.0198332	L5-6 ExN 1	WTvsKO
Hs3st4	575.321	0.951526	0.00041526	0.0204801	L5-6 ExN 1	WTvsKO
Lrp1b	640.361	-0.536266	0.000422166	0.0205309	L5-6 ExN 1	WTvsKO
Nrbp2	60.8366	-0.94474	0.000420997	0.0205309	L5-6 ExN 1	WTvsKO
Dmd	955.525	0.346602	0.000423153	0.0205309	L5-6 ExN 1	WTvsKO
Xkr4	1922.76	-0.353815	0.000433778	0.0209063	L5-6 ExN 1	WTvsKO
Dock11	240.736	0.487361	0.000435547	0.0209063	L5-6 ExN 1	WTvsKO
Zfp462	852.254	0.403122	0.000443934	0.0211955	L5-6 ExN 1	WTvsKO
Kcnh8	246.642	0.52687	0.00045345	0.0215353	L5-6 ExN 1	WTvsKO
Gm10033	63.9119	0.865764	0.000461825	0.0218176	L5-6 ExN 1	WTvsKO
Sinhcaf	41.2916	1.0088	0.000469012	0.0220115	L5-6 ExN 1	WTvsKO
Micu1	125.831	0.630491	0.000470834	0.0220115	L5-6 ExN 1	WTvsKO
Mbnl2	168.249	0.593395	0.000475395	0.0220402	L5-6 ExN 1	WTvsKO
Rai14	81.9132	0.839684	0.000476358	0.0220402	L5-6 ExN 1	WTvsKO
Tcf12	487.883	0.465401	0.000490019	0.0225559	L5-6 ExN 1	WTvsKO
Tank	90.1375	0.701113	0.000496823	0.0227524	L5-6 ExN 1	WTvsKO
Gm4258	818.195	0.329029	0.000514325	0.0231989	L5-6 ExN 1	WTvsKO
Gria1	1235.86	0.390611	0.000510604	0.0231989	L5-6 ExN 1	WTvsKO
Csmd3	3959.26	-0.356146	0.000512008	0.0231989	L5-6 ExN 1	WTvsKO
Nr4a2	413.5	-0.495649	0.000520175	0.0233454	L5-6 ExN 1	WTvsKO
Slc20a1	298.43	0.55088	0.000533916	0.0235317	L5-6 ExN 1	WTvsKO
Nxpe4	82.2679	0.895898	0.00052716	0.0235317	L5-6 ExN 1	WTvsKO
Peli1	592.034	0.368834	0.000531194	0.0235317	L5-6 ExN 1	WTvsKO
Spink13	51.0053	-1.05798	0.00053481	0.0235317	L5-6 ExN 1	WTvsKO
B230303A05Rik	59.0742	0.980477	0.000570612	0.0248632	L5-6 ExN 1	WTvsKO
Stk3	160.63	0.58251	0.000568243	0.0248632	L5-6 ExN 1	WTvsKO
Tjp1	292.939	-0.499966	0.000574871	0.0249277	L5-6 ExN 1	WTvsKO
Atp2b1	357.177	-0.444971	0.000582264	0.0251269	L5-6 ExN 1	WTvsKO
Cfap69	45.5984	-1.06368	0.000608228	0.0261218	L5-6 ExN 1	WTvsKO
Negr1	5406.34	0.344051	0.000619556	0.0264816	L5-6 ExN 1	WTvsKO
Cdk14	443.179	0.447697	0.000656622	0.0279329	L5-6 ExN 1	WTvsKO
Trpc7	71.1583	0.797249	0.000665251	0.0281665	L5-6 ExN 1	WTvsKO
Fam219a	149.437	-0.576716	0.000671279	0.0282883	L5-6 ExN 1	WTvsKO
Csdc2	41.2744	-1.07137	0.000678576	0.0284621	L5-6 ExN 1	WTvsKO
5730507A11Rik	14.7902	1.62518	0.000693218	0.0289411	L5-6 ExN 1	WTvsKO
Jam3	56.9138	0.839085	0.000733018	0.0303216	L5-6 ExN 1	WTvsKO
Zfp945	66.5876	0.816063	0.000736419	0.0303216	L5-6 ExN 1	WTvsKO
Map7d2	54.7707	-0.892715	0.000734379	0.0303216	L5-6 ExN 1	WTvsKO
Plppr4	200.013	-0.520684	0.000742469	0.0304257	L5-6 ExN 1	WTvsKO
Ext1	1188.36	0.373381	0.000749118	0.0304257	L5-6 ExN 1	WTvsKO
Gm28047	73.5798	0.769924	0.000746763	0.0304257	L5-6 ExN 1	WTvsKO
Camk4	200.085	0.566294	0.000754936	0.0305239	L5-6 ExN 1	WTvsKO
Syne2	498.056	0.365598	0.000760712	0.0306195	L5-6 ExN 1	WTvsKO
Olfm2	300.661	-0.446222	0.00077744	0.0311531	L5-6 ExN 1	WTvsKO
9330158H04Rik	141.242	0.655675	0.000788645	0.03141	L5-6 ExN 1	WTvsKO
Tmcc3	138.181	0.606282	0.00079085	0.03141	L5-6 ExN 1	WTvsKO
Pot1a	50.8382	0.902283	0.000820852	0.032458	L5-6 ExN 1	WTvsKO
Ralyl	2200.42	0.274952	0.000830697	0.0327032	L5-6 ExN 1	WTvsKO
Ncam1	2040.76	-0.330809	0.000865939	0.0339418	L5-6 ExN 1	WTvsKO
Abcg2	42.1164	1.13956	0.0008819	0.0344171	L5-6 ExN 1	WTvsKO
Maml3	130.613	0.710248	0.000898147	0.0348132	L5-6 ExN 1	WTvsKO
Gm11266	87.3741	0.661887	0.000903684	0.0348132	L5-6 ExN 1	WTvsKO
Gsg1l	59.5488	0.805708	0.000902273	0.0348132	L5-6 ExN 1	WTvsKO
Arhgef28	164.993	0.532126	0.000933406	0.0358045	L5-6 ExN 1	WTvsKO
Unc5c	1405.34	-0.356452	0.000985583	0.0374856	L5-6 ExN 1	WTvsKO
Ppm1h	92.6451	-0.799314	0.000981757	0.0374856	L5-6 ExN 1	WTvsKO
H2afy2	135.51	-0.646703	0.000997502	0.0377788	L5-6 ExN 1	WTvsKO
Mxi1	138.492	0.593287	0.00100228	0.0378001	L5-6 ExN 1	WTvsKO
Zfp804a	443.2	-0.427088	0.00104217	0.0391404	L5-6 ExN 1	WTvsKO
Jazf1	431.117	-0.383654	0.00105261	0.0391592	L5-6 ExN 1	WTvsKO
Kif21a	510.681	-0.340952	0.00105035	0.0391592	L5-6 ExN 1	WTvsKO
Shroom4	33.2058	1.07979	0.00105576	0.0391592	L5-6 ExN 1	WTvsKO
Rfx3	1012.65	0.339675	0.00110898	0.0407958	L5-6 ExN 1	WTvsKO
Eda	162.794	-0.575276	0.00110805	0.0407958	L5-6 ExN 1	WTvsKO
Fras1	55.5811	0.988627	0.00113368	0.0415345	L5-6 ExN 1	WTvsKO
Pde4b	954.183	0.332938	0.00120396	0.04393	L5-6 ExN 1	WTvsKO
Sesn3	63.9275	0.794755	0.00122915	0.0446673	L5-6 ExN 1	WTvsKO
Lpl	35.7049	2.10081	0.00124619	0.044795	L5-6 ExN 1	WTvsKO
Cspg5	78.1919	-0.752395	0.00124928	0.044795	L5-6 ExN 1	WTvsKO
Ptar1	54.1181	0.839507	0.00125262	0.044795	L5-6 ExN 1	WTvsKO
Ftx	111.598	0.604603	0.00125192	0.044795	L5-6 ExN 1	WTvsKO
Galnt10	174.723	0.563179	0.00127972	0.0455824	L5-6 ExN 1	WTvsKO
Cntn5	982.305	0.450321	0.00129722	0.0460229	L5-6 ExN 1	WTvsKO
Foxp2	116.125	0.655675	0.00130888	0.0462539	L5-6 ExN 1	WTvsKO
Abca1	15.8718	1.71248	0.00135175	0.0475816	L5-6 ExN 1	WTvsKO
Ccdc171	177.287	0.514843	0.00137335	0.0481532	L5-6 ExN 1	WTvsKO
Grid2	1212.2	-0.484298	0.0014007	0.0483566	L5-6 ExN 1	WTvsKO
Mast1	171.594	-0.516003	0.00139904	0.0483566	L5-6 ExN 1	WTvsKO
Kirrel3	4913.29	0.338221	0.00139059	0.0483566	L5-6 ExN 1	WTvsKO
Gcnt2	21.4192	1.36646	0.00140005	0.0483566	L5-6 ExN 1	WTvsKO
Masp1	119.093	0.584515	0.00141734	0.0487434	L5-6 ExN 1	WTvsKO
Ctnnd1	205.911	0.473091	0.00142375	0.0487771	L5-6 ExN 1	WTvsKO
Cblb	435.328	0.367577	0.00146204	0.0498985	L5-6 ExN 1	WTvsKO
Brinp3	577.781	-1.21682	1.93e-14	5.07e-11	L5-6 ExN 2	WTvsKO
Phf21a	361.382	1.05483	5.78e-14	7.59e-11	L5-6 ExN 2	WTvsKO
Cadm2	5836.88	-0.588845	1.09e-10	9.55e-08	L5-6 ExN 2	WTvsKO
Galnt13	482.267	-0.841156	2.43e-10	1.59e-07	L5-6 ExN 2	WTvsKO
Pik3r3	150.282	1.10391	4.21e-10	2.21e-07	L5-6 ExN 2	WTvsKO
Pcdh11x	1726.29	-0.697324	3.71e-09	1.62e-06	L5-6 ExN 2	WTvsKO
Ndst4	120.903	-1.32773	1.27e-08	4.15e-06	L5-6 ExN 2	WTvsKO
Tafa1	6939.19	-0.522515	1.19e-08	4.15e-06	L5-6 ExN 2	WTvsKO
Cacna1e	1260.67	0.513668	2.92e-08	7.66e-06	L5-6 ExN 2	WTvsKO
Grm8	484.215	-0.80273	2.65e-08	7.66e-06	L5-6 ExN 2	WTvsKO
Zfp462	348.045	0.723367	3.8e-08	9.08e-06	L5-6 ExN 2	WTvsKO
Gpc5	609.871	0.842664	7.46e-08	1.63e-05	L5-6 ExN 2	WTvsKO
Myt1l	1417.61	0.532723	1.23e-07	2.49e-05	L5-6 ExN 2	WTvsKO
Htr2c	167.18	-1.15542	1.8e-07	3.37e-05	L5-6 ExN 2	WTvsKO
Hs3st4	1118.11	0.590439	2.21e-07	3.86e-05	L5-6 ExN 2	WTvsKO
Gria1	860.624	0.554957	2.77e-07	4.54e-05	L5-6 ExN 2	WTvsKO
Snhg11	430.081	-0.851678	7.73e-07	0.000119323	L5-6 ExN 2	WTvsKO
Rbfox1	6455.42	0.373739	1.09e-06	0.000158557	L5-6 ExN 2	WTvsKO
Mdga1	77.5519	1.12441	2.6e-06	0.000359169	L5-6 ExN 2	WTvsKO
Tmem132b	182.823	-0.776381	5.31e-06	0.000696539	L5-6 ExN 2	WTvsKO
Kcnq3	993.676	-0.4425	5.85e-06	0.000730847	L5-6 ExN 2	WTvsKO
Auts2	7163.25	0.396817	7.72e-06	0.000920583	L5-6 ExN 2	WTvsKO
Nfia	1580.53	0.407832	8.8e-06	0.0010047	L5-6 ExN 2	WTvsKO
Pfkp	628.142	-0.500357	1.09e-05	0.00114786	L5-6 ExN 2	WTvsKO
Nol4	500.063	0.496472	1.05e-05	0.00114786	L5-6 ExN 2	WTvsKO
Meg3	5645.86	-0.361385	1.24e-05	0.00125377	L5-6 ExN 2	WTvsKO
Slit3	2482.93	0.433321	1.3e-05	0.00126158	L5-6 ExN 2	WTvsKO
Mpped1	207.609	0.673718	1.49e-05	0.00139881	L5-6 ExN 2	WTvsKO
Slit2	281.176	0.760654	1.94e-05	0.00175457	L5-6 ExN 2	WTvsKO
Pcdh15	878.376	-0.612095	2.12e-05	0.00185218	L5-6 ExN 2	WTvsKO
Tenm4	1394.73	0.418334	2.89e-05	0.00240672	L5-6 ExN 2	WTvsKO
Klhl1	586.833	-0.608195	2.93e-05	0.00240672	L5-6 ExN 2	WTvsKO
B830012L14Rik	246.07	-0.57293	3.28e-05	0.00261169	L5-6 ExN 2	WTvsKO
Zfp536	528.035	0.465234	3.43e-05	0.00265124	L5-6 ExN 2	WTvsKO
Msi2	165.091	0.765923	3.81e-05	0.00285748	L5-6 ExN 2	WTvsKO
Grin3a	75.6573	-1.05825	5.07e-05	0.00369577	L5-6 ExN 2	WTvsKO
Gm49337	84.0406	0.95789	6.38e-05	0.00452673	L5-6 ExN 2	WTvsKO
Gm4258	298.308	0.559315	7.61e-05	0.0052579	L5-6 ExN 2	WTvsKO
Cntnap5b	752.028	0.49681	8.43e-05	0.0052998	L5-6 ExN 2	WTvsKO
Nrg1	1080.85	-0.496021	8.68e-05	0.0052998	L5-6 ExN 2	WTvsKO
B230303A05Rik	228.495	-0.620596	8.67e-05	0.0052998	L5-6 ExN 2	WTvsKO
Cacna2d3	244.323	0.682332	8.14e-05	0.0052998	L5-6 ExN 2	WTvsKO
Hdac8	136.737	0.682979	8.23e-05	0.0052998	L5-6 ExN 2	WTvsKO
Gm2164	230.172	0.579071	8.9e-05	0.00531117	L5-6 ExN 2	WTvsKO
Slc2a13	83.7864	-0.853265	0.000114114	0.00665663	L5-6 ExN 2	WTvsKO
Bmerb1	229.061	0.54883	0.000124584	0.00710942	L5-6 ExN 2	WTvsKO
Zswim5	144.966	0.739033	0.000165424	0.0092391	L5-6 ExN 2	WTvsKO
Nrip3	123.209	0.693629	0.000216238	0.0115842	L5-6 ExN 2	WTvsKO
Rspo3	193.199	0.59812	0.000214106	0.0115842	L5-6 ExN 2	WTvsKO
Rian	1051.57	-0.357957	0.000249777	0.0131133	L5-6 ExN 2	WTvsKO
Adgrl3	3034.27	-0.317523	0.000262249	0.0134981	L5-6 ExN 2	WTvsKO
Igf1r	341.809	0.455208	0.000303478	0.0153198	L5-6 ExN 2	WTvsKO
Cntnap4	433.458	0.422734	0.000350686	0.0167832	L5-6 ExN 2	WTvsKO
Pcdh17	188.281	-0.592166	0.00035546	0.0167832	L5-6 ExN 2	WTvsKO
Lix1	148.284	0.648022	0.000358784	0.0167832	L5-6 ExN 2	WTvsKO
Cntnap5c	163.412	-0.800665	0.000361341	0.0167832	L5-6 ExN 2	WTvsKO
Nrg2	211.743	-0.557608	0.000364435	0.0167832	L5-6 ExN 2	WTvsKO
Gm20754	698.035	0.549563	0.000388512	0.0174629	L5-6 ExN 2	WTvsKO
Maml2	89.0017	0.816423	0.0003925	0.0174629	L5-6 ExN 2	WTvsKO
Srgap1	565.67	0.408783	0.000409193	0.0179022	L5-6 ExN 2	WTvsKO
Gria4	1342.63	0.373173	0.000424662	0.0180086	L5-6 ExN 2	WTvsKO
Pdzrn4	944.313	-0.502646	0.000425347	0.0180086	L5-6 ExN 2	WTvsKO
Nckap5	369.357	0.547994	0.000444824	0.0182447	L5-6 ExN 2	WTvsKO
Eda	166.979	-0.616987	0.000443035	0.0182447	L5-6 ExN 2	WTvsKO
Kcnn2	256.539	-0.559441	0.000474909	0.019179	L5-6 ExN 2	WTvsKO
Gabrb1	1066.74	-0.387139	0.000496518	0.0194531	L5-6 ExN 2	WTvsKO
Zeb1	77.3057	0.815941	0.000491587	0.0194531	L5-6 ExN 2	WTvsKO
Npas3	1329.35	-0.425335	0.00060016	0.0230537	L5-6 ExN 2	WTvsKO
Tenm1	463.813	-0.470044	0.000605983	0.0230537	L5-6 ExN 2	WTvsKO
Fras1	145.651	0.576783	0.000640684	0.0240256	L5-6 ExN 2	WTvsKO
Adam23	304.002	-0.442066	0.000693267	0.0256313	L5-6 ExN 2	WTvsKO
Srrm4	360.331	0.461865	0.000909832	0.033171	L5-6 ExN 2	WTvsKO
Mgat4c	703.73	-0.444807	0.00106823	0.0384124	L5-6 ExN 2	WTvsKO
Parp8	212.529	-0.481204	0.00109275	0.0387631	L5-6 ExN 2	WTvsKO
Galnt17	514.732	0.470392	0.00113586	0.0392726	L5-6 ExN 2	WTvsKO
Prkdc	98.7296	0.656361	0.00113704	0.0392726	L5-6 ExN 2	WTvsKO
Wwc1	125.246	-0.587445	0.00115818	0.0394836	L5-6 ExN 2	WTvsKO
Shisa6	645.412	0.373665	0.00117576	0.0395687	L5-6 ExN 2	WTvsKO
Brinp2	316.676	0.472594	0.00122873	0.040828	L5-6 ExN 2	WTvsKO
Nrbp2	106.492	-0.655953	0.00127046	0.0416869	L5-6 ExN 2	WTvsKO
Grin2a	173.779	-0.653953	0.00133933	0.0434042	L5-6 ExN 2	WTvsKO
Gm42992	189.502	0.496505	0.00138024	0.0441846	L5-6 ExN 2	WTvsKO
Hmbox1	119.761	0.55337	0.00149816	0.0473816	L5-6 ExN 2	WTvsKO
Gabbr2	255.845	-0.538345	0.00152889	0.047778	L5-6 ExN 2	WTvsKO
Pex5l	216.86	-0.510981	0.00161027	0.0487935	L5-6 ExN 2	WTvsKO
Kcnc2	184.798	0.625308	0.00161157	0.0487935	L5-6 ExN 2	WTvsKO
Sez6	398.229	0.369605	0.00161715	0.0487935	L5-6 ExN 2	WTvsKO
2610307P16Rik	1243.83	1.11062	2.34e-29	1.07e-25	Lhx8 InhN	WTvsKO
Phf21a	1261.07	0.76597	6.55e-15	1.5e-11	Lhx8 InhN	WTvsKO
Nr6a1os	319.181	0.868432	1.99e-12	2.7e-09	Lhx8 InhN	WTvsKO
Dpf3	513.66	0.828534	2.35e-12	2.7e-09	Lhx8 InhN	WTvsKO
Zbtb20	3414.19	0.454373	1.29e-08	1.18e-05	Lhx8 InhN	WTvsKO
A230006K03Rik	221.401	-1.11158	1.76e-08	1.35e-05	Lhx8 InhN	WTvsKO
Myt1l	5254.57	0.470651	3.31e-08	2.17e-05	Lhx8 InhN	WTvsKO
Thsd7a	1090.56	0.513675	4.88e-08	2.8e-05	Lhx8 InhN	WTvsKO
Gm20754	1661.28	0.482828	1.02e-07	4.66e-05	Lhx8 InhN	WTvsKO
Neto1	539.106	-0.686928	9.56e-08	4.66e-05	Lhx8 InhN	WTvsKO
Gm4258	1117.41	0.478667	1.24e-07	5.17e-05	Lhx8 InhN	WTvsKO
Larp1b	125.171	-0.956022	1.4e-07	5.34e-05	Lhx8 InhN	WTvsKO
Pik3r3	968.119	0.454455	2.52e-07	8.87e-05	Lhx8 InhN	WTvsKO
Gria3	610.471	0.53294	2.8e-07	9.16e-05	Lhx8 InhN	WTvsKO
Pde1c	366.731	0.605467	7.7e-07	0.000235462	Lhx8 InhN	WTvsKO
Cacng3	116.738	1.0063	8.24e-07	0.000236078	Lhx8 InhN	WTvsKO
Arhgap18	548.716	0.543718	1.01e-06	0.000272309	Lhx8 InhN	WTvsKO
Bbx	205.61	0.864	1.17e-06	0.000297109	Lhx8 InhN	WTvsKO
Nhsl1	164.496	0.762573	1.41e-06	0.000339869	Lhx8 InhN	WTvsKO
Col11a1	561.353	0.638259	1.6e-06	0.000349614	Lhx8 InhN	WTvsKO
Zfp462	1427.68	0.394408	1.53e-06	0.000349614	Lhx8 InhN	WTvsKO
Mbnl2	203.125	0.723236	1.74e-06	0.000362878	Lhx8 InhN	WTvsKO
Parm1	275.551	0.773975	3.57e-06	0.000712552	Lhx8 InhN	WTvsKO
Cdc14a	138.346	0.802925	4.33e-06	0.000827169	Lhx8 InhN	WTvsKO
Dpyd	555	0.46816	4.71e-06	0.000863603	Lhx8 InhN	WTvsKO
Meg3	15604.1	-0.423937	6.24e-06	0.00110112	Lhx8 InhN	WTvsKO
Map2k6	287.6	0.650089	7.57e-06	0.00124032	Lhx8 InhN	WTvsKO
Cdh6	164.698	-0.939748	7.37e-06	0.00124032	Lhx8 InhN	WTvsKO
Maml2	347.469	0.739507	7.97e-06	0.00125985	Lhx8 InhN	WTvsKO
Sox5	1161.34	0.495899	9.99e-06	0.00152629	Lhx8 InhN	WTvsKO
Trerf1	919.797	0.400242	1.76e-05	0.00259875	Lhx8 InhN	WTvsKO
Sfmbt2	241.197	0.625196	1.89e-05	0.00271513	Lhx8 InhN	WTvsKO
Man1a	117.775	-0.824313	2.18e-05	0.00303451	Lhx8 InhN	WTvsKO
Cald1	152.693	0.660353	2.82e-05	0.00380031	Lhx8 InhN	WTvsKO
Snhg11	1171.76	-0.409655	2.91e-05	0.00380925	Lhx8 InhN	WTvsKO
Gm44593	671.221	0.454549	3.71e-05	0.0047303	Lhx8 InhN	WTvsKO
Grid2	7723.32	-0.393563	3.94e-05	0.00488448	Lhx8 InhN	WTvsKO
Pde3a	2450.69	0.461561	5.33e-05	0.00642536	Lhx8 InhN	WTvsKO
St8sia4	409.978	0.504034	7.6e-05	0.00790407	Lhx8 InhN	WTvsKO
Pakap	262.468	-0.679563	7.39e-05	0.00790407	Lhx8 InhN	WTvsKO
Ccdc171	180.049	0.596093	7.04e-05	0.00790407	Lhx8 InhN	WTvsKO
Psd3	400.571	0.485306	7.49e-05	0.00790407	Lhx8 InhN	WTvsKO
St6gal1	262.936	0.520923	7.22e-05	0.00790407	Lhx8 InhN	WTvsKO
Rorb	297.724	0.637072	7.76e-05	0.00790407	Lhx8 InhN	WTvsKO
Hdac8	436.879	0.498867	7.37e-05	0.00790407	Lhx8 InhN	WTvsKO
Slc9a9	278.779	0.586535	8.72e-05	0.00868808	Lhx8 InhN	WTvsKO
Tshr	107.809	0.858862	9.1e-05	0.00869523	Lhx8 InhN	WTvsKO
Mast4	177.925	0.591558	8.97e-05	0.00869523	Lhx8 InhN	WTvsKO
Rttn	156.374	0.669156	9.69e-05	0.00906328	Lhx8 InhN	WTvsKO
Dlx6os1	2386.94	0.308245	0.000103771	0.00951577	Lhx8 InhN	WTvsKO
Trps1	648.979	0.405748	0.00011613	0.0104403	Lhx8 InhN	WTvsKO
Fstl5	1512.44	0.330946	0.000126067	0.0111157	Lhx8 InhN	WTvsKO
Mef2c	939.616	0.356663	0.000140042	0.012115	Lhx8 InhN	WTvsKO
Pde4d	3467.47	0.299417	0.000151117	0.012831	Lhx8 InhN	WTvsKO
Gm28905	308.124	-0.547835	0.00017876	0.0149021	Lhx8 InhN	WTvsKO
Nol4	2376.72	0.335941	0.000182887	0.0149738	Lhx8 InhN	WTvsKO
Prkd1	246.378	0.563309	0.000205296	0.0165137	Lhx8 InhN	WTvsKO
Gm2164	575.013	0.463013	0.000248595	0.0196519	Lhx8 InhN	WTvsKO
Kcnmb4	435.473	0.432674	0.000261573	0.0203273	Lhx8 InhN	WTvsKO
Vav3	836.055	0.363189	0.000275773	0.0210737	Lhx8 InhN	WTvsKO
Prmt8	236.45	0.481311	0.000291989	0.0218732	Lhx8 InhN	WTvsKO
Npas3	6027.49	0.428826	0.000295778	0.0218732	Lhx8 InhN	WTvsKO
Tet2	329.711	0.42318	0.000309846	0.0225499	Lhx8 InhN	WTvsKO
Scn1a	644.482	0.389266	0.000325437	0.0232861	Lhx8 InhN	WTvsKO
Nrep	408.2	0.384153	0.000330119	0.0232861	Lhx8 InhN	WTvsKO
Insyn2b	489.035	0.437371	0.000353074	0.0245279	Lhx8 InhN	WTvsKO
Lncpint	116.47	0.753494	0.000361172	0.024716	Lhx8 InhN	WTvsKO
Wscd2	347.555	0.503896	0.000411044	0.0256773	Lhx8 InhN	WTvsKO
Akap13	145.131	0.587526	0.000414421	0.0256773	Lhx8 InhN	WTvsKO
Rora	1326.99	0.362065	0.000392482	0.0256773	Lhx8 InhN	WTvsKO
Ppm1h	150.69	-0.582932	0.000400333	0.0256773	Lhx8 InhN	WTvsKO
B830012L14Rik	524.82	-0.399408	0.000393722	0.0256773	Lhx8 InhN	WTvsKO
Plcxd3	879.595	0.335049	0.000408589	0.0256773	Lhx8 InhN	WTvsKO
Trpc5	319.523	0.512207	0.000387659	0.0256773	Lhx8 InhN	WTvsKO
Gm37298	126.487	0.644805	0.000422583	0.0258339	Lhx8 InhN	WTvsKO
Stag2	319.351	0.419353	0.000540961	0.0326356	Lhx8 InhN	WTvsKO
Pcdh19	337.779	-0.41136	0.000584778	0.0348209	Lhx8 InhN	WTvsKO
Nav2	1824.25	0.340199	0.000603038	0.0350998	Lhx8 InhN	WTvsKO
Nf2	177.359	0.517334	0.000622749	0.0350998	Lhx8 InhN	WTvsKO
Msi2	2739.47	0.286733	0.000627739	0.0350998	Lhx8 InhN	WTvsKO
Pou6f2	161.005	0.560279	0.000613484	0.0350998	Lhx8 InhN	WTvsKO
Pdzrn4	849.805	0.337741	0.000621603	0.0350998	Lhx8 InhN	WTvsKO
Grm7	4504.45	0.361392	0.000656451	0.036263	Lhx8 InhN	WTvsKO
Thsd7b	982.465	-0.43722	0.000680289	0.0371325	Lhx8 InhN	WTvsKO
Il1rapl2	435.206	0.478673	0.000725703	0.0391452	Lhx8 InhN	WTvsKO
Nlk	2575.12	0.250603	0.000752656	0.0401271	Lhx8 InhN	WTvsKO
Ext1	1400.28	0.370419	0.00078921	0.0415923	Lhx8 InhN	WTvsKO
Ctnnd1	412.597	0.374828	0.00079876	0.0416172	Lhx8 InhN	WTvsKO
Nrxn3	44910.6	0.205344	0.00085955	0.0442813	Lhx8 InhN	WTvsKO
Slit3	219.051	0.616539	0.000912094	0.0464661	Lhx8 InhN	WTvsKO
Ano4	941.912	0.366187	0.000947482	0.0477385	Lhx8 InhN	WTvsKO
Cdk14	1669.51	0.278912	0.000966805	0.0481826	Lhx8 InhN	WTvsKO
Jakmip1	228.999	-0.461625	0.000984706	0.0485471	Lhx8 InhN	WTvsKO
Sema6d	2849.49	0.354803	0.00104083	0.0487667	Lhx8 InhN	WTvsKO
Nfyc	299.884	0.419803	0.00100694	0.0487667	Lhx8 InhN	WTvsKO
Srrm4	1697.86	0.308882	0.00102813	0.0487667	Lhx8 InhN	WTvsKO
Vcan	1615.23	0.345681	0.00104234	0.0487667	Lhx8 InhN	WTvsKO
Zfp516	160.783	0.511751	0.00103409	0.0487667	Lhx8 InhN	WTvsKO
Kndc1	110.019	-0.62026	0.0010686	0.0494904	Lhx8 InhN	WTvsKO
Cntn4	2418.41	-0.765122	1.96e-11	1.31e-07	SI InhN	WTvsKO
Gm20754	2007.44	0.967966	1.14e-10	3.81e-07	SI InhN	WTvsKO
Phf21a	1901.77	0.583661	1.26e-07	0.000281378	SI InhN	WTvsKO
Alcam	1334.27	-0.638538	9.28e-07	0.00155092	SI InhN	WTvsKO
Slc9a9	419.965	0.998474	1.45e-06	0.0019343	SI InhN	WTvsKO
Pde1c	746.069	0.551327	8.32e-06	0.00927538	SI InhN	WTvsKO
Col11a1	269.403	0.765849	1.3e-05	0.0121601	SI InhN	WTvsKO
Maml2	370.687	0.80848	1.45e-05	0.0121601	SI InhN	WTvsKO
Ino80dos	142.263	0.713647	4.69e-05	0.0273445	SI InhN	WTvsKO
A230006K03Rik	1077.08	-0.535454	3.94e-05	0.0273445	SI InhN	WTvsKO
Slit3	269.58	0.636638	4.91e-05	0.0273445	SI InhN	WTvsKO
Zbtb20	3097.35	0.476504	4.85e-05	0.0273445	SI InhN	WTvsKO
Tfdp2	323.6	0.531038	6.5e-05	0.0334196	SI InhN	WTvsKO
Gm16070	90.031	0.828851	0.000100216	0.0418778	SI InhN	WTvsKO
Gm2164	364.528	0.649595	9.56e-05	0.0418778	SI InhN	WTvsKO
Fyco1	96.6169	0.790882	9.01e-05	0.0418778	SI InhN	WTvsKO
Mthfs	176.015	0.618645	0.000122729	0.0440951	SI InhN	WTvsKO
Bbx	466.401	0.474291	0.000125308	0.0440951	SI InhN	WTvsKO
Il1rapl1	5304.84	0.446907	0.000124709	0.0440951	SI InhN	WTvsKO
Shisa9	324.499	0.65538	0.000134685	0.045025	SI InhN	WTvsKO
Ift74	219.89	0.549045	0.000150392	0.0478819	SI InhN	WTvsKO
Rftn2	79.4679	1.84679	3.23e-16	3.28e-12	Sst InhN	WTvsKO
Nxph2	1265.63	-0.604971	2.97e-15	1.37e-11	Sst InhN	WTvsKO
Phf21a	1818.57	0.684054	4.06e-15	1.37e-11	Sst InhN	WTvsKO
Slc9a9	276.705	0.92581	3e-11	7.6e-08	Sst InhN	WTvsKO
Antxr1	132.926	1.11153	1.72e-10	3.49e-07	Sst InhN	WTvsKO
Pde1c	298.372	0.753197	2.77e-10	4.67e-07	Sst InhN	WTvsKO
Map2k6	518.478	0.650143	2.3e-09	3.33e-06	Sst InhN	WTvsKO
Nr6a1os	148.685	0.966689	5.53e-09	6.23e-06	Sst InhN	WTvsKO
Pde4b	359.584	0.730568	4.96e-09	6.23e-06	Sst InhN	WTvsKO
Etl4	500.656	-0.851876	9.21e-09	9.33e-06	Sst InhN	WTvsKO
Meg3	5185.13	-0.571315	1.51e-08	1.39e-05	Sst InhN	WTvsKO
Rian	733.299	-0.558757	2.74e-08	2.32e-05	Sst InhN	WTvsKO
Tfdp2	354.474	0.608799	9.47e-08	6.86e-05	Sst InhN	WTvsKO
Mbnl2	296.486	0.731217	8.81e-08	6.86e-05	Sst InhN	WTvsKO
Gm20754	5264.79	0.537349	3.06e-07	0.000198484	Sst InhN	WTvsKO
Akap13	178.749	0.760728	3.13e-07	0.000198484	Sst InhN	WTvsKO
Arid5b	381.031	0.760007	3.33e-07	0.000198808	Sst InhN	WTvsKO
Zbtb20	1476.47	0.527196	4.19e-07	0.000235668	Sst InhN	WTvsKO
Hdac8	500.419	0.536096	5.71e-07	0.000304731	Sst InhN	WTvsKO
Insyn2b	154.456	0.881239	6.18e-07	0.000313221	Sst InhN	WTvsKO
Msi2	1082.23	0.466574	7.16e-07	0.000345694	Sst InhN	WTvsKO
Phf21b	386.368	0.558123	8.24e-07	0.00037949	Sst InhN	WTvsKO
Dlg1	632.294	0.464929	1.01e-06	0.000446444	Sst InhN	WTvsKO
Cntnap5b	272.465	0.691096	1.92e-06	0.000809106	Sst InhN	WTvsKO
Maml2	166.544	0.833441	2.36e-06	0.000957469	Sst InhN	WTvsKO
Tjp1	260.812	-0.655894	2.87e-06	0.00107858	Sst InhN	WTvsKO
Bbx	292.667	0.6556	2.85e-06	0.00107858	Sst InhN	WTvsKO
Cdh8	527.953	-0.646205	3.12e-06	0.00113021	Sst InhN	WTvsKO
Cacna1b	797.588	-0.406146	3.35e-06	0.00117186	Sst InhN	WTvsKO
Cntn1	553.862	-0.518549	3.55e-06	0.00119978	Sst InhN	WTvsKO
Snap91	544.342	-0.468634	4.32e-06	0.00136945	Sst InhN	WTvsKO
Glra2	906.701	0.453923	4.29e-06	0.00136945	Sst InhN	WTvsKO
Tmem130	160.862	-0.818234	5.23e-06	0.0016067	Sst InhN	WTvsKO
Pik3r3	963.01	0.477648	6.93e-06	0.00206526	Sst InhN	WTvsKO
Kcnd2	1454.57	-0.440798	7.76e-06	0.00224685	Sst InhN	WTvsKO
Sema3a	926.206	-0.450875	8.7e-06	0.00238357	Sst InhN	WTvsKO
Smo	139.169	0.728451	8.65e-06	0.00238357	Sst InhN	WTvsKO
Pard3	1085.67	0.430015	9.04e-06	0.00241094	Sst InhN	WTvsKO
2610307P16Rik	975.597	0.967775	1.07e-05	0.00278983	Sst InhN	WTvsKO
Neto1	1690.09	-0.413306	1.36e-05	0.00345786	Sst InhN	WTvsKO
Sox5	615.61	0.417547	1.53e-05	0.00377813	Sst InhN	WTvsKO
Spock3	304.31	-0.524307	1.7e-05	0.00409985	Sst InhN	WTvsKO
Arhgap18	72.2383	0.970698	1.82e-05	0.00429683	Sst InhN	WTvsKO
Col11a1	196.573	0.740068	2.14e-05	0.00492133	Sst InhN	WTvsKO
Gm38604	231.338	0.642817	2.58e-05	0.00580553	Sst InhN	WTvsKO
Gabbr2	145.839	-0.670286	2.79e-05	0.00614261	Sst InhN	WTvsKO
Myt1l	4179.24	0.337836	3.62e-05	0.00779823	Sst InhN	WTvsKO
Cntn5	632.663	-0.578711	3.74e-05	0.0079002	Sst InhN	WTvsKO
Srrm4	1684.37	0.382397	3.93e-05	0.00812408	Sst InhN	WTvsKO
Nkain2	2338.12	-0.416621	4.12e-05	0.00834401	Sst InhN	WTvsKO
Adgrl2	1122.58	-0.396931	4.74e-05	0.00941125	Sst InhN	WTvsKO
Nhsl1	214.653	0.631423	5.13e-05	0.00999076	Sst InhN	WTvsKO
Neb	1238.59	0.459178	5.81e-05	0.0109059	Sst InhN	WTvsKO
Limch1	195.303	-0.596772	5.81e-05	0.0109059	Sst InhN	WTvsKO
Epc1	905.224	0.32602	6.43e-05	0.0118488	Sst InhN	WTvsKO
Ypel2	75.675	0.951196	6.6e-05	0.0119394	Sst InhN	WTvsKO
Sesn3	166.081	0.591204	8.3e-05	0.0147539	Sst InhN	WTvsKO
Psd3	377.142	0.439467	9.88e-05	0.017181	Sst InhN	WTvsKO
Cntnap3	1010.43	-0.347631	0.000100008	0.017181	Sst InhN	WTvsKO
Cntnap5c	3282.04	0.451761	0.000107534	0.018166	Sst InhN	WTvsKO
Wls	489.293	0.496874	0.000109713	0.0182303	Sst InhN	WTvsKO
Atp2b1	409.423	-0.502134	0.000118071	0.0193027	Sst InhN	WTvsKO
Phldb2	65.197	0.936741	0.000151645	0.024398	Sst InhN	WTvsKO
Fkbp14	21.835	1.6015	0.000159626	0.0252808	Sst InhN	WTvsKO
Cald1	241.728	0.521514	0.000162852	0.0253948	Sst InhN	WTvsKO
Slc1a1	40.6042	-1.10538	0.000170269	0.0261492	Sst InhN	WTvsKO
Kcnh8	685.394	0.440228	0.000183372	0.0277412	Sst InhN	WTvsKO
Cdc14a	88.5143	0.75389	0.000198035	0.0295188	Sst InhN	WTvsKO
Kcnma1	669.53	-0.376056	0.000226387	0.033256	Sst InhN	WTvsKO
Abca1	73.1873	0.82281	0.000239851	0.0339499	Sst InhN	WTvsKO
Gm49337	645.852	0.354016	0.00024116	0.0339499	Sst InhN	WTvsKO
B830012L14Rik	195.129	-0.570032	0.00023772	0.0339499	Sst InhN	WTvsKO
A230006K03Rik	33.3615	-1.30134	0.00025211	0.0345323	Sst InhN	WTvsKO
Gabrb2	585.007	0.414768	0.000251391	0.0345323	Sst InhN	WTvsKO
Edaradd	75.6137	0.827795	0.000259121	0.0350193	Sst InhN	WTvsKO
Kcnmb2	1815.76	0.319262	0.000275888	0.036694	Sst InhN	WTvsKO
Btbd7	578.866	0.369333	0.000278753	0.036694	Sst InhN	WTvsKO
Dnm1	139.806	-0.603599	0.000303681	0.0384764	Sst InhN	WTvsKO
Plat	50.4247	0.940831	0.000298509	0.0384764	Sst InhN	WTvsKO
Syt7	116.553	-0.682024	0.000301964	0.0384764	Sst InhN	WTvsKO
Pde3a	286.434	0.506814	0.000311544	0.0389854	Sst InhN	WTvsKO
Zfp808	68.7515	0.797119	0.000321083	0.039689	Sst InhN	WTvsKO
Maml3	758.593	0.307388	0.000335387	0.0409576	Sst InhN	WTvsKO
Col5a2	27.4821	1.24335	0.000363006	0.04192	Sst InhN	WTvsKO
Tnik	472.791	-0.446291	0.000351693	0.04192	Sst InhN	WTvsKO
Tmem132b	760.903	-0.360133	0.00036113	0.04192	Sst InhN	WTvsKO
Mirg	79.216	-0.770981	0.000363946	0.04192	Sst InhN	WTvsKO
Ano6	404.007	0.404624	0.000359922	0.04192	Sst InhN	WTvsKO
Yes1	295.48	0.411662	0.000393548	0.0448203	Sst InhN	WTvsKO
Znrf3	80.406	-0.787765	0.000404254	0.045528	Sst InhN	WTvsKO
Fgf14	6609.69	0.276386	0.000423882	0.0472139	Sst InhN	WTvsKO
Ppp2r2c	39.2426	-1.06727	0.000437132	0.0481606	Sst InhN	WTvsKO
Nrxn3	2256.54	0.713653	2.19e-07	0.00651412	Cajal-Retzius	WTvsHet
Abca8a	356.533	-0.696333	2.55e-07	0.00912406	Im L6 ExN	WTvsHet
Gpc5	58.5486	1.45594	7.77e-07	0.0138093	L5-6 ExN 1	WTvsHet
Trpm3	1171.75	0.46524	9.13e-07	0.0138093	L5-6 ExN 1	WTvsHet
Dgkb	73.2578	1.15338	2.84e-06	0.0286728	L5-6 ExN 1	WTvsHet

## Sheet: Figure 2A
cluster	perm1	perm2	perm3	perm4	perm5	perm6	perm7	perm8	perm9	perm10
CEA-BST InhN	14	2	2	3	1	4	4	3	13	22
D1-D2 InhN	0	1	13	1	1	2	4	3	2	3
Im D1-2 InhN	0	0	0	0	0	0	0	0	0	0
Im ExN 1	0	0	0	0	0	0	0	0	0	0
Im ExN 2	1	1	1	1	1	0	2	13	3	4
Im ExN 3	0	0	4	0	0	1	5	3	0	0
Im InhN 1	0	1	0	0	1	0	1	0	0	0
Im InhN 2	0	0	0	0	0	0	0	0	1	0
Im InhN 3	0	0	0	0	0	0	0	1	0	0
Im L5-6 ExN 1	0	0	0	0	0	0	1	0	0	0
Im L5-6 ExN 2	4	5	4	1	3	1	2	4	11	11
Im L6 ExN	29	22	30	26	47	14	21	27	52	19
L5-6 ExN 1	57	77	69	48	72	77	72	61	77	60
L5-6 ExN 2	84	91	80	82	37	89	86	88	91	83
Lhx8 InhN	3	2	2	1	2	10	2	2	1	12
SI InhN	0	3	0	0	0	1	0	0	1	3
Sst InhN	0	0	0	1	3	1	0	1	0	0

## Sheet: Figure 2B
gene	value	cluster_id	cell_count	genotype	group
Rnf220	-0.152641	Cajal-Retzius	331	Het	repressed
X2610307P16Rik	0.344547	Cajal-Retzius	331	Het	repressed
Nrxn3	0.393428	Cajal-Retzius	331	Het	repressed
Adamts6	-0.0437179	Cajal-Retzius	331	Het	repressed
Pde1c	0.0680256	Cajal-Retzius	331	Het	repressed
Phf21a	0.431408	Cajal-Retzius	331	Het	repressed
Col11a1	0.293271	Cajal-Retzius	331	Het	repressed
Zbtb20	0.266444	Cajal-Retzius	331	Het	repressed
Erbb4	0.771028	Cajal-Retzius	331	Het	repressed
Dcc	0.59784	Cajal-Retzius	331	Het	repressed
Gfra1	-0.0423695	Cajal-Retzius	331	Het	repressed
Glra2	0.599128	Cajal-Retzius	331	Het	repressed
Hdac8	0.0759486	Cajal-Retzius	331	Het	repressed
Eya2	0.332202	Cajal-Retzius	331	Het	repressed
Unc5c	0.814077	Cajal-Retzius	331	Het	repressed
Cald1	0.378101	Cajal-Retzius	331	Het	repressed
Kcnc2	0.541693	Cajal-Retzius	331	Het	repressed
Grik2	0.661081	Cajal-Retzius	331	Het	repressed
Cntnap5b	0.191246	Cajal-Retzius	331	Het	repressed
Gli2	0.196393	Cajal-Retzius	331	Het	repressed
Rspo2	0.76606	Cajal-Retzius	331	Het	repressed
Slit1	0.656082	Cajal-Retzius	331	Het	repressed
Msra	0.50996	Cajal-Retzius	331	Het	repressed
Efna5	0.570638	Cajal-Retzius	331	Het	repressed
Fam189a1	0.559901	Cajal-Retzius	331	Het	repressed
Npas3	0.705751	Cajal-Retzius	331	Het	repressed
Pid1	0.282103	Cajal-Retzius	331	Het	repressed
Mitf	0.521329	Cajal-Retzius	331	Het	repressed
Pard3b	0.370696	Cajal-Retzius	331	Het	repressed
Rnf220	1.06754	Cajal-Retzius	367	KO	repressed
X2610307P16Rik	0.782171	Cajal-Retzius	367	KO	repressed
Nrxn3	0.743451	Cajal-Retzius	367	KO	repressed
Adamts6	1.02114	Cajal-Retzius	367	KO	repressed
Pde1c	0.96425	Cajal-Retzius	367	KO	repressed
Phf21a	0.711882	Cajal-Retzius	367	KO	repressed
Col11a1	0.820574	Cajal-Retzius	367	KO	repressed
Zbtb20	0.839791	Cajal-Retzius	367	KO	repressed
Erbb4	0.358889	Cajal-Retzius	367	KO	repressed
Dcc	0.556615	Cajal-Retzius	367	KO	repressed
Gfra1	1.02051	Cajal-Retzius	367	KO	repressed
Glra2	0.555295	Cajal-Retzius	367	KO	repressed
Hdac8	0.95986	Cajal-Retzius	367	KO	repressed
Eya2	0.791621	Cajal-Retzius	367	KO	repressed
Unc5c	0.302158	Cajal-Retzius	367	KO	repressed
Cald1	0.75582	Cajal-Retzius	367	KO	repressed
Kcnc2	0.612288	Cajal-Retzius	367	KO	repressed
Grik2	0.489355	Cajal-Retzius	367	KO	repressed
Cntnap5b	0.890566	Cajal-Retzius	367	KO	repressed
Gli2	0.887234	Cajal-Retzius	367	KO	repressed
Rspo2	0.36521	Cajal-Retzius	367	KO	repressed
Slit1	0.494861	Cajal-Retzius	367	KO	repressed
Msra	0.642214	Cajal-Retzius	367	KO	repressed
Efna5	0.584037	Cajal-Retzius	367	KO	repressed
Fam189a1	0.594626	Cajal-Retzius	367	KO	repressed
Npas3	0.438602	Cajal-Retzius	367	KO	repressed
Pid1	0.828646	Cajal-Retzius	367	KO	repressed
Mitf	0.631615	Cajal-Retzius	367	KO	repressed
Pard3b	0.76172	Cajal-Retzius	367	KO	repressed
Rnf220	-0.914904	Cajal-Retzius	298	WT	repressed
X2610307P16Rik	-1.12672	Cajal-Retzius	298	WT	repressed
Nrxn3	-1.13688	Cajal-Retzius	298	WT	repressed
Adamts6	-0.977424	Cajal-Retzius	298	WT	repressed
Pde1c	-1.03228	Cajal-Retzius	298	WT	repressed
Phf21a	-1.14329	Cajal-Retzius	298	WT	repressed
Col11a1	-1.11384	Cajal-Retzius	298	WT	repressed
Zbtb20	-1.10624	Cajal-Retzius	298	WT	repressed
Erbb4	-1.12992	Cajal-Retzius	298	WT	repressed
Dcc	-1.15446	Cajal-Retzius	298	WT	repressed
Gfra1	-0.978142	Cajal-Retzius	298	WT	repressed
Glra2	-1.15442	Cajal-Retzius	298	WT	repressed
Hdac8	-1.03581	Cajal-Retzius	298	WT	repressed
Eya2	-1.12382	Cajal-Retzius	298	WT	repressed
Unc5c	-1.11623	Cajal-Retzius	298	WT	repressed
Cald1	-1.13392	Cajal-Retzius	298	WT	repressed
Kcnc2	-1.15398	Cajal-Retzius	298	WT	repressed
Grik2	-1.15044	Cajal-Retzius	298	WT	repressed
Cntnap5b	-1.08181	Cajal-Retzius	298	WT	repressed
Gli2	-1.08363	Cajal-Retzius	298	WT	repressed
Rspo2	-1.13127	Cajal-Retzius	298	WT	repressed
Slit1	-1.15094	Cajal-Retzius	298	WT	repressed
Msra	-1.15217	Cajal-Retzius	298	WT	repressed
Efna5	-1.15467	Cajal-Retzius	298	WT	repressed
Fam189a1	-1.15453	Cajal-Retzius	298	WT	repressed
Npas3	-1.14435	Cajal-Retzius	298	WT	repressed
Pid1	-1.11075	Cajal-Retzius	298	WT	repressed
Mitf	-1.15294	Cajal-Retzius	298	WT	repressed
Pard3b	-1.13242	Cajal-Retzius	298	WT	repressed
Rftn2	-0.379014	Sst InhN	792	Het	repressed
Phf21a	-0.206218	Sst InhN	792	Het	repressed
Slc9a9	-0.405287	Sst InhN	792	Het	repressed
Antxr1	-0.402763	Sst InhN	792	Het	repressed
Pde1c	-0.384825	Sst InhN	792	Het	repressed
Map2k6	-0.326912	Sst InhN	792	Het	repressed
Mbnl2	-0.558988	Sst InhN	792	Het	repressed
Nr6a1os	-0.338607	Sst InhN	792	Het	repressed
Pde4b	-0.243635	Sst InhN	792	Het	repressed
Tfdp2	-0.269431	Sst InhN	792	Het	repressed
Zbtb20	-0.362573	Sst InhN	792	Het	repressed
Arid5b	-0.21174	Sst InhN	792	Het	repressed
Akap13	-0.134612	Sst InhN	792	Het	repressed
Gm20754	-0.0345339	Sst InhN	792	Het	repressed
Hdac8	-0.191921	Sst InhN	792	Het	repressed
Msi2	-0.234811	Sst InhN	792	Het	repressed
Dlg1	-0.278541	Sst InhN	792	Het	repressed
Insyn2b	0.147552	Sst InhN	792	Het	repressed
Phf21b	-0.145588	Sst InhN	792	Het	repressed
Maml2	-0.321787	Sst InhN	792	Het	repressed
Cntnap5b	-0.0967061	Sst InhN	792	Het	repressed
Bbx	-0.203533	Sst InhN	792	Het	repressed
Pik3r3	-0.337514	Sst InhN	792	Het	repressed
Smo	-0.340061	Sst InhN	792	Het	repressed
Sox5	0.466978	Sst InhN	792	Het	repressed
Gm38604	-0.469807	Sst InhN	792	Het	repressed
Glra2	-0.195889	Sst InhN	792	Het	repressed
Col11a1	-0.404143	Sst InhN	792	Het	repressed
X2610307P16Rik	-0.334217	Sst InhN	792	Het	repressed
Wls	-0.554169	Sst InhN	792	Het	repressed
Pard3	-0.137358	Sst InhN	792	Het	repressed
Neb	-0.53192	Sst InhN	792	Het	repressed
Arhgap18	-0.239981	Sst InhN	792	Het	repressed
Abca1	-0.575825	Sst InhN	792	Het	repressed
Cntnap5c	-0.547296	Sst InhN	792	Het	repressed
Sesn3	-0.403386	Sst InhN	792	Het	repressed
Srrm4	-0.276922	Sst InhN	792	Het	repressed
Nhsl1	-0.277989	Sst InhN	792	Het	repressed
Myt1l	-0.119966	Sst InhN	792	Het	repressed
Ypel2	-0.242351	Sst InhN	792	Het	repressed
Kcnmb2	-0.523442	Sst InhN	792	Het	repressed
Epc1	-0.123855	Sst InhN	792	Het	repressed
Plat	-0.42637	Sst InhN	792	Het	repressed
Rftn2	1.1341	Sst InhN	619	KO	repressed
Phf21a	1.08703	Sst InhN	619	KO	repressed
Slc9a9	1.13902	Sst InhN	619	KO	repressed
Antxr1	1.13858	Sst InhN	619	KO	repressed
Pde1c	1.13524	Sst InhN	619	KO	repressed
Map2k6	1.12254	Sst InhN	619	KO	repressed
Mbnl2	1.15451	Sst InhN	619	KO	repressed
Nr6a1os	1.12534	Sst InhN	619	KO	repressed
Pde4b	1.0993	Sst InhN	619	KO	repressed
Tfdp2	1.10711	Sst InhN	619	KO	repressed
Zbtb20	1.13071	Sst InhN	619	KO	repressed
Arid5b	1.08891	Sst InhN	619	KO	repressed
Akap13	1.06049	Sst InhN	619	KO	repressed
Gm20754	1.01682	Sst InhN	619	KO	repressed
Hdac8	1.08205	Sst InhN	619	KO	repressed
Msi2	1.09651	Sst InhN	619	KO	repressed
Dlg1	1.10974	Sst InhN	619	KO	repressed
Insyn2b	0.918026	Sst InhN	619	KO	repressed
Phf21b	1.06481	Sst InhN	619	KO	repressed
Maml2	1.12128	Sst InhN	619	KO	repressed
Cntnap5b	1.04484	Sst InhN	619	KO	repressed
Bbx	1.08611	Sst InhN	619	KO	repressed
Pik3r3	1.12509	Sst InhN	619	KO	repressed
Smo	1.12568	Sst InhN	619	KO	repressed
Sox5	0.681087	Sst InhN	619	KO	repressed
Gm38604	1.14839	Sst InhN	619	KO	repressed
Glra2	1.08345	Sst InhN	619	KO	repressed
Col11a1	1.13882	Sst InhN	619	KO	repressed
X2610307P16Rik	1.1243	Sst InhN	619	KO	repressed
Wls	1.15439	Sst InhN	619	KO	repressed
Pard3	1.06158	Sst InhN	619	KO	repressed
Neb	1.15354	Sst InhN	619	KO	repressed
Arhgap18	1.09816	Sst InhN	619	KO	repressed
Abca1	1.1547	Sst InhN	619	KO	repressed
Cntnap5c	1.15419	Sst InhN	619	KO	repressed
Sesn3	1.13869	Sst InhN	619	KO	repressed
Srrm4	1.10928	Sst InhN	619	KO	repressed
Nhsl1	1.10958	Sst InhN	619	KO	repressed
Myt1l	1.05457	Sst InhN	619	KO	repressed
Ypel2	1.0989	Sst InhN	619	KO	repressed
Kcnmb2	1.15307	Sst InhN	619	KO	repressed
Epc1	1.05616	Sst InhN	619	KO	repressed
Plat	1.14252	Sst InhN	619	KO	repressed
Rftn2	-0.755089	Sst InhN	817	WT	repressed
Phf21a	-0.880815	Sst InhN	817	WT	repressed
Slc9a9	-0.733736	Sst InhN	817	WT	repressed
Antxr1	-0.735815	Sst InhN	817	WT	repressed
Pde1c	-0.75042	Sst InhN	817	WT	repressed
Map2k6	-0.795631	Sst InhN	817	WT	repressed
Mbnl2	-0.59552	Sst InhN	817	WT	repressed
Nr6a1os	-0.786734	Sst InhN	817	WT	repressed
Pde4b	-0.85567	Sst InhN	817	WT	repressed
Tfdp2	-0.837681	Sst InhN	817	WT	repressed
Zbtb20	-0.768137	Sst InhN	817	WT	repressed
Arid5b	-0.877174	Sst InhN	817	WT	repressed
Akap13	-0.925875	Sst InhN	817	WT	repressed
Gm20754	-0.982286	Sst InhN	817	WT	repressed
Hdac8	-0.89013	Sst InhN	817	WT	repressed
Msi2	-0.8617	Sst InhN	817	WT	repressed
Dlg1	-0.831199	Sst InhN	817	WT	repressed
Insyn2b	-1.06558	Sst InhN	817	WT	repressed
Phf21b	-0.919225	Sst InhN	817	WT	repressed
Maml2	-0.799492	Sst InhN	817	WT	repressed
Cntnap5b	-0.948134	Sst InhN	817	WT	repressed
Bbx	-0.882576	Sst InhN	817	WT	repressed
Pik3r3	-0.787571	Sst InhN	817	WT	repressed
Smo	-0.785621	Sst InhN	817	WT	repressed
Sox5	-1.14806	Sst InhN	817	WT	repressed
Gm38604	-0.678585	Sst InhN	817	WT	repressed
Glra2	-0.887561	Sst InhN	817	WT	repressed
Col11a1	-0.734679	Sst InhN	817	WT	repressed
X2610307P16Rik	-0.790088	Sst InhN	817	WT	repressed
Wls	-0.600226	Sst InhN	817	WT	repressed
Pard3	-0.924221	Sst InhN	817	WT	repressed
Neb	-0.621618	Sst InhN	817	WT	repressed
Arhgap18	-0.858175	Sst InhN	817	WT	repressed
Abca1	-0.578874	Sst InhN	817	WT	repressed
Cntnap5c	-0.606892	Sst InhN	817	WT	repressed
Sesn3	-0.735302	Sst InhN	817	WT	repressed
Srrm4	-0.832356	Sst InhN	817	WT	repressed
Nhsl1	-0.831594	Sst InhN	817	WT	repressed
Myt1l	-0.934605	Sst InhN	817	WT	repressed
Ypel2	-0.856551	Sst InhN	817	WT	repressed
Kcnmb2	-0.629629	Sst InhN	817	WT	repressed
Epc1	-0.932303	Sst InhN	817	WT	repressed
Plat	-0.716146	Sst InhN	817	WT	repressed
X2610307P16Rik	-0.0794527	Lhx8 InhN	597	Het	repressed
Phf21a	0.0439016	Lhx8 InhN	597	Het	repressed
Dpf3	-0.0980951	Lhx8 InhN	597	Het	repressed
Nr6a1os	-0.0429814	Lhx8 InhN	597	Het	repressed
Adamts6	-0.161401	Lhx8 InhN	597	Het	repressed
Zbtb20	0.0201652	Lhx8 InhN	597	Het	repressed
Myt1l	0.342112	Lhx8 InhN	597	Het	repressed
Thsd7a	0.485172	Lhx8 InhN	597	Het	repressed
Arhgap18	-0.108499	Lhx8 InhN	597	Het	repressed
Pik3r3	0.172394	Lhx8 InhN	597	Het	repressed
Gm20754	0.522632	Lhx8 InhN	597	Het	repressed
Gm4258	0.435677	Lhx8 InhN	597	Het	repressed
Gria3	0.18212	Lhx8 InhN	597	Het	repressed
Mbnl2	-0.0846998	Lhx8 InhN	597	Het	repressed
Cacng3	-0.00982033	Lhx8 InhN	597	Het	repressed
Il1rapl2	-0.573329	Lhx8 InhN	597	Het	repressed
Parm1	-0.17755	Lhx8 InhN	597	Het	repressed
Col11a1	-0.0304095	Lhx8 InhN	597	Het	repressed
Pde1c	0.288715	Lhx8 InhN	597	Het	repressed
Nhsl1	0.492596	Lhx8 InhN	597	Het	repressed
Bbx	0.229254	Lhx8 InhN	597	Het	repressed
Zfp462	0.483359	Lhx8 InhN	597	Het	repressed
Cdc14a	-0.0322374	Lhx8 InhN	597	Het	repressed
Pappa	0.0206636	Lhx8 InhN	597	Het	repressed
Fn1	-0.0127947	Lhx8 InhN	597	Het	repressed
Tshr	-0.376895	Lhx8 InhN	597	Het	repressed
Maml2	0.0914548	Lhx8 InhN	597	Het	repressed
Dpyd	0.456192	Lhx8 InhN	597	Het	repressed
Map2k6	0.140213	Lhx8 InhN	597	Het	repressed
Scn1a	-0.216742	Lhx8 InhN	597	Het	repressed
Sox5	0.58862	Lhx8 InhN	597	Het	repressed
Sfmbt2	0.0664549	Lhx8 InhN	597	Het	repressed
Prmt8	-0.291944	Lhx8 InhN	597	Het	repressed
Trerf1	0.260136	Lhx8 InhN	597	Het	repressed
Trpc5	-0.29234	Lhx8 InhN	597	Het	repressed
Nav2	-0.11164	Lhx8 InhN	597	Het	repressed
Cald1	0.180256	Lhx8 InhN	597	Het	repressed
St6gal1	0.0654115	Lhx8 InhN	597	Het	repressed
Fstl5	0.222952	Lhx8 InhN	597	Het	repressed
Rttn	0.672497	Lhx8 InhN	597	Het	repressed
Plcxd3	-0.00635341	Lhx8 InhN	597	Het	repressed
Gm44593	0.437376	Lhx8 InhN	597	Het	repressed
Wscd2	-0.222405	Lhx8 InhN	597	Het	repressed
Hdac8	0.238123	Lhx8 InhN	597	Het	repressed
Pde3a	0.338894	Lhx8 InhN	597	Het	repressed
Rorb	0.123233	Lhx8 InhN	597	Het	repressed
St8sia4	0.262676	Lhx8 InhN	597	Het	repressed
Gm26618	-0.0431512	Lhx8 InhN	597	Het	repressed
Slc9a9	0.206192	Lhx8 InhN	597	Het	repressed
X2610307P16Rik	1.03736	Lhx8 InhN	516	KO	repressed
Phf21a	0.977326	Lhx8 InhN	516	KO	repressed
Dpf3	1.04543	Lhx8 InhN	516	KO	repressed
Nr6a1os	1.0208	Lhx8 InhN	516	KO	repressed
Adamts6	1.07088	Lhx8 InhN	516	KO	repressed
Zbtb20	0.989765	Lhx8 InhN	516	KO	repressed
Myt1l	0.784046	Lhx8 InhN	516	KO	repressed
Thsd7a	0.664859	Lhx8 InhN	516	KO	repressed
Arhgap18	1.04983	Lhx8 InhN	516	KO	repressed
Pik3r3	0.902595	Lhx8 InhN	516	KO	repressed
Gm20754	0.630391	Lhx8 InhN	516	KO	repressed
Gm4258	0.70825	Lhx8 InhN	516	KO	repressed
Gria3	0.896424	Lhx8 InhN	516	KO	repressed
Mbnl2	1.03966	Lhx8 InhN	516	KO	repressed
Cacng3	1.00487	Lhx8 InhN	516	KO	repressed
Il1rapl2	1.15469	Lhx8 InhN	516	KO	repressed
Parm1	1.07688	Lhx8 InhN	516	KO	repressed
Col11a1	1.01486	Lhx8 InhN	516	KO	repressed
Pde1c	0.823879	Lhx8 InhN	516	KO	repressed
Nhsl1	0.658142	Lhx8 InhN	516	KO	repressed
Bbx	0.865466	Lhx8 InhN	516	KO	repressed
Zfp462	0.66649	Lhx8 InhN	516	KO	repressed
Cdc14a	1.01573	Lhx8 InhN	516	KO	repressed
Pappa	0.989508	Lhx8 InhN	516	KO	repressed
Fn1	1.00634	Lhx8 InhN	516	KO	repressed
Tshr	1.13368	Lhx8 InhN	516	KO	repressed
Maml2	0.951131	Lhx8 InhN	516	KO	repressed
Dpyd	0.690554	Lhx8 InhN	516	KO	repressed
Map2k6	0.922494	Lhx8 InhN	516	KO	repressed
Scn1a	1.0906	Lhx8 InhN	516	KO	repressed
Sox5	0.566006	Lhx8 InhN	516	KO	repressed
Sfmbt2	0.965115	Lhx8 InhN	516	KO	repressed
Prmt8	1.11348	Lhx8 InhN	516	KO	repressed
Trerf1	0.844225	Lhx8 InhN	516	KO	repressed
Trpc5	1.11359	Lhx8 InhN	516	KO	repressed
Nav2	1.05114	Lhx8 InhN	516	KO	repressed
Cald1	0.897612	Lhx8 InhN	516	KO	repressed
St6gal1	0.965688	Lhx8 InhN	516	KO	repressed
Fstl5	0.869707	Lhx8 InhN	516	KO	repressed
Rttn	0.476654	Lhx8 InhN	516	KO	repressed
Plcxd3	1.00316	Lhx8 InhN	516	KO	repressed
Gm44593	0.7068	Lhx8 InhN	516	KO	repressed
Wscd2	1.09248	Lhx8 InhN	516	KO	repressed
Hdac8	0.859444	Lhx8 InhN	516	KO	repressed
Pde3a	0.786515	Lhx8 InhN	516	KO	repressed
Rorb	0.932673	Lhx8 InhN	516	KO	repressed
St8sia4	0.842444	Lhx8 InhN	516	KO	repressed
Gm26618	1.02088	Lhx8 InhN	516	KO	repressed
Slc9a9	0.880832	Lhx8 InhN	516	KO	repressed
X2610307P16Rik	-0.957904	Lhx8 InhN	725	WT	repressed
Phf21a	-1.02123	Lhx8 InhN	725	WT	repressed
Dpf3	-0.947337	Lhx8 InhN	725	WT	repressed
Nr6a1os	-0.977816	Lhx8 InhN	725	WT	repressed
Adamts6	-0.909482	Lhx8 InhN	725	WT	repressed
Zbtb20	-1.00993	Lhx8 InhN	725	WT	repressed
Myt1l	-1.12616	Lhx8 InhN	725	WT	repressed
Thsd7a	-1.15003	Lhx8 InhN	725	WT	repressed
Arhgap18	-0.941326	Lhx8 InhN	725	WT	repressed
Pik3r3	-1.07499	Lhx8 InhN	725	WT	repressed
Gm20754	-1.15302	Lhx8 InhN	725	WT	repressed
Gm4258	-1.14393	Lhx8 InhN	725	WT	repressed
Gria3	-1.07854	Lhx8 InhN	725	WT	repressed
Mbnl2	-0.954956	Lhx8 InhN	725	WT	repressed
Cacng3	-0.995054	Lhx8 InhN	725	WT	repressed
Il1rapl2	-0.581362	Lhx8 InhN	725	WT	repressed
Parm1	-0.899333	Lhx8 InhN	725	WT	repressed
Col11a1	-0.984448	Lhx8 InhN	725	WT	repressed
Pde1c	-1.11259	Lhx8 InhN	725	WT	repressed
Nhsl1	-1.15074	Lhx8 InhN	725	WT	repressed
Bbx	-1.09472	Lhx8 InhN	725	WT	repressed
Zfp462	-1.14985	Lhx8 InhN	725	WT	repressed
Cdc14a	-0.983492	Lhx8 InhN	725	WT	repressed
Pappa	-1.01017	Lhx8 InhN	725	WT	repressed
Fn1	-0.993541	Lhx8 InhN	725	WT	repressed
Tshr	-0.756784	Lhx8 InhN	725	WT	repressed
Maml2	-1.04259	Lhx8 InhN	725	WT	repressed
Dpyd	-1.14675	Lhx8 InhN	725	WT	repressed
Map2k6	-1.06271	Lhx8 InhN	725	WT	repressed
Scn1a	-0.873855	Lhx8 InhN	725	WT	repressed
Sox5	-1.15463	Lhx8 InhN	725	WT	repressed
Sfmbt2	-1.03157	Lhx8 InhN	725	WT	repressed
Prmt8	-0.821538	Lhx8 InhN	725	WT	repressed
Trerf1	-1.10436	Lhx8 InhN	725	WT	repressed
Trpc5	-0.821251	Lhx8 InhN	725	WT	repressed
Nav2	-0.939495	Lhx8 InhN	725	WT	repressed
Cald1	-1.07787	Lhx8 InhN	725	WT	repressed
St6gal1	-1.0311	Lhx8 InhN	725	WT	repressed
Fstl5	-1.09266	Lhx8 InhN	725	WT	repressed
Rttn	-1.14915	Lhx8 InhN	725	WT	repressed
Plcxd3	-0.996808	Lhx8 InhN	725	WT	repressed
Gm44593	-1.14418	Lhx8 InhN	725	WT	repressed
Wscd2	-0.870073	Lhx8 InhN	725	WT	repressed
Hdac8	-1.09757	Lhx8 InhN	725	WT	repressed
Pde3a	-1.12541	Lhx8 InhN	725	WT	repressed
Rorb	-1.05591	Lhx8 InhN	725	WT	repressed
St8sia4	-1.10512	Lhx8 InhN	725	WT	repressed
Gm26618	-0.977726	Lhx8 InhN	725	WT	repressed
Slc9a9	-1.08702	Lhx8 InhN	725	WT	repressed
Phf21a	0.232004	L5-6 ExN 2	96	Het	repressed
Pik3r3	-0.0191639	L5-6 ExN 2	96	Het	repressed
Cacna1e	0.935775	L5-6 ExN 2	96	Het	repressed
Gria1	0.63771	L5-6 ExN 2	96	Het	repressed
Zfp462	0.856232	L5-6 ExN 2	96	Het	repressed
Myt1l	0.963436	L5-6 ExN 2	96	Het	repressed
Hs3st4	0.747216	L5-6 ExN 2	96	Het	repressed
Gpc5	0.597448	L5-6 ExN 2	96	Het	repressed
Mdga1	0.294986	L5-6 ExN 2	96	Het	repressed
Gm2164	-0.35105	L5-6 ExN 2	96	Het	repressed
Akap13	0.104791	L5-6 ExN 2	96	Het	repressed
Slit2	0.0616072	L5-6 ExN 2	96	Het	repressed
Nfia	1.15183	L5-6 ExN 2	96	Het	repressed
Nol4	1.05333	L5-6 ExN 2	96	Het	repressed
Slit3	1.15254	L5-6 ExN 2	96	Het	repressed
Mpped1	0.932048	L5-6 ExN 2	96	Het	repressed
Cntnap5b	0.838761	L5-6 ExN 2	96	Het	repressed
Zfp536	1.13875	L5-6 ExN 2	96	Het	repressed
Tenm4	1.15236	L5-6 ExN 2	96	Het	repressed
Msi2	0.827819	L5-6 ExN 2	96	Het	repressed
Hdac8	0.337424	L5-6 ExN 2	96	Het	repressed
Gm4258	0.775037	L5-6 ExN 2	96	Het	repressed
Gm49337	0.460758	L5-6 ExN 2	96	Het	repressed
Cacna2d3	1.04913	L5-6 ExN 2	96	Het	repressed
Bmerb1	0.850389	L5-6 ExN 2	96	Het	repressed
Gm20754	0.584319	L5-6 ExN 2	96	Het	repressed
Kif13a	0.623613	L5-6 ExN 2	96	Het	repressed
Gm26618	-0.568128	L5-6 ExN 2	96	Het	repressed
Phf21a	0.863606	L5-6 ExN 2	82	KO	repressed
Pik3r3	1.00944	L5-6 ExN 2	82	KO	repressed
Cacna1e	0.117983	L5-6 ExN 2	82	KO	repressed
Gria1	0.514809	L5-6 ExN 2	82	KO	repressed
Zfp462	0.242816	L5-6 ExN 2	82	KO	repressed
Myt1l	0.0695014	L5-6 ExN 2	82	KO	repressed
Hs3st4	0.388791	L5-6 ExN 2	82	KO	repressed
Gpc5	0.557017	L5-6 ExN 2	82	KO	repressed
Mdga1	0.819325	L5-6 ExN 2	82	KO	repressed
Gm2164	1.12819	L5-6 ExN 2	82	KO	repressed
Akap13	0.943478	L5-6 ExN 2	82	KO	repressed
Slit2	0.967772	L5-6 ExN 2	82	KO	repressed
Nfia	-0.505461	L5-6 ExN 2	82	KO	repressed
Nol4	-0.11695	L5-6 ExN 2	82	KO	repressed
Slit3	-0.515142	L5-6 ExN 2	82	KO	repressed
Mpped1	0.124285	L5-6 ExN 2	82	KO	repressed
Cntnap5b	0.267904	L5-6 ExN 2	82	KO	repressed
Zfp536	-0.403756	L5-6 ExN 2	82	KO	repressed
Tenm4	-0.512493	L5-6 ExN 2	82	KO	repressed
Msi2	0.283254	L5-6 ExN 2	82	KO	repressed
Hdac8	0.78764	L5-6 ExN 2	82	KO	repressed
Gm4258	0.353757	L5-6 ExN 2	82	KO	repressed
Gm49337	0.68656	L5-6 ExN 2	82	KO	repressed
Cacna2d3	-0.106828	L5-6 ExN 2	82	KO	repressed
Bmerb1	0.251288	L5-6 ExN 2	82	KO	repressed
Gm20754	0.570354	L5-6 ExN 2	82	KO	repressed
Kif13a	0.529817	L5-6 ExN 2	82	KO	repressed
Gm26618	1.15465	L5-6 ExN 2	82	KO	repressed
Phf21a	-1.09561	L5-6 ExN 2	108	WT	repressed
Pik3r3	-0.99028	L5-6 ExN 2	108	WT	repressed
Cacna1e	-1.05376	L5-6 ExN 2	108	WT	repressed
Gria1	-1.15252	L5-6 ExN 2	108	WT	repressed
Zfp462	-1.09905	L5-6 ExN 2	108	WT	repressed
Myt1l	-1.03294	L5-6 ExN 2	108	WT	repressed
Hs3st4	-1.13601	L5-6 ExN 2	108	WT	repressed
Gpc5	-1.15446	L5-6 ExN 2	108	WT	repressed
Mdga1	-1.11431	L5-6 ExN 2	108	WT	repressed
Gm2164	-0.777141	L5-6 ExN 2	108	WT	repressed
Akap13	-1.04827	L5-6 ExN 2	108	WT	repressed
Slit2	-1.02938	L5-6 ExN 2	108	WT	repressed
Nfia	-0.64637	L5-6 ExN 2	108	WT	repressed
Nol4	-0.936383	L5-6 ExN 2	108	WT	repressed
Slit3	-0.637399	L5-6 ExN 2	108	WT	repressed
Mpped1	-1.05633	L5-6 ExN 2	108	WT	repressed
Cntnap5b	-1.10667	L5-6 ExN 2	108	WT	repressed
Zfp536	-0.734998	L5-6 ExN 2	108	WT	repressed
Tenm4	-0.639863	L5-6 ExN 2	108	WT	repressed
Msi2	-1.11107	L5-6 ExN 2	108	WT	repressed
Hdac8	-1.12506	L5-6 ExN 2	108	WT	repressed
Gm4258	-1.12879	L5-6 ExN 2	108	WT	repressed
Gm49337	-1.14732	L5-6 ExN 2	108	WT	repressed
Cacna2d3	-0.942297	L5-6 ExN 2	108	WT	repressed
Bmerb1	-1.10168	L5-6 ExN 2	108	WT	repressed
Gm20754	-1.15467	L5-6 ExN 2	108	WT	repressed
Kif13a	-1.15343	L5-6 ExN 2	108	WT	repressed
Gm26618	-0.586524	L5-6 ExN 2	108	WT	repressed
Pde1c	-0.221687	Im L6 ExN	1174	Het	repressed
Dlgap2	-0.137072	Im L6 ExN	1174	Het	repressed
Phf21a	-0.153575	Im L6 ExN	1174	Het	repressed
Mbnl2	-0.124943	Im L6 ExN	1174	Het	repressed
Zbtb20	-0.300795	Im L6 ExN	1174	Het	repressed
Cntnap5b	-0.445111	Im L6 ExN	1174	Het	repressed
Bbx	-0.206798	Im L6 ExN	1174	Het	repressed
Col11a1	-0.476637	Im L6 ExN	1174	Het	repressed
Gria4	-0.125822	Im L6 ExN	1174	Het	repressed
Fgf14	-0.278093	Im L6 ExN	1174	Het	repressed
Cacna2d3	-0.147257	Im L6 ExN	1174	Het	repressed
Dlg1	-0.24178	Im L6 ExN	1174	Het	repressed
Sntg1	-0.183305	Im L6 ExN	1174	Het	repressed
Galnt14	-0.337923	Im L6 ExN	1174	Het	repressed
Nr6a1os	-0.224819	Im L6 ExN	1174	Het	repressed
Cdc14a	-0.232032	Im L6 ExN	1174	Het	repressed
Adamts6	-0.230208	Im L6 ExN	1174	Het	repressed
Msi2	-0.159658	Im L6 ExN	1174	Het	repressed
Arid5b	-0.403301	Im L6 ExN	1174	Het	repressed
X2610307P16Rik	-0.387601	Im L6 ExN	1174	Het	repressed
Adarb2	-0.395138	Im L6 ExN	1174	Het	repressed
Abcg2	-0.362268	Im L6 ExN	1174	Het	repressed
Trpm3	-0.164175	Im L6 ExN	1174	Het	repressed
Tmem132d	-0.339155	Im L6 ExN	1174	Het	repressed
Sinhcaf	-0.314553	Im L6 ExN	1174	Het	repressed
Tfdp2	-0.223306	Im L6 ExN	1174	Het	repressed
Col23a1	-0.254799	Im L6 ExN	1174	Het	repressed
Abtb2	-0.286172	Im L6 ExN	1174	Het	repressed
Rest	-0.322583	Im L6 ExN	1174	Het	repressed
Mmp14	-0.226318	Im L6 ExN	1174	Het	repressed
Sesn3	-0.183532	Im L6 ExN	1174	Het	repressed
Trerf1	-0.0548834	Im L6 ExN	1174	Het	repressed
Gm26618	-0.240211	Im L6 ExN	1174	Het	repressed
Psd3	-0.178924	Im L6 ExN	1174	Het	repressed
Fkbp14	-0.584156	Im L6 ExN	1174	Het	repressed
X2310002F09Rik	-0.283313	Im L6 ExN	1174	Het	repressed
Rbms2	-0.475418	Im L6 ExN	1174	Het	repressed
Mdga1	0.43834	Im L6 ExN	1174	Het	repressed
Hdac8	-0.31501	Im L6 ExN	1174	Het	repressed
Tpcn2	-0.221204	Im L6 ExN	1174	Het	repressed
Cald1	-0.281388	Im L6 ExN	1174	Het	repressed
Stxbp4	-0.239488	Im L6 ExN	1174	Het	repressed
Ikzf2	-0.293579	Im L6 ExN	1174	Het	repressed
Trpc7	-0.489229	Im L6 ExN	1174	Het	repressed
Fyco1	-0.429719	Im L6 ExN	1174	Het	repressed
Tmem132c	0.00875283	Im L6 ExN	1174	Het	repressed
Cachd1	-0.0241354	Im L6 ExN	1174	Het	repressed
Tet2	-0.286918	Im L6 ExN	1174	Het	repressed
Phldb2	-0.474532	Im L6 ExN	1174	Het	repressed
Atf7	-0.105861	Im L6 ExN	1174	Het	repressed
Plat	-0.270782	Im L6 ExN	1174	Het	repressed
Pik3r3	-0.15821	Im L6 ExN	1174	Het	repressed
Myt1l	0.045152	Im L6 ExN	1174	Het	repressed
Akap13	-0.198091	Im L6 ExN	1174	Het	repressed
Lpp	0.0478731	Im L6 ExN	1174	Het	repressed
Ypel2	-0.299663	Im L6 ExN	1174	Het	repressed
X5730507A11Rik	-0.150746	Im L6 ExN	1174	Het	repressed
Hbp1	-0.205569	Im L6 ExN	1174	Het	repressed
Sfmbt2	-0.299718	Im L6 ExN	1174	Het	repressed
Plcxd3	0.0784051	Im L6 ExN	1174	Het	repressed
Inava	-0.355408	Im L6 ExN	1174	Het	repressed
Ift74	-0.118522	Im L6 ExN	1174	Het	repressed
Esyt1	-0.464389	Im L6 ExN	1174	Het	repressed
Plagl1	0.0353177	Im L6 ExN	1174	Het	repressed
Platr25	-0.368758	Im L6 ExN	1174	Het	repressed
Rimbp2	-0.338669	Im L6 ExN	1174	Het	repressed
Abcd2	-0.189219	Im L6 ExN	1174	Het	repressed
Zfp945	-0.276341	Im L6 ExN	1174	Het	repressed
Pcdh11x	0.491131	Im L6 ExN	1174	Het	repressed
Zfp516	-0.0420787	Im L6 ExN	1174	Het	repressed
Phf21b	-0.361828	Im L6 ExN	1174	Het	repressed
Rcor1	-0.10367	Im L6 ExN	1174	Het	repressed
Igf2bp1	-0.288388	Im L6 ExN	1174	Het	repressed
Gm20342	-0.485444	Im L6 ExN	1174	Het	repressed
St8sia4	-0.0532079	Im L6 ExN	1174	Het	repressed
Pou6f2	-0.513312	Im L6 ExN	1174	Het	repressed
Gm10033	-0.122251	Im L6 ExN	1174	Het	repressed
Stk3	-0.018244	Im L6 ExN	1174	Het	repressed
Ston1	-0.0815207	Im L6 ExN	1174	Het	repressed
Prmt8	-0.183867	Im L6 ExN	1174	Het	repressed
Clstn2	-0.088778	Im L6 ExN	1174	Het	repressed
Man1c1	-0.29102	Im L6 ExN	1174	Het	repressed
Grm3	-0.363727	Im L6 ExN	1174	Het	repressed
Dubr	-0.293994	Im L6 ExN	1174	Het	repressed
Luzp2	0.0118468	Im L6 ExN	1174	Het	repressed
Pde2a	-0.116003	Im L6 ExN	1174	Het	repressed
Cd9	-0.384373	Im L6 ExN	1174	Het	repressed
Nav2	-0.25865	Im L6 ExN	1174	Het	repressed
Fut10	-0.284381	Im L6 ExN	1174	Het	repressed
Cecr2	0.15258	Im L6 ExN	1174	Het	repressed
Prkdc	0.173511	Im L6 ExN	1174	Het	repressed
Ano6	-0.0455952	Im L6 ExN	1174	Het	repressed
Gm49337	-0.589147	Im L6 ExN	1174	Het	repressed
Pde7b	-0.188568	Im L6 ExN	1174	Het	repressed
Galnt18	-0.143891	Im L6 ExN	1174	Het	repressed
Zfp521	0.116187	Im L6 ExN	1174	Het	repressed
Brip1os	-0.334224	Im L6 ExN	1174	Het	repressed
Ptpru	-0.228068	Im L6 ExN	1174	Het	repressed
Gm31907	0.0768605	Im L6 ExN	1174	Het	repressed
Anxa6	-0.360463	Im L6 ExN	1174	Het	repressed
Auts2	0.17219	Im L6 ExN	1174	Het	repressed
Map2k6	-0.267944	Im L6 ExN	1174	Het	repressed
Gfra2	-0.273524	Im L6 ExN	1174	Het	repressed
Colec12	-0.395896	Im L6 ExN	1174	Het	repressed
Lix1	0.047735	Im L6 ExN	1174	Het	repressed
Tubd1	-0.491971	Im L6 ExN	1174	Het	repressed
Stag2	-0.278093	Im L6 ExN	1174	Het	repressed
Nuak1	-0.197704	Im L6 ExN	1174	Het	repressed
Lmo3	-0.233538	Im L6 ExN	1174	Het	repressed
Gm45837	0.227408	Im L6 ExN	1174	Het	repressed
Ppp1r1b	-0.507723	Im L6 ExN	1174	Het	repressed
Fam126a	-0.107427	Im L6 ExN	1174	Het	repressed
Rbpj	-0.0444688	Im L6 ExN	1174	Het	repressed
Numb	-0.309169	Im L6 ExN	1174	Het	repressed
Mroh3	-0.562962	Im L6 ExN	1174	Het	repressed
Ulk4	-0.487286	Im L6 ExN	1174	Het	repressed
Slc7a8	-0.26264	Im L6 ExN	1174	Het	repressed
Shisal1	-0.341098	Im L6 ExN	1174	Het	repressed
Cd46	-0.370534	Im L6 ExN	1174	Het	repressed
Zc3h12b	-0.0223711	Im L6 ExN	1174	Het	repressed
Prkd2	-0.381603	Im L6 ExN	1174	Het	repressed
Dcdc5	-0.646839	Im L6 ExN	1174	Het	repressed
Atp7a	-0.186743	Im L6 ExN	1174	Het	repressed
Nyap2	-0.379245	Im L6 ExN	1174	Het	repressed
Gm42993	0.112217	Im L6 ExN	1174	Het	repressed
Syt6	-0.226289	Im L6 ExN	1174	Het	repressed
Itgb8	0.348233	Im L6 ExN	1174	Het	repressed
Ano4	0.0687523	Im L6 ExN	1174	Het	repressed
Gcnt2	-0.453457	Im L6 ExN	1174	Het	repressed
Tspan18	0.109648	Im L6 ExN	1174	Het	repressed
Ccdc136	0.0242039	Im L6 ExN	1174	Het	repressed
Prkd3	-0.430339	Im L6 ExN	1174	Het	repressed
Zfp808	-0.0387392	Im L6 ExN	1174	Het	repressed
Nf2	-0.190288	Im L6 ExN	1174	Het	repressed
Fam117a	-0.249013	Im L6 ExN	1174	Het	repressed
Nfyc	-0.182678	Im L6 ExN	1174	Het	repressed
Ftx	-0.220957	Im L6 ExN	1174	Het	repressed
Gm42992	0.0696975	Im L6 ExN	1174	Het	repressed
Pot1a	0.177655	Im L6 ExN	1174	Het	repressed
Kdm3a	-0.405802	Im L6 ExN	1174	Het	repressed
Syt17	-0.455501	Im L6 ExN	1174	Het	repressed
Kirrel	0.117694	Im L6 ExN	1174	Het	repressed
Hmbox1	-0.360405	Im L6 ExN	1174	Het	repressed
Sgcd	-0.245792	Im L6 ExN	1174	Het	repressed
Gria1	-0.0972972	Im L6 ExN	1174	Het	repressed
Efna4	-0.182718	Im L6 ExN	1174	Het	repressed
Shroom3	0.203902	Im L6 ExN	1174	Het	repressed
Ttc23	-0.159439	Im L6 ExN	1174	Het	repressed
Vat1l	0.120485	Im L6 ExN	1174	Het	repressed
Baz1a	0.399409	Im L6 ExN	1174	Het	repressed
Rhobtb3	-0.27485	Im L6 ExN	1174	Het	repressed
Col5a1	-0.0216389	Im L6 ExN	1174	Het	repressed
Evc	-0.0503048	Im L6 ExN	1174	Het	repressed
Tsc22d4	-0.211788	Im L6 ExN	1174	Het	repressed
C230035I16Rik	-0.230205	Im L6 ExN	1174	Het	repressed
Foxred2	-0.526055	Im L6 ExN	1174	Het	repressed
Rai14	-0.405108	Im L6 ExN	1174	Het	repressed
Pgap1	-0.45696	Im L6 ExN	1174	Het	repressed
Gab1	0.174709	Im L6 ExN	1174	Het	repressed
Cnih3	0.0631082	Im L6 ExN	1174	Het	repressed
Galnt17	0.468483	Im L6 ExN	1174	Het	repressed
St6gal1	-0.41207	Im L6 ExN	1174	Het	repressed
L3mbtl3	-0.399568	Im L6 ExN	1174	Het	repressed
D330041H03Rik	-0.286076	Im L6 ExN	1174	Het	repressed
X2610037D02Rik	-0.342852	Im L6 ExN	1174	Het	repressed
Pak3	0.0734481	Im L6 ExN	1174	Het	repressed
Ncor1	-0.385779	Im L6 ExN	1174	Het	repressed
Gabra3	-0.286884	Im L6 ExN	1174	Het	repressed
Ino80dos	-0.584714	Im L6 ExN	1174	Het	repressed
Mgll	-0.182235	Im L6 ExN	1174	Het	repressed
Ccdc171	-0.301462	Im L6 ExN	1174	Het	repressed
Cwf19l2	-0.291394	Im L6 ExN	1174	Het	repressed
Plekhg2	-0.153071	Im L6 ExN	1174	Het	repressed
Gm49069	-0.0594177	Im L6 ExN	1174	Het	repressed
Neto2	-0.368176	Im L6 ExN	1174	Het	repressed
Sema6a	-0.107695	Im L6 ExN	1174	Het	repressed
Gm28047	-0.291918	Im L6 ExN	1174	Het	repressed
Arhgap5	-0.16296	Im L6 ExN	1174	Het	repressed
Srrm4	0.0830002	Im L6 ExN	1174	Het	repressed
Kcnmb2	-0.0198212	Im L6 ExN	1174	Het	repressed
Ube2h	-0.00969232	Im L6 ExN	1174	Het	repressed
Hsd17b11	-0.469313	Im L6 ExN	1174	Het	repressed
Rab23	-0.345373	Im L6 ExN	1174	Het	repressed
Epc1	-0.1467	Im L6 ExN	1174	Het	repressed
Enpp2	-0.371494	Im L6 ExN	1174	Het	repressed
Pot1b	-0.410448	Im L6 ExN	1174	Het	repressed
Shc3	0.0890969	Im L6 ExN	1174	Het	repressed
Dpy19l3	-0.240628	Im L6 ExN	1174	Het	repressed
C78859	-0.333204	Im L6 ExN	1174	Het	repressed
Fam189a1	0.0438567	Im L6 ExN	1174	Het	repressed
Ppard	-0.13701	Im L6 ExN	1174	Het	repressed
Esrrg	-0.19875	Im L6 ExN	1174	Het	repressed
Tlk1	-0.177792	Im L6 ExN	1174	Het	repressed
Hs3st4	-0.330021	Im L6 ExN	1174	Het	repressed
Shb	0.363799	Im L6 ExN	1174	Het	repressed
Phkb	-0.0864277	Im L6 ExN	1174	Het	repressed
Zmynd8	-0.461421	Im L6 ExN	1174	Het	repressed
Kcnn3	0.264643	Im L6 ExN	1174	Het	repressed
Rasal2	-0.234426	Im L6 ExN	1174	Het	repressed
X2610011E03Rik	0.40228	Im L6 ExN	1174	Het	repressed
Immp1l	0.447981	Im L6 ExN	1174	Het	repressed
Gm42442	-0.348928	Im L6 ExN	1174	Het	repressed
Zfp52	-0.415208	Im L6 ExN	1174	Het	repressed
Pde1c	1.09224	Im L6 ExN	962	KO	repressed
Dlgap2	1.06147	Im L6 ExN	962	KO	repressed
Phf21a	1.0679	Im L6 ExN	962	KO	repressed
Mbnl2	1.0566	Im L6 ExN	962	KO	repressed
Zbtb20	1.11587	Im L6 ExN	962	KO	repressed
Cntnap5b	1.14527	Im L6 ExN	962	KO	repressed
Bbx	1.08723	Im L6 ExN	962	KO	repressed
Col11a1	1.14915	Im L6 ExN	962	KO	repressed
Gria4	1.05696	Im L6 ExN	962	KO	repressed
Fgf14	1.10961	Im L6 ExN	962	KO	repressed
Cacna2d3	1.06546	Im L6 ExN	962	KO	repressed
Dlg1	1.09872	Im L6 ExN	962	KO	repressed
Sntg1	1.07897	Im L6 ExN	962	KO	repressed
Galnt14	1.12518	Im L6 ExN	962	KO	repressed
Nr6a1os	1.09327	Im L6 ExN	962	KO	repressed
Cdc14a	1.09562	Im L6 ExN	962	KO	repressed
Adamts6	1.09503	Im L6 ExN	962	KO	repressed
Msi2	1.07022	Im L6 ExN	962	KO	repressed
Arid5b	1.13867	Im L6 ExN	962	KO	repressed
X2610307P16Rik	1.13578	Im L6 ExN	962	KO	repressed
Adarb2	1.1372	Im L6 ExN	962	KO	repressed
Abcg2	1.13065	Im L6 ExN	962	KO	repressed
Trpm3	1.07193	Im L6 ExN	962	KO	repressed
Tmem132d	1.12547	Im L6 ExN	962	KO	repressed
Sinhcaf	1.11946	Im L6 ExN	962	KO	repressed
Tfdp2	1.09278	Im L6 ExN	962	KO	repressed
Col23a1	1.10275	Im L6 ExN	962	KO	repressed
Abtb2	1.11189	Im L6 ExN	962	KO	repressed
Rest	1.12148	Im L6 ExN	962	KO	repressed
Mmp14	1.09376	Im L6 ExN	962	KO	repressed
Sesn3	1.07905	Im L6 ExN	962	KO	repressed
Trerf1	1.02631	Im L6 ExN	962	KO	repressed
Gm26618	1.09823	Im L6 ExN	962	KO	repressed
Psd3	1.07738	Im L6 ExN	962	KO	repressed
Fkbp14	1.15467	Im L6 ExN	962	KO	repressed
X2310002F09Rik	1.11109	Im L6 ExN	962	KO	repressed
Rbms2	1.14902	Im L6 ExN	962	KO	repressed
Mdga1	0.705975	Im L6 ExN	962	KO	repressed
Hdac8	1.11957	Im L6 ExN	962	KO	repressed
Tpcn2	1.09208	Im L6 ExN	962	KO	repressed
Cald1	1.11055	Im L6 ExN	962	KO	repressed
Stxbp4	1.098	Im L6 ExN	962	KO	repressed
Ikzf2	1.11393	Im L6 ExN	962	KO	repressed
Trpc7	1.15042	Im L6 ExN	962	KO	repressed
Fyco1	1.14303	Im L6 ExN	962	KO	repressed
Tmem132c	0.995595	Im L6 ExN	962	KO	repressed
Cachd1	1.01185	Im L6 ExN	962	KO	repressed
Tet2	1.1121	Im L6 ExN	962	KO	repressed
Phldb2	1.14892	Im L6 ExN	962	KO	repressed
Atf7	1.04872	Im L6 ExN	962	KO	repressed
Plat	1.10751	Im L6 ExN	962	KO	repressed
Pik3r3	1.06967	Im L6 ExN	962	KO	repressed
Myt1l	0.976659	Im L6 ExN	962	KO	repressed
Akap13	1.08422	Im L6 ExN	962	KO	repressed
Lpp	0.975204	Im L6 ExN	962	KO	repressed
Ypel2	1.11557	Im L6 ExN	962	KO	repressed
X5730507A11Rik	1.06681	Im L6 ExN	962	KO	repressed
Hbp1	1.08681	Im L6 ExN	962	KO	repressed
Sfmbt2	1.11558	Im L6 ExN	962	KO	repressed
Plcxd3	0.95849	Im L6 ExN	962	KO	repressed
Inava	1.12916	Im L6 ExN	962	KO	repressed
Ift74	1.05398	Im L6 ExN	962	KO	repressed
Esyt1	1.14776	Im L6 ExN	962	KO	repressed
Plagl1	0.981873	Im L6 ExN	962	KO	repressed
Platr25	1.13201	Im L6 ExN	962	KO	repressed
Rimbp2	1.12536	Im L6 ExN	962	KO	repressed
Abcd2	1.08109	Im L6 ExN	962	KO	repressed
Zfp945	1.10911	Im L6 ExN	962	KO	repressed
Pcdh11x	0.659472	Im L6 ExN	962	KO	repressed
Zfp516	1.02038	Im L6 ExN	962	KO	repressed
Phf21b	1.13055	Im L6 ExN	962	KO	repressed
Rcor1	1.0478	Im L6 ExN	962	KO	repressed
Igf2bp1	1.1125	Im L6 ExN	962	KO	repressed
Gm20342	1.15006	Im L6 ExN	962	KO	repressed
St8sia4	1.02554	Im L6 ExN	962	KO	repressed
Pou6f2	1.15241	Im L6 ExN	962	KO	repressed
Gm10033	1.05551	Im L6 ExN	962	KO	repressed
Stk3	1.009	Im L6 ExN	962	KO	repressed
Ston1	1.03827	Im L6 ExN	962	KO	repressed
Prmt8	1.07917	Im L6 ExN	962	KO	repressed
Clstn2	1.04143	Im L6 ExN	962	KO	repressed
Man1c1	1.11323	Im L6 ExN	962	KO	repressed
Grm3	1.13096	Im L6 ExN	962	KO	repressed
Dubr	1.11404	Im L6 ExN	962	KO	repressed
Luzp2	0.994024	Im L6 ExN	962	KO	repressed
Pde2a	1.05294	Im L6 ExN	962	KO	repressed
Cd9	1.13516	Im L6 ExN	962	KO	repressed
Nav2	1.10391	Im L6 ExN	962	KO	repressed
Fut10	1.11139	Im L6 ExN	962	KO	repressed
Cecr2	0.914941	Im L6 ExN	962	KO	repressed
Prkdc	0.90189	Im L6 ExN	962	KO	repressed
Ano6	1.02202	Im L6 ExN	962	KO	repressed
Gm49337	1.15462	Im L6 ExN	962	KO	repressed
Pde7b	1.08086	Im L6 ExN	962	KO	repressed
Galnt18	1.06415	Im L6 ExN	962	KO	repressed
Zfp521	0.936831	Im L6 ExN	962	KO	repressed
Brip1os	1.12431	Im L6 ExN	962	KO	repressed
Ptpru	1.09433	Im L6 ExN	962	KO	repressed
Gm31907	0.959352	Im L6 ExN	962	KO	repressed
Anxa6	1.13026	Im L6 ExN	962	KO	repressed
Auts2	0.902724	Im L6 ExN	962	KO	repressed
Map2k6	1.10668	Im L6 ExN	962	KO	repressed
Gfra2	1.1083	Im L6 ExN	962	KO	repressed
Colec12	1.13734	Im L6 ExN	962	KO	repressed
Lix1	0.975278	Im L6 ExN	962	KO	repressed
Tubd1	1.15068	Im L6 ExN	962	KO	repressed
Stag2	1.10961	Im L6 ExN	962	KO	repressed
Nuak1	1.08409	Im L6 ExN	962	KO	repressed
Lmo3	1.0961	Im L6 ExN	962	KO	repressed
Gm45837	0.866711	Im L6 ExN	962	KO	repressed
Ppp1r1b	1.15201	Im L6 ExN	962	KO	repressed
Fam126a	1.04938	Im L6 ExN	962	KO	repressed
Rbpj	1.02149	Im L6 ExN	962	KO	repressed
Numb	1.11807	Im L6 ExN	962	KO	repressed
Mroh3	1.15458	Im L6 ExN	962	KO	repressed
Ulk4	1.15024	Im L6 ExN	962	KO	repressed
Slc7a8	1.10511	Im L6 ExN	962	KO	repressed
Shisal1	1.12592	Im L6 ExN	962	KO	repressed
Cd46	1.13238	Im L6 ExN	962	KO	repressed
Zc3h12b	1.011	Im L6 ExN	962	KO	repressed
Prkd2	1.13462	Im L6 ExN	962	KO	repressed
Dcdc5	1.15179	Im L6 ExN	962	KO	repressed
Atp7a	1.08021	Im L6 ExN	962	KO	repressed
Nyap2	1.13415	Im L6 ExN	962	KO	repressed
Gm42993	0.939158	Im L6 ExN	962	KO	repressed
Syt6	1.09375	Im L6 ExN	962	KO	repressed
Itgb8	0.779325	Im L6 ExN	962	KO	repressed
Ano4	0.96385	Im L6 ExN	962	KO	repressed
Gcnt2	1.14639	Im L6 ExN	962	KO	repressed
Tspan18	0.940657	Im L6 ExN	962	KO	repressed
Ccdc136	0.987678	Im L6 ExN	962	KO	repressed
Prkd3	1.14313	Im L6 ExN	962	KO	repressed
Zfp808	1.01881	Im L6 ExN	962	KO	repressed
Nf2	1.08147	Im L6 ExN	962	KO	repressed
Fam117a	1.10098	Im L6 ExN	962	KO	repressed
Nfyc	1.07875	Im L6 ExN	962	KO	repressed
Ftx	1.092	Im L6 ExN	962	KO	repressed
Gm42992	0.963328	Im L6 ExN	962	KO	repressed
Pot1a	0.899266	Im L6 ExN	962	KO	repressed
Kdm3a	1.13911	Im L6 ExN	962	KO	repressed
Syt17	1.14666	Im L6 ExN	962	KO	repressed
Kirrel	0.935945	Im L6 ExN	962	KO	repressed
Hmbox1	1.13025	Im L6 ExN	962	KO	repressed
Sgcd	1.09998	Im L6 ExN	962	KO	repressed
Gria1	1.04509	Im L6 ExN	962	KO	repressed
Efna4	1.07876	Im L6 ExN	962	KO	repressed
Shroom3	0.882335	Im L6 ExN	962	KO	repressed
Ttc23	1.07014	Im L6 ExN	962	KO	repressed
Vat1l	0.934299	Im L6 ExN	962	KO	repressed
Baz1a	0.738567	Im L6 ExN	962	KO	repressed
Rhobtb3	1.10868	Im L6 ExN	962	KO	repressed
Col5a1	1.01064	Im L6 ExN	962	KO	repressed
Evc	1.0242	Im L6 ExN	962	KO	repressed
Tsc22d4	1.08893	Im L6 ExN	962	KO	repressed
C230035I16Rik	1.09503	Im L6 ExN	962	KO	repressed
Foxred2	1.15322	Im L6 ExN	962	KO	repressed
Rai14	1.13899	Im L6 ExN	962	KO	repressed
Pgap1	1.14684	Im L6 ExN	962	KO	repressed
Gab1	0.901133	Im L6 ExN	962	KO	repressed
Cnih3	0.966951	Im L6 ExN	962	KO	repressed
Galnt17	0.679757	Im L6 ExN	962	KO	repressed
St6gal1	1.14019	Im L6 ExN	962	KO	repressed
L3mbtl3	1.13801	Im L6 ExN	962	KO	repressed
D330041H03Rik	1.11186	Im L6 ExN	962	KO	repressed
X2610037D02Rik	1.12633	Im L6 ExN	962	KO	repressed
Pak3	0.961251	Im L6 ExN	962	KO	repressed
Ncor1	1.13543	Im L6 ExN	962	KO	repressed
Gabra3	1.11209	Im L6 ExN	962	KO	repressed
Ino80dos	1.15467	Im L6 ExN	962	KO	repressed
Mgll	1.07859	Im L6 ExN	962	KO	repressed
Ccdc171	1.11605	Im L6 ExN	962	KO	repressed
Cwf19l2	1.11333	Im L6 ExN	962	KO	repressed
Plekhg2	1.06771	Im L6 ExN	962	KO	repressed
Gm49069	1.02838	Im L6 ExN	962	KO	repressed
Neto2	1.13189	Im L6 ExN	962	KO	repressed
Sema6a	1.04949	Im L6 ExN	962	KO	repressed
Gm28047	1.11348	Im L6 ExN	962	KO	repressed
Arhgap5	1.07147	Im L6 ExN	962	KO	repressed
Srrm4	0.955913	Im L6 ExN	962	KO	repressed
Kcnmb2	1.00976	Im L6 ExN	962	KO	repressed
Ube2h	1.00481	Im L6 ExN	962	KO	repressed
Hsd17b11	1.14834	Im L6 ExN	962	KO	repressed
Rab23	1.12691	Im L6 ExN	962	KO	repressed
Epc1	1.06525	Im L6 ExN	962	KO	repressed
Enpp2	1.13258	Im L6 ExN	962	KO	repressed
Pot1b	1.13992	Im L6 ExN	962	KO	repressed
Shc3	0.95247	Im L6 ExN	962	KO	repressed
Dpy19l3	1.09836	Im L6 ExN	962	KO	repressed
C78859	1.12406	Im L6 ExN	962	KO	repressed
Fam189a1	0.97735	Im L6 ExN	962	KO	repressed
Ppard	1.06144	Im L6 ExN	962	KO	repressed
Esrrg	1.08445	Im L6 ExN	962	KO	repressed
Tlk1	1.07697	Im L6 ExN	962	KO	repressed
Hs3st4	1.1233	Im L6 ExN	962	KO	repressed
Shb	0.767173	Im L6 ExN	962	KO	repressed
Phkb	1.04041	Im L6 ExN	962	KO	repressed
Zmynd8	1.1474	Im L6 ExN	962	KO	repressed
Kcnn3	0.841061	Im L6 ExN	962	KO	repressed
Rasal2	1.09639	Im L6 ExN	962	KO	repressed
X2610011E03Rik	0.736212	Im L6 ExN	962	KO	repressed
Immp1l	0.697684	Im L6 ExN	962	KO	repressed
Gm42442	1.12771	Im L6 ExN	962	KO	repressed
Zfp52	1.14072	Im L6 ExN	962	KO	repressed
Pde1c	-0.870554	Im L6 ExN	1253	WT	repressed
Dlgap2	-0.924393	Im L6 ExN	1253	WT	repressed
Phf21a	-0.914328	Im L6 ExN	1253	WT	repressed
Mbnl2	-0.931657	Im L6 ExN	1253	WT	repressed
Zbtb20	-0.815077	Im L6 ExN	1253	WT	repressed
Cntnap5b	-0.700162	Im L6 ExN	1253	WT	repressed
Bbx	-0.880434	Im L6 ExN	1253	WT	repressed
Col11a1	-0.672513	Im L6 ExN	1253	WT	repressed
Gria4	-0.931135	Im L6 ExN	1253	WT	repressed
Fgf14	-0.831519	Im L6 ExN	1253	WT	repressed
Cacna2d3	-0.918206	Im L6 ExN	1253	WT	repressed
Dlg1	-0.856943	Im L6 ExN	1253	WT	repressed
Sntg1	-0.895667	Im L6 ExN	1253	WT	repressed
Galnt14	-0.787258	Im L6 ExN	1253	WT	repressed
Nr6a1os	-0.868454	Im L6 ExN	1253	WT	repressed
Cdc14a	-0.863587	Im L6 ExN	1253	WT	repressed
Adamts6	-0.864821	Im L6 ExN	1253	WT	repressed
Msi2	-0.910566	Im L6 ExN	1253	WT	repressed
Arid5b	-0.735372	Im L6 ExN	1253	WT	repressed
X2610307P16Rik	-0.748178	Im L6 ExN	1253	WT	repressed
Adarb2	-0.742058	Im L6 ExN	1253	WT	repressed
Abcg2	-0.768377	Im L6 ExN	1253	WT	repressed
Trpm3	-0.907753	Im L6 ExN	1253	WT	repressed
Tmem132d	-0.786315	Im L6 ExN	1253	WT	repressed
Sinhcaf	-0.804904	Im L6 ExN	1253	WT	repressed
Tfdp2	-0.869469	Im L6 ExN	1253	WT	repressed
Col23a1	-0.847951	Im L6 ExN	1253	WT	repressed
Abtb2	-0.825717	Im L6 ExN	1253	WT	repressed
Rest	-0.798893	Im L6 ExN	1253	WT	repressed
Mmp14	-0.867446	Im L6 ExN	1253	WT	repressed
Sesn3	-0.895522	Im L6 ExN	1253	WT	repressed
Trerf1	-0.971428	Im L6 ExN	1253	WT	repressed
Gm26618	-0.858017	Im L6 ExN	1253	WT	repressed
Psd3	-0.89846	Im L6 ExN	1253	WT	repressed
Fkbp14	-0.570518	Im L6 ExN	1253	WT	repressed
X2310002F09Rik	-0.827776	Im L6 ExN	1253	WT	repressed
Rbms2	-0.673599	Im L6 ExN	1253	WT	repressed
Mdga1	-1.14432	Im L6 ExN	1253	WT	repressed
Hdac8	-0.804564	Im L6 ExN	1253	WT	repressed
Tpcn2	-0.870877	Im L6 ExN	1253	WT	repressed
Cald1	-0.829159	Im L6 ExN	1253	WT	repressed
Stxbp4	-0.858512	Im L6 ExN	1253	WT	repressed
Ikzf2	-0.82035	Im L6 ExN	1253	WT	repressed
Trpc7	-0.661195	Im L6 ExN	1253	WT	repressed
Fyco1	-0.713314	Im L6 ExN	1253	WT	repressed
Tmem132c	-1.00435	Im L6 ExN	1253	WT	repressed
Cachd1	-0.987714	Im L6 ExN	1253	WT	repressed
Tet2	-0.825179	Im L6 ExN	1253	WT	repressed
Phldb2	-0.674389	Im L6 ExN	1253	WT	repressed
Atf7	-0.942858	Im L6 ExN	1253	WT	repressed
Plat	-0.836724	Im L6 ExN	1253	WT	repressed
Pik3r3	-0.911464	Im L6 ExN	1253	WT	repressed
Myt1l	-1.02181	Im L6 ExN	1253	WT	repressed
Akap13	-0.88613	Im L6 ExN	1253	WT	repressed
Lpp	-1.02308	Im L6 ExN	1253	WT	repressed
Ypel2	-0.815908	Im L6 ExN	1253	WT	repressed
X5730507A11Rik	-0.916069	Im L6 ExN	1253	WT	repressed
Hbp1	-0.881241	Im L6 ExN	1253	WT	repressed
Sfmbt2	-0.815867	Im L6 ExN	1253	WT	repressed
Plcxd3	-1.03689	Im L6 ExN	1253	WT	repressed
Inava	-0.77375	Im L6 ExN	1253	WT	repressed
Ift74	-0.935457	Im L6 ExN	1253	WT	repressed
Esyt1	-0.683369	Im L6 ExN	1253	WT	repressed
Plagl1	-1.01719	Im L6 ExN	1253	WT	repressed
Platr25	-0.763257	Im L6 ExN	1253	WT	repressed
Rimbp2	-0.786687	Im L6 ExN	1253	WT	repressed
Abcd2	-0.891873	Im L6 ExN	1253	WT	repressed
Zfp945	-0.83277	Im L6 ExN	1253	WT	repressed
Pcdh11x	-1.1506	Im L6 ExN	1253	WT	repressed
Zfp516	-0.978296	Im L6 ExN	1253	WT	repressed
Phf21b	-0.768723	Im L6 ExN	1253	WT	repressed
Rcor1	-0.944126	Im L6 ExN	1253	WT	repressed
Igf2bp1	-0.824116	Im L6 ExN	1253	WT	repressed
Gm20342	-0.664614	Im L6 ExN	1253	WT	repressed
St8sia4	-0.972334	Im L6 ExN	1253	WT	repressed
Pou6f2	-0.639103	Im L6 ExN	1253	WT	repressed
Gm10033	-0.933254	Im L6 ExN	1253	WT	repressed
Stk3	-0.990753	Im L6 ExN	1253	WT	repressed
Ston1	-0.956744	Im L6 ExN	1253	WT	repressed
Prmt8	-0.895307	Im L6 ExN	1253	WT	repressed
Clstn2	-0.952651	Im L6 ExN	1253	WT	repressed
Man1c1	-0.822209	Im L6 ExN	1253	WT	repressed
Grm3	-0.767229	Im L6 ExN	1253	WT	repressed
Dubr	-0.820048	Im L6 ExN	1253	WT	repressed
Luzp2	-1.00587	Im L6 ExN	1253	WT	repressed
Pde2a	-0.93694	Im L6 ExN	1253	WT	repressed
Cd9	-0.750784	Im L6 ExN	1253	WT	repressed
Nav2	-0.845265	Im L6 ExN	1253	WT	repressed
Fut10	-0.827008	Im L6 ExN	1253	WT	repressed
Cecr2	-1.06752	Im L6 ExN	1253	WT	repressed
Prkdc	-1.0754	Im L6 ExN	1253	WT	repressed
Ano6	-0.976422	Im L6 ExN	1253	WT	repressed
Gm49337	-0.565473	Im L6 ExN	1253	WT	repressed
Pde7b	-0.892291	Im L6 ExN	1253	WT	repressed
Galnt18	-0.92026	Im L6 ExN	1253	WT	repressed
Zfp521	-1.05302	Im L6 ExN	1253	WT	repressed
Brip1os	-0.790083	Im L6 ExN	1253	WT	repressed
Ptpru	-0.866266	Im L6 ExN	1253	WT	repressed
Gm31907	-1.03621	Im L6 ExN	1253	WT	repressed
Anxa6	-0.769795	Im L6 ExN	1253	WT	repressed
Auts2	-1.07491	Im L6 ExN	1253	WT	repressed
Map2k6	-0.838733	Im L6 ExN	1253	WT	repressed
Gfra2	-0.834777	Im L6 ExN	1253	WT	repressed
Colec12	-0.74144	Im L6 ExN	1253	WT	repressed
Lix1	-1.02301	Im L6 ExN	1253	WT	repressed
Tubd1	-0.65871	Im L6 ExN	1253	WT	repressed
Stag2	-0.83152	Im L6 ExN	1253	WT	repressed
Nuak1	-0.886382	Im L6 ExN	1253	WT	repressed
Lmo3	-0.862565	Im L6 ExN	1253	WT	repressed
Gm45837	-1.09412	Im L6 ExN	1253	WT	repressed
Ppp1r1b	-0.644283	Im L6 ExN	1253	WT	repressed
Fam126a	-0.941949	Im L6 ExN	1253	WT	repressed
Rbpj	-0.977024	Im L6 ExN	1253	WT	repressed
Numb	-0.808904	Im L6 ExN	1253	WT	repressed
Mroh3	-0.59162	Im L6 ExN	1253	WT	repressed
Ulk4	-0.662952	Im L6 ExN	1253	WT	repressed
Slc7a8	-0.842469	Im L6 ExN	1253	WT	repressed
Shisal1	-0.784825	Im L6 ExN	1253	WT	repressed
Cd46	-0.761849	Im L6 ExN	1253	WT	repressed
Zc3h12b	-0.988627	Im L6 ExN	1253	WT	repressed
Prkd2	-0.753012	Im L6 ExN	1253	WT	repressed
Dcdc5	-0.504952	Im L6 ExN	1253	WT	repressed
Atp7a	-0.893465	Im L6 ExN	1253	WT	repressed
Nyap2	-0.754904	Im L6 ExN	1253	WT	repressed
Gm42993	-1.05138	Im L6 ExN	1253	WT	repressed
Syt6	-0.867465	Im L6 ExN	1253	WT	repressed
Itgb8	-1.12756	Im L6 ExN	1253	WT	repressed
Ano4	-1.0326	Im L6 ExN	1253	WT	repressed
Gcnt2	-0.692936	Im L6 ExN	1253	WT	repressed
Tspan18	-1.05031	Im L6 ExN	1253	WT	repressed
Ccdc136	-1.01188	Im L6 ExN	1253	WT	repressed
Prkd3	-0.712789	Im L6 ExN	1253	WT	repressed
Zfp808	-0.980067	Im L6 ExN	1253	WT	repressed
Nf2	-0.891184	Im L6 ExN	1253	WT	repressed
Fam117a	-0.851964	Im L6 ExN	1253	WT	repressed
Nfyc	-0.896068	Im L6 ExN	1253	WT	repressed
Ftx	-0.871042	Im L6 ExN	1253	WT	repressed
Gm42992	-1.03303	Im L6 ExN	1253	WT	repressed
Pot1a	-1.07692	Im L6 ExN	1253	WT	repressed
Kdm3a	-0.733311	Im L6 ExN	1253	WT	repressed
Syt17	-0.691156	Im L6 ExN	1253	WT	repressed
Kirrel	-1.05364	Im L6 ExN	1253	WT	repressed
Hmbox1	-0.76984	Im L6 ExN	1253	WT	repressed
Sgcd	-0.854186	Im L6 ExN	1253	WT	repressed
Gria1	-0.947795	Im L6 ExN	1253	WT	repressed
Efna4	-0.896042	Im L6 ExN	1253	WT	repressed
Shroom3	-1.08624	Im L6 ExN	1253	WT	repressed
Ttc23	-0.910702	Im L6 ExN	1253	WT	repressed
Vat1l	-1.05478	Im L6 ExN	1253	WT	repressed
Baz1a	-1.13798	Im L6 ExN	1253	WT	repressed
Rhobtb3	-0.833833	Im L6 ExN	1253	WT	repressed
Col5a1	-0.989005	Im L6 ExN	1253	WT	repressed
Evc	-0.973898	Im L6 ExN	1253	WT	repressed
Tsc22d4	-0.877142	Im L6 ExN	1253	WT	repressed
C230035I16Rik	-0.864823	Im L6 ExN	1253	WT	repressed
Foxred2	-0.627169	Im L6 ExN	1253	WT	repressed
Rai14	-0.733883	Im L6 ExN	1253	WT	repressed
Pgap1	-0.689883	Im L6 ExN	1253	WT	repressed
Gab1	-1.07584	Im L6 ExN	1253	WT	repressed
Cnih3	-1.03006	Im L6 ExN	1253	WT	repressed
Galnt17	-1.14824	Im L6 ExN	1253	WT	repressed
St6gal1	-0.728122	Im L6 ExN	1253	WT	repressed
L3mbtl3	-0.738437	Im L6 ExN	1253	WT	repressed
D330041H03Rik	-0.825786	Im L6 ExN	1253	WT	repressed
X2610037D02Rik	-0.783477	Im L6 ExN	1253	WT	repressed
Pak3	-1.0347	Im L6 ExN	1253	WT	repressed
Ncor1	-0.74965	Im L6 ExN	1253	WT	repressed
Gabra3	-0.825203	Im L6 ExN	1253	WT	repressed
Ino80dos	-0.569955	Im L6 ExN	1253	WT	repressed
Mgll	-0.89635	Im L6 ExN	1253	WT	repressed
Ccdc171	-0.814588	Im L6 ExN	1253	WT	repressed
Cwf19l2	-0.821938	Im L6 ExN	1253	WT	repressed
Plekhg2	-0.914639	Im L6 ExN	1253	WT	repressed
Gm49069	-0.968966	Im L6 ExN	1253	WT	repressed
Neto2	-0.763717	Im L6 ExN	1253	WT	repressed
Sema6a	-0.941793	Im L6 ExN	1253	WT	repressed
Gm28047	-0.821558	Im L6 ExN	1253	WT	repressed
Arhgap5	-0.908512	Im L6 ExN	1253	WT	repressed
Srrm4	-1.03891	Im L6 ExN	1253	WT	repressed
Kcnmb2	-0.989942	Im L6 ExN	1253	WT	repressed
Ube2h	-0.995119	Im L6 ExN	1253	WT	repressed
Hsd17b11	-0.679023	Im L6 ExN	1253	WT	repressed
Rab23	-0.781534	Im L6 ExN	1253	WT	repressed
Epc1	-0.918547	Im L6 ExN	1253	WT	repressed
Enpp2	-0.761087	Im L6 ExN	1253	WT	repressed
Pot1b	-0.729468	Im L6 ExN	1253	WT	repressed
Shc3	-1.04157	Im L6 ExN	1253	WT	repressed
Dpy19l3	-0.857732	Im L6 ExN	1253	WT	repressed
C78859	-0.790859	Im L6 ExN	1253	WT	repressed
Fam189a1	-1.02121	Im L6 ExN	1253	WT	repressed
Ppard	-0.924431	Im L6 ExN	1253	WT	repressed
Esrrg	-0.885701	Im L6 ExN	1253	WT	repressed
Tlk1	-0.899179	Im L6 ExN	1253	WT	repressed
Hs3st4	-0.793277	Im L6 ExN	1253	WT	repressed
Shb	-1.13097	Im L6 ExN	1253	WT	repressed
Phkb	-0.953981	Im L6 ExN	1253	WT	repressed
Zmynd8	-0.685978	Im L6 ExN	1253	WT	repressed
Kcnn3	-1.1057	Im L6 ExN	1253	WT	repressed
Rasal2	-0.861962	Im L6 ExN	1253	WT	repressed
X2610011E03Rik	-1.13849	Im L6 ExN	1253	WT	repressed
Immp1l	-1.14567	Im L6 ExN	1253	WT	repressed
Gm42442	-0.778787	Im L6 ExN	1253	WT	repressed
Zfp52	-0.72551	Im L6 ExN	1253	WT	repressed
Gm32647	-0.140507	Im ExN 3	541	Het	repressed
Gm36560	-0.3241	Im ExN 3	541	Het	repressed
Maml2	-0.23271	Im ExN 3	541	Het	repressed
Adamts6	-0.320722	Im ExN 3	541	Het	repressed
Lef1	-0.335599	Im ExN 3	541	Het	repressed
Gm45341	-0.0325836	Im ExN 3	541	Het	repressed
Trps1	-0.0168202	Im ExN 3	541	Het	repressed
Zeb1	0.047146	Im ExN 3	541	Het	repressed
Negr1	-0.030006	Im ExN 3	541	Het	repressed
Dlgap2	-0.078352	Im ExN 3	541	Het	repressed
X2610307P16Rik	-0.0661307	Im ExN 3	541	Het	repressed
Bbx	-0.0707402	Im ExN 3	541	Het	repressed
Robo2	0.37667	Im ExN 3	541	Het	repressed
Phf21a	-0.19306	Im ExN 3	541	Het	repressed
Cdc14a	-0.230647	Im ExN 3	541	Het	repressed
Antxr2	-0.219419	Im ExN 3	541	Het	repressed
Sgcd	-0.160461	Im ExN 3	541	Het	repressed
Zbtb20	-0.245521	Im ExN 3	541	Het	repressed
Tmem132c	-0.159251	Im ExN 3	541	Het	repressed
Gm20754	-0.253681	Im ExN 3	541	Het	repressed
Msi2	0.00945446	Im ExN 3	541	Het	repressed
Gm5087	-0.269478	Im ExN 3	541	Het	repressed
Synpr	0.0683232	Im ExN 3	541	Het	repressed
Hdac8	-0.0992558	Im ExN 3	541	Het	repressed
Hs6st3	-0.259292	Im ExN 3	541	Het	repressed
St8sia4	-0.444023	Im ExN 3	541	Het	repressed
Rora	-0.151444	Im ExN 3	541	Het	repressed
Col11a1	-0.155761	Im ExN 3	541	Het	repressed
Pde1c	-0.081013	Im ExN 3	541	Het	repressed
Gm32647	1.06282	Im ExN 3	767	KO	repressed
Gm36560	1.12185	Im ExN 3	767	KO	repressed
Maml2	1.09584	Im ExN 3	767	KO	repressed
Adamts6	1.12101	Im ExN 3	767	KO	repressed
Lef1	1.12463	Im ExN 3	767	KO	repressed
Gm45341	1.01589	Im ExN 3	767	KO	repressed
Trps1	1.0083	Im ExN 3	767	KO	repressed
Zeb1	0.975593	Im ExN 3	767	KO	repressed
Negr1	1.01467	Im ExN 3	767	KO	repressed
Dlgap2	1.03687	Im ExN 3	767	KO	repressed
X2610307P16Rik	1.03142	Im ExN 3	767	KO	repressed
Bbx	1.03349	Im ExN 3	767	KO	repressed
Robo2	0.756964	Im ExN 3	767	KO	repressed
Phf21a	1.08245	Im ExN 3	767	KO	repressed
Cdc14a	1.09517	Im ExN 3	767	KO	repressed
Antxr2	1.09149	Im ExN 3	767	KO	repressed
Sgcd	1.07053	Im ExN 3	767	KO	repressed
Zbtb20	1.09989	Im ExN 3	767	KO	repressed
Tmem132c	1.07007	Im ExN 3	767	KO	repressed
Gm20754	1.10241	Im ExN 3	767	KO	repressed
Msi2	0.995239	Im ExN 3	767	KO	repressed
Gm5087	1.10713	Im ExN 3	767	KO	repressed
Synpr	0.964086	Im ExN 3	767	KO	repressed
Hdac8	1.04593	Im ExN 3	767	KO	repressed
Hs6st3	1.10411	Im ExN 3	767	KO	repressed
St8sia4	1.14512	Im ExN 3	767	KO	repressed
Rora	1.06708	Im ExN 3	767	KO	repressed
Col11a1	1.06874	Im ExN 3	767	KO	repressed
Pde1c	1.03804	Im ExN 3	767	KO	repressed
Gm32647	-0.922315	Im ExN 3	528	WT	repressed
Gm36560	-0.797752	Im ExN 3	528	WT	repressed
Maml2	-0.863127	Im ExN 3	528	WT	repressed
Adamts6	-0.800291	Im ExN 3	528	WT	repressed
Lef1	-0.789034	Im ExN 3	528	WT	repressed
Gm45341	-0.98331	Im ExN 3	528	WT	repressed
Trps1	-0.991484	Im ExN 3	528	WT	repressed
Zeb1	-1.02274	Im ExN 3	528	WT	repressed
Negr1	-0.984659	Im ExN 3	528	WT	repressed
Dlgap2	-0.958519	Im ExN 3	528	WT	repressed
X2610307P16Rik	-0.965293	Im ExN 3	528	WT	repressed
Bbx	-0.962752	Im ExN 3	528	WT	repressed
Robo2	-1.13363	Im ExN 3	528	WT	repressed
Phf21a	-0.889394	Im ExN 3	528	WT	repressed
Cdc14a	-0.864524	Im ExN 3	528	WT	repressed
Antxr2	-0.87207	Im ExN 3	528	WT	repressed
Sgcd	-0.910067	Im ExN 3	528	WT	repressed
Zbtb20	-0.854373	Im ExN 3	528	WT	repressed
Tmem132c	-0.910818	Im ExN 3	528	WT	repressed
Gm20754	-0.848728	Im ExN 3	528	WT	repressed
Msi2	-1.00469	Im ExN 3	528	WT	repressed
Gm5087	-0.837648	Im ExN 3	528	WT	repressed
Synpr	-1.03241	Im ExN 3	528	WT	repressed
Hdac8	-0.946671	Im ExN 3	528	WT	repressed
Hs6st3	-0.844816	Im ExN 3	528	WT	repressed
St8sia4	-0.701099	Im ExN 3	528	WT	repressed
Rora	-0.91564	Im ExN 3	528	WT	repressed
Col11a1	-0.91298	Im ExN 3	528	WT	repressed
Pde1c	-0.957029	Im ExN 3	528	WT	repressed
Gm20754	-0.0823799	Im ExN 2	1809	Het	repressed
Nr6a1os	-0.220122	Im ExN 2	1809	Het	repressed
Myt1l	0.235456	Im ExN 2	1809	Het	repressed
Phf21a	0.0260091	Im ExN 2	1809	Het	repressed
Abcg2	-0.0559618	Im ExN 2	1809	Het	repressed
Col11a1	-0.186808	Im ExN 2	1809	Het	repressed
Gabrb2	0.373953	Im ExN 2	1809	Het	repressed
Mbnl2	0.00520054	Im ExN 2	1809	Het	repressed
Maml2	0.0943594	Im ExN 2	1809	Het	repressed
Gria4	0.450063	Im ExN 2	1809	Het	repressed
Trpm3	0.163764	Im ExN 2	1809	Het	repressed
Hdac8	0.217375	Im ExN 2	1809	Het	repressed
Gria1	0.372037	Im ExN 2	1809	Het	repressed
Fgf14	0.50492	Im ExN 2	1809	Het	repressed
Akap13	0.142115	Im ExN 2	1809	Het	repressed
Lix1	-0.0478336	Im ExN 2	1809	Het	repressed
Bbx	0.0939564	Im ExN 2	1809	Het	repressed
Rftn2	-0.26984	Im ExN 2	1809	Het	repressed
Car10	-0.145206	Im ExN 2	1809	Het	repressed
Slc9a9	-0.0300473	Im ExN 2	1809	Het	repressed
Cdc14a	-0.103046	Im ExN 2	1809	Het	repressed
Sntg1	0.59401	Im ExN 2	1809	Het	repressed
Gli2	0.144311	Im ExN 2	1809	Het	repressed
Sema6d	0.622489	Im ExN 2	1809	Het	repressed
Grm3	0.198166	Im ExN 2	1809	Het	repressed
Rbms3	0.815161	Im ExN 2	1809	Het	repressed
Cacna1e	0.472153	Im ExN 2	1809	Het	repressed
Phkb	0.345626	Im ExN 2	1809	Het	repressed
Sv2c	-0.246218	Im ExN 2	1809	Het	repressed
Zfp516	0.0112715	Im ExN 2	1809	Het	repressed
Fyco1	-0.163597	Im ExN 2	1809	Het	repressed
Abtb2	0.267925	Im ExN 2	1809	Het	repressed
Kctd16	0.0255504	Im ExN 2	1809	Het	repressed
Arid5b	0.164955	Im ExN 2	1809	Het	repressed
Psd3	0.431381	Im ExN 2	1809	Het	repressed
Tfdp2	0.284083	Im ExN 2	1809	Het	repressed
Msi2	0.267792	Im ExN 2	1809	Het	repressed
Gm10125	0.237062	Im ExN 2	1809	Het	repressed
Kirrel	0.177651	Im ExN 2	1809	Het	repressed
Gria3	0.602868	Im ExN 2	1809	Het	repressed
Myo1e	-0.232292	Im ExN 2	1809	Het	repressed
X5730507A11Rik	-0.186756	Im ExN 2	1809	Het	repressed
Dpf3	0.555918	Im ExN 2	1809	Het	repressed
Pcsk2	0.684103	Im ExN 2	1809	Het	repressed
Nell1	0.374466	Im ExN 2	1809	Het	repressed
Ift80	0.00699465	Im ExN 2	1809	Het	repressed
Asic2	0.327593	Im ExN 2	1809	Het	repressed
Rit2	0.301733	Im ExN 2	1809	Het	repressed
Pik3r3	0.224573	Im ExN 2	1809	Het	repressed
Sfmbt2	0.24004	Im ExN 2	1809	Het	repressed
Sh2d4b	0.399139	Im ExN 2	1809	Het	repressed
Chd7	0.499404	Im ExN 2	1809	Het	repressed
Cacnb2	0.427705	Im ExN 2	1809	Het	repressed
Plat	-0.0667437	Im ExN 2	1809	Het	repressed
Dlg1	0.549696	Im ExN 2	1809	Het	repressed
Vat1l	0.362679	Im ExN 2	1809	Het	repressed
Rbms2	-0.270873	Im ExN 2	1809	Het	repressed
Hs3st4	0.454218	Im ExN 2	1809	Het	repressed
Phf21b	0.274655	Im ExN 2	1809	Het	repressed
Tafa5	0.401812	Im ExN 2	1809	Het	repressed
Zbtb20	0.259782	Im ExN 2	1809	Het	repressed
Masp1	0.0303121	Im ExN 2	1809	Het	repressed
Slit3	0.588916	Im ExN 2	1809	Het	repressed
Zeb1	0.15661	Im ExN 2	1809	Het	repressed
Tll1	0.49166	Im ExN 2	1809	Het	repressed
Gm10033	0.0767016	Im ExN 2	1809	Het	repressed
Mtmr11	-0.215872	Im ExN 2	1809	Het	repressed
Antxr1	0.0612902	Im ExN 2	1809	Het	repressed
Boc	0.212112	Im ExN 2	1809	Het	repressed
Synpr	0.204049	Im ExN 2	1809	Het	repressed
Trerf1	0.207082	Im ExN 2	1809	Het	repressed
Tank	-0.0629047	Im ExN 2	1809	Het	repressed
Ikzf2	0.385697	Im ExN 2	1809	Het	repressed
Prmt8	0.485744	Im ExN 2	1809	Het	repressed
Foxp1	0.676589	Im ExN 2	1809	Het	repressed
Etv6	0.448975	Im ExN 2	1809	Het	repressed
Ntm	0.575013	Im ExN 2	1809	Het	repressed
Slc18b1	0.142916	Im ExN 2	1809	Het	repressed
Zfpm2	0.937395	Im ExN 2	1809	Het	repressed
Fat3	0.872621	Im ExN 2	1809	Het	repressed
Pde4d	0.676322	Im ExN 2	1809	Het	repressed
Nyap2	0.573336	Im ExN 2	1809	Het	repressed
Pls3	0.201259	Im ExN 2	1809	Het	repressed
Map2k6	0.203181	Im ExN 2	1809	Het	repressed
Smarca2	0.464438	Im ExN 2	1809	Het	repressed
X2610307P16Rik	0.230527	Im ExN 2	1809	Het	repressed
Zfp521	0.220063	Im ExN 2	1809	Het	repressed
Kcnh8	0.518959	Im ExN 2	1809	Het	repressed
Gm26618	0.0140185	Im ExN 2	1809	Het	repressed
Adarb2	0.432679	Im ExN 2	1809	Het	repressed
Nuak1	0.262322	Im ExN 2	1809	Het	repressed
Hbp1	0.0639341	Im ExN 2	1809	Het	repressed
Galnt18	0.115502	Im ExN 2	1809	Het	repressed
Stxbp4	0.115403	Im ExN 2	1809	Het	repressed
Nxpe4	-0.0405061	Im ExN 2	1809	Het	repressed
Inava	-0.203957	Im ExN 2	1809	Het	repressed
Ctnnd1	0.295598	Im ExN 2	1809	Het	repressed
Lpp	0.494035	Im ExN 2	1809	Het	repressed
Epc1	0.621727	Im ExN 2	1809	Het	repressed
Yes1	-0.0303789	Im ExN 2	1809	Het	repressed
Abcd2	-0.17121	Im ExN 2	1809	Het	repressed
Rgl1	0.531358	Im ExN 2	1809	Het	repressed
Pcsk1	-0.379285	Im ExN 2	1809	Het	repressed
Pde5a	0.205933	Im ExN 2	1809	Het	repressed
Rttn	0.225905	Im ExN 2	1809	Het	repressed
Negr1	0.8657	Im ExN 2	1809	Het	repressed
Dmd	0.75481	Im ExN 2	1809	Het	repressed
Neo1	0.522179	Im ExN 2	1809	Het	repressed
Enpp2	0.107711	Im ExN 2	1809	Het	repressed
Cachd1	0.224013	Im ExN 2	1809	Het	repressed
Spink13	0.947812	Im ExN 2	1809	Het	repressed
Fam49a	0.572629	Im ExN 2	1809	Het	repressed
Elavl2	0.377525	Im ExN 2	1809	Het	repressed
Ino80dos	0.0712355	Im ExN 2	1809	Het	repressed
Qk	0.391444	Im ExN 2	1809	Het	repressed
Atp7a	0.515564	Im ExN 2	1809	Het	repressed
Kirrel3	0.615974	Im ExN 2	1809	Het	repressed
Gm5087	-0.151462	Im ExN 2	1809	Het	repressed
Gpr158	0.606355	Im ExN 2	1809	Het	repressed
Ube2e2	0.800364	Im ExN 2	1809	Het	repressed
Cfap47	1.07203	Im ExN 2	1809	Het	repressed
Ntng2	0.81158	Im ExN 2	1809	Het	repressed
Kcnmb2	0.731368	Im ExN 2	1809	Het	repressed
Shroom3	0.50023	Im ExN 2	1809	Het	repressed
Gm7435	-0.429177	Im ExN 2	1809	Het	repressed
Stxbp6	0.395936	Im ExN 2	1809	Het	repressed
Rcor1	0.294812	Im ExN 2	1809	Het	repressed
Bmpr1a	0.354745	Im ExN 2	1809	Het	repressed
Gm20754	1.03864	Im ExN 2	1477	KO	repressed
Nr6a1os	1.09172	Im ExN 2	1477	KO	repressed
Myt1l	0.861262	Im ExN 2	1477	KO	repressed
Phf21a	0.986742	Im ExN 2	1477	KO	repressed
Abcg2	1.02681	Im ExN 2	1477	KO	repressed
Col11a1	1.08023	Im ExN 2	1477	KO	repressed
Gabrb2	0.759131	Im ExN 2	1477	KO	repressed
Mbnl2	0.99739	Im ExN 2	1477	KO	repressed
Maml2	0.949476	Im ExN 2	1477	KO	repressed
Gria4	0.695882	Im ExN 2	1477	KO	repressed
Trpm3	0.90801	Im ExN 2	1477	KO	repressed
Hdac8	0.873434	Im ExN 2	1477	KO	repressed
Gria1	0.760656	Im ExN 2	1477	KO	repressed
Fgf14	0.646869	Im ExN 2	1477	KO	repressed
Akap13	0.92134	Im ExN 2	1477	KO	repressed
Lix1	1.02306	Im ExN 2	1477	KO	repressed
Bbx	0.949706	Im ExN 2	1477	KO	repressed
Rftn2	1.10723	Im ExN 2	1477	KO	repressed
Car10	1.06466	Im ExN 2	1477	KO	repressed
Slc9a9	1.01469	Im ExN 2	1477	KO	repressed
Cdc14a	1.04753	Im ExN 2	1477	KO	repressed
Sntg1	0.560529	Im ExN 2	1477	KO	repressed
Gli2	0.920004	Im ExN 2	1477	KO	repressed
Sema6d	0.531003	Im ExN 2	1477	KO	repressed
Grm3	0.886081	Im ExN 2	1477	KO	repressed
Rbms3	0.300681	Im ExN 2	1477	KO	repressed
Cacna1e	0.676504	Im ExN 2	1477	KO	repressed
Phkb	0.781339	Im ExN 2	1477	KO	repressed
Sv2c	1.10011	Im ExN 2	1477	KO	repressed
Zfp516	0.994317	Im ExN 2	1477	KO	repressed
Fyco1	1.07171	Im ExN 2	1477	KO	repressed
Abtb2	0.838746	Im ExN 2	1477	KO	repressed
Kctd16	0.98698	Im ExN 2	1477	KO	repressed
Arid5b	0.907266	Im ExN 2	1477	KO	repressed
Psd3	0.711905	Im ExN 2	1477	KO	repressed
Tfdp2	0.827223	Im ExN 2	1477	KO	repressed
Msi2	0.83884	Im ExN 2	1477	KO	repressed
Gm10125	0.860168	Im ExN 2	1477	KO	repressed
Kirrel	0.899269	Im ExN 2	1477	KO	repressed
Gria3	0.551451	Im ExN 2	1477	KO	repressed
Myo1e	1.0957	Im ExN 2	1477	KO	repressed
X5730507A11Rik	1.08021	Im ExN 2	1477	KO	repressed
Dpf3	0.59852	Im ExN 2	1477	KO	repressed
Pcsk2	0.463555	Im ExN 2	1477	KO	repressed
Nell1	0.758722	Im ExN 2	1477	KO	repressed
Ift80	0.996484	Im ExN 2	1477	KO	repressed
Asic2	0.795115	Im ExN 2	1477	KO	repressed
Rit2	0.814389	Im ExN 2	1477	KO	repressed
Pik3r3	0.868619	Im ExN 2	1477	KO	repressed
Sfmbt2	0.858134	Im ExN 2	1477	KO	repressed
Sh2d4b	0.738788	Im ExN 2	1477	KO	repressed
Chd7	0.651933	Im ExN 2	1477	KO	repressed
Cacnb2	0.715018	Im ExN 2	1477	KO	repressed
Plat	1.0317	Im ExN 2	1477	KO	repressed
Dlg1	0.60457	Im ExN 2	1477	KO	repressed
Vat1l	0.768054	Im ExN 2	1477	KO	repressed
Rbms2	1.10753	Im ExN 2	1477	KO	repressed
Hs3st4	0.692274	Im ExN 2	1477	KO	repressed
Phf21b	0.833973	Im ExN 2	1477	KO	repressed
Tafa5	0.736597	Im ExN 2	1477	KO	repressed
Zbtb20	0.844473	Im ExN 2	1477	KO	repressed
Masp1	0.984499	Im ExN 2	1477	KO	repressed
Slit3	0.565707	Im ExN 2	1477	KO	repressed
Zeb1	0.912455	Im ExN 2	1477	KO	repressed
Tll1	0.658992	Im ExN 2	1477	KO	repressed
Gm10033	0.959441	Im ExN 2	1477	KO	repressed
Mtmr11	1.09031	Im ExN 2	1477	KO	repressed
Antxr1	0.967945	Im ExN 2	1477	KO	repressed
Boc	0.876927	Im ExN 2	1477	KO	repressed
Synpr	0.882238	Im ExN 2	1477	KO	repressed
Trerf1	0.880247	Im ExN 2	1477	KO	repressed
Tank	1.02997	Im ExN 2	1477	KO	repressed
Ikzf2	0.749716	Im ExN 2	1477	KO	repressed
Prmt8	0.664343	Im ExN 2	1477	KO	repressed
Foxp1	0.472058	Im ExN 2	1477	KO	repressed
Etv6	0.696825	Im ExN 2	1477	KO	repressed
Ntm	0.579684	Im ExN 2	1477	KO	repressed
Slc18b1	0.920853	Im ExN 2	1477	KO	repressed
Zfpm2	0.115227	Im ExN 2	1477	KO	repressed
Fat3	0.218594	Im ExN 2	1477	KO	repressed
Pde4d	0.472358	Im ExN 2	1477	KO	repressed
Nyap2	0.581355	Im ExN 2	1477	KO	repressed
Pls3	0.884064	Im ExN 2	1477	KO	repressed
Map2k6	0.882807	Im ExN 2	1477	KO	repressed
Smarca2	0.683326	Im ExN 2	1477	KO	repressed
X2610307P16Rik	0.864606	Im ExN 2	1477	KO	repressed
Zfp521	0.87164	Im ExN 2	1477	KO	repressed
Kcnh8	0.633835	Im ExN 2	1477	KO	repressed
Gm26618	0.992917	Im ExN 2	1477	KO	repressed
Adarb2	0.710802	Im ExN 2	1477	KO	repressed
Nuak1	0.842692	Im ExN 2	1477	KO	repressed
Hbp1	0.966499	Im ExN 2	1477	KO	repressed
Galnt18	0.937234	Im ExN 2	1477	KO	repressed
Stxbp4	0.937292	Im ExN 2	1477	KO	repressed
Nxpe4	1.01964	Im ExN 2	1477	KO	repressed
Inava	1.08626	Im ExN 2	1477	KO	repressed
Ctnnd1	0.818879	Im ExN 2	1477	KO	repressed
Lpp	0.656834	Im ExN 2	1477	KO	repressed
Epc1	0.531806	Im ExN 2	1477	KO	repressed
Yes1	1.01484	Im ExN 2	1477	KO	repressed
Abcd2	1.07455	Im ExN 2	1477	KO	repressed
Rgl1	0.622152	Im ExN 2	1477	KO	repressed
Pcsk1	1.13416	Im ExN 2	1477	KO	repressed
Pde5a	0.881002	Im ExN 2	1477	KO	repressed
Rttn	0.867723	Im ExN 2	1477	KO	repressed
Negr1	0.228907	Im ExN 2	1477	KO	repressed
Dmd	0.379362	Im ExN 2	1477	KO	repressed
Neo1	0.630817	Im ExN 2	1477	KO	repressed
Enpp2	0.941784	Im ExN 2	1477	KO	repressed
Cachd1	0.868995	Im ExN 2	1477	KO	repressed
Spink13	0.0972683	Im ExN 2	1477	KO	repressed
Fam49a	0.582058	Im ExN 2	1477	KO	repressed
Elavl2	0.75628	Im ExN 2	1477	KO	repressed
Ino80dos	0.962478	Im ExN 2	1477	KO	repressed
Qk	0.745064	Im ExN 2	1477	KO	repressed
Atp7a	0.637006	Im ExN 2	1477	KO	repressed
Kirrel3	0.537845	Im ExN 2	1477	KO	repressed
Gm5087	1.06709	Im ExN 2	1477	KO	repressed
Gpr158	0.547851	Im ExN 2	1477	KO	repressed
Ube2e2	0.320625	Im ExN 2	1477	KO	repressed
Cfap47	-0.164454	Im ExN 2	1477	KO	repressed
Ntng2	0.305549	Im ExN 2	1477	KO	repressed
Kcnmb2	0.408155	Im ExN 2	1477	KO	repressed
Shroom3	0.651177	Im ExN 2	1477	KO	repressed
Gm7435	1.14295	Im ExN 2	1477	KO	repressed
Stxbp6	0.741408	Im ExN 2	1477	KO	repressed
Rcor1	0.819452	Im ExN 2	1477	KO	repressed
Bmpr1a	0.774266	Im ExN 2	1477	KO	repressed
Gm20754	-0.956262	Im ExN 2	2017	WT	repressed
Nr6a1os	-0.871601	Im ExN 2	2017	WT	repressed
Myt1l	-1.09672	Im ExN 2	2017	WT	repressed
Phf21a	-1.01275	Im ExN 2	2017	WT	repressed
Abcg2	-0.970844	Im ExN 2	2017	WT	repressed
Col11a1	-0.893423	Im ExN 2	2017	WT	repressed
Gabrb2	-1.13308	Im ExN 2	2017	WT	repressed
Mbnl2	-1.00259	Im ExN 2	2017	WT	repressed
Maml2	-1.04384	Im ExN 2	2017	WT	repressed
Gria4	-1.14595	Im ExN 2	2017	WT	repressed
Trpm3	-1.07177	Im ExN 2	2017	WT	repressed
Hdac8	-1.09081	Im ExN 2	2017	WT	repressed
Gria1	-1.13269	Im ExN 2	2017	WT	repressed
Fgf14	-1.15179	Im ExN 2	2017	WT	repressed
Akap13	-1.06345	Im ExN 2	2017	WT	repressed
Lix1	-0.975225	Im ExN 2	2017	WT	repressed
Bbx	-1.04366	Im ExN 2	2017	WT	repressed
Rftn2	-0.837392	Im ExN 2	2017	WT	repressed
Car10	-0.919459	Im ExN 2	2017	WT	repressed
Slc9a9	-0.984638	Im ExN 2	2017	WT	repressed
Cdc14a	-0.944487	Im ExN 2	2017	WT	repressed
Sntg1	-1.15454	Im ExN 2	2017	WT	repressed
Gli2	-1.06432	Im ExN 2	2017	WT	repressed
Sema6d	-1.15349	Im ExN 2	2017	WT	repressed
Grm3	-1.08425	Im ExN 2	2017	WT	repressed
Rbms3	-1.11584	Im ExN 2	2017	WT	repressed
Cacna1e	-1.14866	Im ExN 2	2017	WT	repressed
Phkb	-1.12697	Im ExN 2	2017	WT	repressed
Sv2c	-0.853893	Im ExN 2	2017	WT	repressed
Zfp516	-1.00559	Im ExN 2	2017	WT	repressed
Fyco1	-0.908114	Im ExN 2	2017	WT	repressed
Abtb2	-1.10667	Im ExN 2	2017	WT	repressed
Kctd16	-1.01253	Im ExN 2	2017	WT	repressed
Arid5b	-1.07222	Im ExN 2	2017	WT	repressed
Psd3	-1.14329	Im ExN 2	2017	WT	repressed
Tfdp2	-1.11131	Im ExN 2	2017	WT	repressed
Msi2	-1.10663	Im ExN 2	2017	WT	repressed
Gm10125	-1.09723	Im ExN 2	2017	WT	repressed
Kirrel	-1.07692	Im ExN 2	2017	WT	repressed
Gria3	-1.15432	Im ExN 2	2017	WT	repressed
Myo1e	-0.86341	Im ExN 2	2017	WT	repressed
X5730507A11Rik	-0.893456	Im ExN 2	2017	WT	repressed
Dpf3	-1.15444	Im ExN 2	2017	WT	repressed
Pcsk2	-1.14766	Im ExN 2	2017	WT	repressed
Nell1	-1.13319	Im ExN 2	2017	WT	repressed
Ift80	-1.00348	Im ExN 2	2017	WT	repressed
Asic2	-1.12271	Im ExN 2	2017	WT	repressed
Rit2	-1.11612	Im ExN 2	2017	WT	repressed
Pik3r3	-1.09319	Im ExN 2	2017	WT	repressed
Sfmbt2	-1.09817	Im ExN 2	2017	WT	repressed
Sh2d4b	-1.13793	Im ExN 2	2017	WT	repressed
Chd7	-1.15134	Im ExN 2	2017	WT	repressed
Cacnb2	-1.14272	Im ExN 2	2017	WT	repressed
Plat	-0.964956	Im ExN 2	2017	WT	repressed
Dlg1	-1.15427	Im ExN 2	2017	WT	repressed
Vat1l	-1.13073	Im ExN 2	2017	WT	repressed
Rbms2	-0.83666	Im ExN 2	2017	WT	repressed
Hs3st4	-1.14649	Im ExN 2	2017	WT	repressed
Phf21b	-1.10863	Im ExN 2	2017	WT	repressed
Tafa5	-1.13841	Im ExN 2	2017	WT	repressed
Zbtb20	-1.10425	Im ExN 2	2017	WT	repressed
Masp1	-1.01481	Im ExN 2	2017	WT	repressed
Slit3	-1.15462	Im ExN 2	2017	WT	repressed
Zeb1	-1.06906	Im ExN 2	2017	WT	repressed
Tll1	-1.15065	Im ExN 2	2017	WT	repressed
Gm10033	-1.03614	Im ExN 2	2017	WT	repressed
Mtmr11	-0.874433	Im ExN 2	2017	WT	repressed
Antxr1	-1.02924	Im ExN 2	2017	WT	repressed
Boc	-1.08904	Im ExN 2	2017	WT	repressed
Synpr	-1.08629	Im ExN 2	2017	WT	repressed
Trerf1	-1.08733	Im ExN 2	2017	WT	repressed
Tank	-0.967063	Im ExN 2	2017	WT	repressed
Ikzf2	-1.13541	Im ExN 2	2017	WT	repressed
Prmt8	-1.15009	Im ExN 2	2017	WT	repressed
Foxp1	-1.14865	Im ExN 2	2017	WT	repressed
Etv6	-1.1458	Im ExN 2	2017	WT	repressed
Ntm	-1.1547	Im ExN 2	2017	WT	repressed
Slc18b1	-1.06377	Im ExN 2	2017	WT	repressed
Zfpm2	-1.05262	Im ExN 2	2017	WT	repressed
Fat3	-1.09121	Im ExN 2	2017	WT	repressed
Pde4d	-1.14868	Im ExN 2	2017	WT	repressed
Nyap2	-1.15469	Im ExN 2	2017	WT	repressed
Pls3	-1.08532	Im ExN 2	2017	WT	repressed
Map2k6	-1.08599	Im ExN 2	2017	WT	repressed
Smarca2	-1.14776	Im ExN 2	2017	WT	repressed
X2610307P16Rik	-1.09513	Im ExN 2	2017	WT	repressed
Zfp521	-1.0917	Im ExN 2	2017	WT	repressed
Kcnh8	-1.15279	Im ExN 2	2017	WT	repressed
Gm26618	-1.00694	Im ExN 2	2017	WT	repressed
Adarb2	-1.14348	Im ExN 2	2017	WT	repressed
Nuak1	-1.10501	Im ExN 2	2017	WT	repressed
Hbp1	-1.03043	Im ExN 2	2017	WT	repressed
Galnt18	-1.05274	Im ExN 2	2017	WT	repressed
Stxbp4	-1.05269	Im ExN 2	2017	WT	repressed
Nxpe4	-0.979132	Im ExN 2	2017	WT	repressed
Inava	-0.882298	Im ExN 2	2017	WT	repressed
Ctnnd1	-1.11448	Im ExN 2	2017	WT	repressed
Lpp	-1.15087	Im ExN 2	2017	WT	repressed
Epc1	-1.15353	Im ExN 2	2017	WT	repressed
Yes1	-0.984464	Im ExN 2	2017	WT	repressed
Abcd2	-0.903342	Im ExN 2	2017	WT	repressed
Rgl1	-1.15351	Im ExN 2	2017	WT	repressed
Pcsk1	-0.754872	Im ExN 2	2017	WT	repressed
Pde5a	-1.08693	Im ExN 2	2017	WT	repressed
Rttn	-1.09363	Im ExN 2	2017	WT	repressed
Negr1	-1.09461	Im ExN 2	2017	WT	repressed
Dmd	-1.13417	Im ExN 2	2017	WT	repressed
Neo1	-1.153	Im ExN 2	2017	WT	repressed
Enpp2	-1.0495	Im ExN 2	2017	WT	repressed
Cachd1	-1.09301	Im ExN 2	2017	WT	repressed
Spink13	-1.04508	Im ExN 2	2017	WT	repressed
Fam49a	-1.15469	Im ExN 2	2017	WT	repressed
Elavl2	-1.13381	Im ExN 2	2017	WT	repressed
Ino80dos	-1.03371	Im ExN 2	2017	WT	repressed
Qk	-1.13651	Im ExN 2	2017	WT	repressed
Atp7a	-1.15257	Im ExN 2	2017	WT	repressed
Kirrel3	-1.15382	Im ExN 2	2017	WT	repressed
Gm5087	-0.915629	Im ExN 2	2017	WT	repressed
Gpr158	-1.15421	Im ExN 2	2017	WT	repressed
Ube2e2	-1.12099	Im ExN 2	2017	WT	repressed
Cfap47	-0.907579	Im ExN 2	2017	WT	repressed
Ntng2	-1.11713	Im ExN 2	2017	WT	repressed
Kcnmb2	-1.13952	Im ExN 2	2017	WT	repressed
Shroom3	-1.15141	Im ExN 2	2017	WT	repressed
Gm7435	-0.713774	Im ExN 2	2017	WT	repressed
Stxbp6	-1.13734	Im ExN 2	2017	WT	repressed
Rcor1	-1.11426	Im ExN 2	2017	WT	repressed
Bmpr1a	-1.12901	Im ExN 2	2017	WT	repressed
Trpm3	0.0776858	L5-6 ExN 1	270	Het	repressed
Phf21a	-0.170124	L5-6 ExN 1	270	Het	repressed
X2610307P16Rik	-0.299312	L5-6 ExN 1	270	Het	repressed
Cntnap5b	-0.430476	L5-6 ExN 1	270	Het	repressed
Col11a1	-0.270473	L5-6 ExN 1	270	Het	repressed
Hdac8	-0.164546	L5-6 ExN 1	270	Het	repressed
Gm20754	-0.385591	L5-6 ExN 1	270	Het	repressed
Msi2	0.038091	L5-6 ExN 1	270	Het	repressed
Grm3	-0.539921	L5-6 ExN 1	270	Het	repressed
Zbtb20	0.00798078	L5-6 ExN 1	270	Het	repressed
Cpne4	0.246122	L5-6 ExN 1	270	Het	repressed
Akap13	-0.407005	L5-6 ExN 1	270	Het	repressed
Bbx	-0.292313	L5-6 ExN 1	270	Het	repressed
Phldb2	-0.401192	L5-6 ExN 1	270	Het	repressed
Psd3	0.193083	L5-6 ExN 1	270	Het	repressed
Sntg1	0.289185	L5-6 ExN 1	270	Het	repressed
Nr6a1os	-0.352248	L5-6 ExN 1	270	Het	repressed
Myt1l	0.857645	L5-6 ExN 1	270	Het	repressed
Rftn2	-0.540089	L5-6 ExN 1	270	Het	repressed
Cdc14a	-0.175402	L5-6 ExN 1	270	Het	repressed
Pde1c	0.169432	L5-6 ExN 1	270	Het	repressed
Rcor1	-0.168142	L5-6 ExN 1	270	Het	repressed
Vat1l	0.258928	L5-6 ExN 1	270	Het	repressed
Arid5b	-0.441421	L5-6 ExN 1	270	Het	repressed
Map2k6	-0.530962	L5-6 ExN 1	270	Het	repressed
Pik3r3	0.57726	L5-6 ExN 1	270	Het	repressed
Slc9a9	-0.330585	L5-6 ExN 1	270	Het	repressed
Tfdp2	0.136685	L5-6 ExN 1	270	Het	repressed
X2310002F09Rik	-0.35058	L5-6 ExN 1	270	Het	repressed
Dpyd	-0.253377	L5-6 ExN 1	270	Het	repressed
Fat3	1.0728	L5-6 ExN 1	270	Het	repressed
Unc13c	0.0404769	L5-6 ExN 1	270	Het	repressed
Trerf1	0.433587	L5-6 ExN 1	270	Het	repressed
Adamts6	-0.349671	L5-6 ExN 1	270	Het	repressed
Fgf14	1.13378	L5-6 ExN 1	270	Het	repressed
Cachd1	0.0968047	L5-6 ExN 1	270	Het	repressed
Lix1	0.0298138	L5-6 ExN 1	270	Het	repressed
Lhfpl3	1.0879	L5-6 ExN 1	270	Het	repressed
Dgkb	0.840703	L5-6 ExN 1	270	Het	repressed
Sdk1	1.04494	L5-6 ExN 1	270	Het	repressed
Phf21b	-0.348877	L5-6 ExN 1	270	Het	repressed
Pard3b	-0.50554	L5-6 ExN 1	270	Het	repressed
Il1rapl1	0.996751	L5-6 ExN 1	270	Het	repressed
Abtb2	-0.12967	L5-6 ExN 1	270	Het	repressed
Inava	-0.396544	L5-6 ExN 1	270	Het	repressed
Utrn	-0.488687	L5-6 ExN 1	270	Het	repressed
Gm26618	-0.122118	L5-6 ExN 1	270	Het	repressed
Elavl2	0.700938	L5-6 ExN 1	270	Het	repressed
Adamts18	0.924198	L5-6 ExN 1	270	Het	repressed
Gpc5	1.12333	L5-6 ExN 1	270	Het	repressed
Cacnb2	0.792453	L5-6 ExN 1	270	Het	repressed
Antxr2	0.132558	L5-6 ExN 1	270	Het	repressed
Atf7	-0.338449	L5-6 ExN 1	270	Het	repressed
Kcnab1	0.824139	L5-6 ExN 1	270	Het	repressed
Ssbp2	0.768295	L5-6 ExN 1	270	Het	repressed
Cacna2d3	0.571323	L5-6 ExN 1	270	Het	repressed
Dlgap2	0.666447	L5-6 ExN 1	270	Het	repressed
Ptpn4	1.07639	L5-6 ExN 1	270	Het	repressed
Kcnh7	1.11849	L5-6 ExN 1	270	Het	repressed
Fgf12	1.13707	L5-6 ExN 1	270	Het	repressed
Hbp1	-0.248102	L5-6 ExN 1	270	Het	repressed
Ntng2	1.00438	L5-6 ExN 1	270	Het	repressed
Yes1	-0.468935	L5-6 ExN 1	270	Het	repressed
Igf2bp1	-0.175952	L5-6 ExN 1	270	Het	repressed
Zfand6	-0.143884	L5-6 ExN 1	270	Het	repressed
Mmp14	-0.505393	L5-6 ExN 1	270	Het	repressed
Nf2	0.283531	L5-6 ExN 1	270	Het	repressed
Plekhg1	-0.314889	L5-6 ExN 1	270	Het	repressed
Diaph2	0.715122	L5-6 ExN 1	270	Het	repressed
Abcd2	0.0989096	L5-6 ExN 1	270	Het	repressed
Slit3	1.04936	L5-6 ExN 1	270	Het	repressed
Pls3	0.662639	L5-6 ExN 1	270	Het	repressed
Maml2	1.03362	L5-6 ExN 1	270	Het	repressed
Tet2	-0.206798	L5-6 ExN 1	270	Het	repressed
Fam135b	1.11812	L5-6 ExN 1	270	Het	repressed
B130024G19Rik	-0.112721	L5-6 ExN 1	270	Het	repressed
Cntn5	1.15421	L5-6 ExN 1	270	Het	repressed
Shc3	0.261129	L5-6 ExN 1	270	Het	repressed
Brinp2	1.09936	L5-6 ExN 1	270	Het	repressed
Mpp6	1.01154	L5-6 ExN 1	270	Het	repressed
Col23a1	0.410988	L5-6 ExN 1	270	Het	repressed
Cacna1e	1.14828	L5-6 ExN 1	270	Het	repressed
Prkdc	0.218508	L5-6 ExN 1	270	Het	repressed
Tead1	-0.265791	L5-6 ExN 1	270	Het	repressed
Spon1	0.0114907	L5-6 ExN 1	270	Het	repressed
Kcnn3	0.731409	L5-6 ExN 1	270	Het	repressed
Stxbp4	0.302912	L5-6 ExN 1	270	Het	repressed
Nyap2	1.08301	L5-6 ExN 1	270	Het	repressed
Kdm3a	0.0499088	L5-6 ExN 1	270	Het	repressed
Aim2	0.152307	L5-6 ExN 1	270	Het	repressed
Clstn2	1.1365	L5-6 ExN 1	270	Het	repressed
Pvt1	-0.0465354	L5-6 ExN 1	270	Het	repressed
Dab1	1.1477	L5-6 ExN 1	270	Het	repressed
Bmpr1a	0.467854	L5-6 ExN 1	270	Het	repressed
Ypel2	0.310422	L5-6 ExN 1	270	Het	repressed
Mitf	0.359378	L5-6 ExN 1	270	Het	repressed
Fam126a	0.591793	L5-6 ExN 1	270	Het	repressed
Rest	-0.117023	L5-6 ExN 1	270	Het	repressed
Plat	-0.182549	L5-6 ExN 1	270	Het	repressed
X2610037D02Rik	1.03481	L5-6 ExN 1	270	Het	repressed
Kdm6a	0.994686	L5-6 ExN 1	270	Het	repressed
Rcbtb1	0.772094	L5-6 ExN 1	270	Het	repressed
Robo3	-0.441744	L5-6 ExN 1	270	Het	repressed
Kirrel	0.241617	L5-6 ExN 1	270	Het	repressed
Gm49337	0.454458	L5-6 ExN 1	270	Het	repressed
Srrm4	1.15274	L5-6 ExN 1	270	Het	repressed
Ube2h	1.02656	L5-6 ExN 1	270	Het	repressed
Prkd3	0.0484948	L5-6 ExN 1	270	Het	repressed
X5730507A11Rik	-0.458831	L5-6 ExN 1	270	Het	repressed
Tes	0.637987	L5-6 ExN 1	270	Het	repressed
Rspo3	1.07469	L5-6 ExN 1	270	Het	repressed
Ift74	-0.0962327	L5-6 ExN 1	270	Het	repressed
Ino80dos	0.0420977	L5-6 ExN 1	270	Het	repressed
Etv6	0.249771	L5-6 ExN 1	270	Het	repressed
Soat1	0.415518	L5-6 ExN 1	270	Het	repressed
Mthfs	0.398635	L5-6 ExN 1	270	Het	repressed
Sema3a	0.896303	L5-6 ExN 1	270	Het	repressed
Lamb1	0.500726	L5-6 ExN 1	270	Het	repressed
Cd46	0.391254	L5-6 ExN 1	270	Het	repressed
Rhobtb3	0.970037	L5-6 ExN 1	270	Het	repressed
Zfp462	1.14478	L5-6 ExN 1	270	Het	repressed
Ano6	1.01621	L5-6 ExN 1	270	Het	repressed
Slc24a2	1.02092	L5-6 ExN 1	270	Het	repressed
Nfix	0.994057	L5-6 ExN 1	270	Het	repressed
Golim4	0.106261	L5-6 ExN 1	270	Het	repressed
Sipa1l1	0.986533	L5-6 ExN 1	270	Het	repressed
Boc	0.175763	L5-6 ExN 1	270	Het	repressed
Lnx2	0.278098	L5-6 ExN 1	270	Het	repressed
Asic2	0.92163	L5-6 ExN 1	270	Het	repressed
Trpm3	0.958891	L5-6 ExN 1	209	KO	repressed
Phf21a	1.07415	L5-6 ExN 1	209	KO	repressed
X2610307P16Rik	1.11548	L5-6 ExN 1	209	KO	repressed
Cntnap5b	1.14315	L5-6 ExN 1	209	KO	repressed
Col11a1	1.10742	L5-6 ExN 1	209	KO	repressed
Hdac8	1.07207	L5-6 ExN 1	209	KO	repressed
Gm20754	1.13539	L5-6 ExN 1	209	KO	repressed
Msi2	0.98041	L5-6 ExN 1	209	KO	repressed
Grm3	1.15391	L5-6 ExN 1	209	KO	repressed
Zbtb20	0.995986	L5-6 ExN 1	209	KO	repressed
Cpne4	0.853959	L5-6 ExN 1	209	KO	repressed
Akap13	1.13932	L5-6 ExN 1	209	KO	repressed
Bbx	1.11358	L5-6 ExN 1	209	KO	repressed
Phldb2	1.1383	L5-6 ExN 1	209	KO	repressed
Psd3	0.889379	L5-6 ExN 1	209	KO	repressed
Sntg1	0.823539	L5-6 ExN 1	209	KO	repressed
Nr6a1os	1.12846	L5-6 ExN 1	209	KO	repressed
Myt1l	0.240754	L5-6 ExN 1	209	KO	repressed
Rftn2	1.15392	L5-6 ExN 1	209	KO	repressed
Cdc14a	1.0761	L5-6 ExN 1	209	KO	repressed
Pde1c	0.904461	L5-6 ExN 1	209	KO	repressed
Rcor1	1.07341	L5-6 ExN 1	209	KO	repressed
Vat1l	0.845071	L5-6 ExN 1	209	KO	repressed
Arid5b	1.14476	L5-6 ExN 1	209	KO	repressed
Map2k6	1.15349	L5-6 ExN 1	209	KO	repressed
Pik3r3	0.577441	L5-6 ExN 1	209	KO	repressed
Slc9a9	1.12343	L5-6 ExN 1	209	KO	repressed
Tfdp2	0.924627	L5-6 ExN 1	209	KO	repressed
X2310002F09Rik	1.12809	L5-6 ExN 1	209	KO	repressed
Dpyd	1.10232	L5-6 ExN 1	209	KO	repressed
Fat3	-0.166492	L5-6 ExN 1	209	KO	repressed
Unc13c	0.979147	L5-6 ExN 1	209	KO	repressed
Trerf1	0.71003	L5-6 ExN 1	209	KO	repressed
Adamts6	1.12788	L5-6 ExN 1	209	KO	repressed
Fgf14	-0.377396	L5-6 ExN 1	209	KO	repressed
Cachd1	0.948077	L5-6 ExN 1	209	KO	repressed
Lix1	0.98476	L5-6 ExN 1	209	KO	repressed
Lhfpl3	-0.208758	L5-6 ExN 1	209	KO	repressed
Dgkb	0.265151	L5-6 ExN 1	209	KO	repressed
Sdk1	-0.0969497	L5-6 ExN 1	209	KO	repressed
Phf21b	1.1277	L5-6 ExN 1	209	KO	repressed
Pard3b	1.15184	L5-6 ExN 1	209	KO	repressed
Il1rapl1	0.00646645	L5-6 ExN 1	209	KO	repressed
Abtb2	1.05851	L5-6 ExN 1	209	KO	repressed
Inava	1.13745	L5-6 ExN 1	209	KO	repressed
Utrn	1.15037	L5-6 ExN 1	209	KO	repressed
Gm26618	1.05545	L5-6 ExN 1	209	KO	repressed
Elavl2	0.44421	L5-6 ExN 1	209	KO	repressed
Adamts18	0.137396	L5-6 ExN 1	209	KO	repressed
Gpc5	-0.330172	L5-6 ExN 1	209	KO	repressed
Cacnb2	0.331107	L5-6 ExN 1	209	KO	repressed
Antxr2	0.92711	L5-6 ExN 1	209	KO	repressed
Atf7	1.1253	L5-6 ExN 1	209	KO	repressed
Kcnab1	0.288357	L5-6 ExN 1	209	KO	repressed
Ssbp2	0.362372	L5-6 ExN 1	209	KO	repressed
Cacna2d3	0.583356	L5-6 ExN 1	209	KO	repressed
Dlgap2	0.483407	L5-6 ExN 1	209	KO	repressed
Ptpn4	-0.176193	L5-6 ExN 1	209	KO	repressed
Kcnh7	-0.310769	L5-6 ExN 1	209	KO	repressed
Fgf12	-0.39444	L5-6 ExN 1	209	KO	repressed
Hbp1	1.1007	L5-6 ExN 1	209	KO	repressed
Ntng2	-0.00882307	L5-6 ExN 1	209	KO	repressed
Yes1	1.14829	L5-6 ExN 1	209	KO	repressed
Igf2bp1	1.0763	L5-6 ExN 1	209	KO	repressed
Zfand6	1.06415	L5-6 ExN 1	209	KO	repressed
Mmp14	1.15183	L5-6 ExN 1	209	KO	repressed
Nf2	0.82762	L5-6 ExN 1	209	KO	repressed
Plekhg1	1.11954	L5-6 ExN 1	209	KO	repressed
Diaph2	0.427582	L5-6 ExN 1	209	KO	repressed
Abcd2	0.94687	L5-6 ExN 1	209	KO	repressed
Slit3	-0.107391	L5-6 ExN 1	209	KO	repressed
Pls3	0.487632	L5-6 ExN 1	209	KO	repressed
Maml2	-0.0710381	L5-6 ExN 1	209	KO	repressed
Tet2	1.08723	L5-6 ExN 1	209	KO	repressed
Fam135b	-0.309348	L5-6 ExN 1	209	KO	repressed
B130024G19Rik	1.05158	L5-6 ExN 1	209	KO	repressed
Cntn5	-0.54795	L5-6 ExN 1	209	KO	repressed
Shc3	0.843529	L5-6 ExN 1	209	KO	repressed
Brinp2	-0.243808	L5-6 ExN 1	209	KO	repressed
Mpp6	-0.0234907	L5-6 ExN 1	209	KO	repressed
Col23a1	0.72902	L5-6 ExN 1	209	KO	repressed
Cacna1e	-0.468799	L5-6 ExN 1	209	KO	repressed
Prkdc	0.872678	L5-6 ExN 1	209	KO	repressed
Tead1	1.10604	L5-6 ExN 1	209	KO	repressed
Spon1	0.994205	L5-6 ExN 1	209	KO	repressed
Kcnn3	0.408105	L5-6 ExN 1	209	KO	repressed
Stxbp4	0.813523	L5-6 ExN 1	209	KO	repressed
Nyap2	-0.194647	L5-6 ExN 1	209	KO	repressed
Kdm3a	0.974111	L5-6 ExN 1	209	KO	repressed
Aim2	0.915109	L5-6 ExN 1	209	KO	repressed
Clstn2	-0.391383	L5-6 ExN 1	209	KO	repressed
Pvt1	1.02246	L5-6 ExN 1	209	KO	repressed
Dab1	-0.463918	L5-6 ExN 1	209	KO	repressed
Bmpr1a	0.680313	L5-6 ExN 1	209	KO	repressed
Ypel2	0.807976	L5-6 ExN 1	209	KO	repressed
Mitf	0.770645	L5-6 ExN 1	209	KO	repressed
Fam126a	0.562786	L5-6 ExN 1	209	KO	repressed
Rest	1.05336	L5-6 ExN 1	209	KO	repressed
Plat	1.0787	L5-6 ExN 1	209	KO	repressed
X2610037D02Rik	-0.0736944	L5-6 ExN 1	209	KO	repressed
Kdm6a	0.0105449	L5-6 ExN 1	209	KO	repressed
Rcbtb1	0.357527	L5-6 ExN 1	209	KO	repressed
Robo3	1.1448	L5-6 ExN 1	209	KO	repressed
Kirrel	0.857055	L5-6 ExN 1	209	KO	repressed
Gm49337	0.692064	L5-6 ExN 1	209	KO	repressed
Srrm4	-0.51817	L5-6 ExN 1	209	KO	repressed
Ube2h	-0.0554317	L5-6 ExN 1	209	KO	repressed
Prkd3	0.97487	L5-6 ExN 1	209	KO	repressed
X5730507A11Rik	1.14708	L5-6 ExN 1	209	KO	repressed
Tes	0.514511	L5-6 ExN 1	209	KO	repressed
Rspo3	-0.171586	L5-6 ExN 1	209	KO	repressed
Ift74	1.04464	L5-6 ExN 1	209	KO	repressed
Ino80dos	0.978286	L5-6 ExN 1	209	KO	repressed
Etv6	0.85144	L5-6 ExN 1	209	KO	repressed
Soat1	0.725252	L5-6 ExN 1	209	KO	repressed
Mthfs	0.739201	L5-6 ExN 1	209	KO	repressed
Sema3a	0.18231	L5-6 ExN 1	209	KO	repressed
Lamb1	0.650723	L5-6 ExN 1	209	KO	repressed
Cd46	0.745219	L5-6 ExN 1	209	KO	repressed
Rhobtb3	0.0574483	L5-6 ExN 1	209	KO	repressed
Zfp462	-0.441595	L5-6 ExN 1	209	KO	repressed
Ano6	-0.0332592	L5-6 ExN 1	209	KO	repressed
Slc24a2	-0.0432422	L5-6 ExN 1	209	KO	repressed
Nfix	0.0117825	L5-6 ExN 1	209	KO	repressed
Golim4	0.942626	L5-6 ExN 1	209	KO	repressed
Sipa1l1	0.0264115	L5-6 ExN 1	209	KO	repressed
Boc	0.900466	L5-6 ExN 1	209	KO	repressed
Lnx2	0.831516	L5-6 ExN 1	209	KO	repressed
Asic2	0.141637	L5-6 ExN 1	209	KO	repressed
Trpm3	-1.03658	L5-6 ExN 1	343	WT	repressed
Phf21a	-0.904025	L5-6 ExN 1	343	WT	repressed
X2610307P16Rik	-0.816165	L5-6 ExN 1	343	WT	repressed
Cntnap5b	-0.712672	L5-6 ExN 1	343	WT	repressed
Col11a1	-0.836943	L5-6 ExN 1	343	WT	repressed
Hdac8	-0.907522	L5-6 ExN 1	343	WT	repressed
Gm20754	-0.749802	L5-6 ExN 1	343	WT	repressed
Msi2	-1.0185	L5-6 ExN 1	343	WT	repressed
Grm3	-0.613987	L5-6 ExN 1	343	WT	repressed
Zbtb20	-1.00397	L5-6 ExN 1	343	WT	repressed
Cpne4	-1.10008	L5-6 ExN 1	343	WT	repressed
Akap13	-0.732318	L5-6 ExN 1	343	WT	repressed
Bbx	-0.82127	L5-6 ExN 1	343	WT	repressed
Phldb2	-0.737106	L5-6 ExN 1	343	WT	repressed
Psd3	-1.08246	L5-6 ExN 1	343	WT	repressed
Sntg1	-1.11272	L5-6 ExN 1	343	WT	repressed
Nr6a1os	-0.776211	L5-6 ExN 1	343	WT	repressed
Myt1l	-1.0984	L5-6 ExN 1	343	WT	repressed
Rftn2	-0.613827	L5-6 ExN 1	343	WT	repressed
Cdc14a	-0.900694	L5-6 ExN 1	343	WT	repressed
Pde1c	-1.07389	L5-6 ExN 1	343	WT	repressed
Rcor1	-0.90527	L5-6 ExN 1	343	WT	repressed
Vat1l	-1.104	L5-6 ExN 1	343	WT	repressed
Arid5b	-0.703335	L5-6 ExN 1	343	WT	repressed
Map2k6	-0.622528	L5-6 ExN 1	343	WT	repressed
Pik3r3	-1.1547	L5-6 ExN 1	343	WT	repressed
Slc9a9	-0.792849	L5-6 ExN 1	343	WT	repressed
Tfdp2	-1.06131	L5-6 ExN 1	343	WT	repressed
X2310002F09Rik	-0.777506	L5-6 ExN 1	343	WT	repressed
Dpyd	-0.84894	L5-6 ExN 1	343	WT	repressed
Fat3	-0.906304	L5-6 ExN 1	343	WT	repressed
Unc13c	-1.01962	L5-6 ExN 1	343	WT	repressed
Trerf1	-1.14362	L5-6 ExN 1	343	WT	repressed
Adamts6	-0.778211	L5-6 ExN 1	343	WT	repressed
Fgf14	-0.756383	L5-6 ExN 1	343	WT	repressed
Cachd1	-1.04488	L5-6 ExN 1	343	WT	repressed
Lix1	-1.01457	L5-6 ExN 1	343	WT	repressed
Lhfpl3	-0.879143	L5-6 ExN 1	343	WT	repressed
Dgkb	-1.10585	L5-6 ExN 1	343	WT	repressed
Sdk1	-0.947994	L5-6 ExN 1	343	WT	repressed
Phf21b	-0.778826	L5-6 ExN 1	343	WT	repressed
Pard3b	-0.646297	L5-6 ExN 1	343	WT	repressed
Il1rapl1	-1.00322	L5-6 ExN 1	343	WT	repressed
Abtb2	-0.92884	L5-6 ExN 1	343	WT	repressed
Inava	-0.740911	L5-6 ExN 1	343	WT	repressed
Utrn	-0.661686	L5-6 ExN 1	343	WT	repressed
Gm26618	-0.933333	L5-6 ExN 1	343	WT	repressed
Elavl2	-1.14515	L5-6 ExN 1	343	WT	repressed
Adamts18	-1.06159	L5-6 ExN 1	343	WT	repressed
Gpc5	-0.793162	L5-6 ExN 1	343	WT	repressed
Cacnb2	-1.12356	L5-6 ExN 1	343	WT	repressed
Antxr2	-1.05967	L5-6 ExN 1	343	WT	repressed
Atf7	-0.786856	L5-6 ExN 1	343	WT	repressed
Kcnab1	-1.1125	L5-6 ExN 1	343	WT	repressed
Ssbp2	-1.13067	L5-6 ExN 1	343	WT	repressed
Cacna2d3	-1.15468	L5-6 ExN 1	343	WT	repressed
Dlgap2	-1.14985	L5-6 ExN 1	343	WT	repressed
Ptpn4	-0.900194	L5-6 ExN 1	343	WT	repressed
Kcnh7	-0.807718	L5-6 ExN 1	343	WT	repressed
Fgf12	-0.742627	L5-6 ExN 1	343	WT	repressed
Hbp1	-0.852593	L5-6 ExN 1	343	WT	repressed
Ntng2	-0.995559	L5-6 ExN 1	343	WT	repressed
Yes1	-0.679357	L5-6 ExN 1	343	WT	repressed
Igf2bp1	-0.900346	L5-6 ExN 1	343	WT	repressed
Zfand6	-0.920264	L5-6 ExN 1	343	WT	repressed
Mmp14	-0.646433	L5-6 ExN 1	343	WT	repressed
Nf2	-1.11115	L5-6 ExN 1	343	WT	repressed
Plekhg1	-0.804654	L5-6 ExN 1	343	WT	repressed
Diaph2	-1.1427	L5-6 ExN 1	343	WT	repressed
Abcd2	-1.04578	L5-6 ExN 1	343	WT	repressed
Slit3	-0.941971	L5-6 ExN 1	343	WT	repressed
Pls3	-1.15027	L5-6 ExN 1	343	WT	repressed
Maml2	-0.962587	L5-6 ExN 1	343	WT	repressed
Tet2	-0.880433	L5-6 ExN 1	343	WT	repressed
Fam135b	-0.808772	L5-6 ExN 1	343	WT	repressed
B130024G19Rik	-0.938864	L5-6 ExN 1	343	WT	repressed
Cntn5	-0.606259	L5-6 ExN 1	343	WT	repressed
Shc3	-1.10466	L5-6 ExN 1	343	WT	repressed
Brinp2	-0.855551	L5-6 ExN 1	343	WT	repressed
Mpp6	-0.988048	L5-6 ExN 1	343	WT	repressed
Col23a1	-1.14001	L5-6 ExN 1	343	WT	repressed
Cacna1e	-0.679477	L5-6 ExN 1	343	WT	repressed
Prkdc	-1.09119	L5-6 ExN 1	343	WT	repressed
Tead1	-0.840252	L5-6 ExN 1	343	WT	repressed
Spon1	-1.0057	L5-6 ExN 1	343	WT	repressed
Kcnn3	-1.13951	L5-6 ExN 1	343	WT	repressed
Stxbp4	-1.11643	L5-6 ExN 1	343	WT	repressed
Nyap2	-0.888367	L5-6 ExN 1	343	WT	repressed
Kdm3a	-1.02402	L5-6 ExN 1	343	WT	repressed
Aim2	-1.06742	L5-6 ExN 1	343	WT	repressed
Clstn2	-0.745114	L5-6 ExN 1	343	WT	repressed
Pvt1	-0.97592	L5-6 ExN 1	343	WT	repressed
Dab1	-0.683784	L5-6 ExN 1	343	WT	repressed
Bmpr1a	-1.14817	L5-6 ExN 1	343	WT	repressed
Ypel2	-1.1184	L5-6 ExN 1	343	WT	repressed
Mitf	-1.13002	L5-6 ExN 1	343	WT	repressed
Fam126a	-1.15458	L5-6 ExN 1	343	WT	repressed
Rest	-0.93634	L5-6 ExN 1	343	WT	repressed
Plat	-0.89615	L5-6 ExN 1	343	WT	repressed
X2610037D02Rik	-0.961114	L5-6 ExN 1	343	WT	repressed
Kdm6a	-1.00523	L5-6 ExN 1	343	WT	repressed
Rcbtb1	-1.12962	L5-6 ExN 1	343	WT	repressed
Robo3	-0.703058	L5-6 ExN 1	343	WT	repressed
Kirrel	-1.09867	L5-6 ExN 1	343	WT	repressed
Gm49337	-1.14652	L5-6 ExN 1	343	WT	repressed
Srrm4	-0.634573	L5-6 ExN 1	343	WT	repressed
Ube2h	-0.971131	L5-6 ExN 1	343	WT	repressed
Prkd3	-1.02337	L5-6 ExN 1	343	WT	repressed
X5730507A11Rik	-0.688247	L5-6 ExN 1	343	WT	repressed
Tes	-1.1525	L5-6 ExN 1	343	WT	repressed
Rspo3	-0.903105	L5-6 ExN 1	343	WT	repressed
Ift74	-0.948405	L5-6 ExN 1	343	WT	repressed
Ino80dos	-1.02038	L5-6 ExN 1	343	WT	repressed
Etv6	-1.10121	L5-6 ExN 1	343	WT	repressed
Soat1	-1.14077	L5-6 ExN 1	343	WT	repressed
Mthfs	-1.13784	L5-6 ExN 1	343	WT	repressed
Sema3a	-1.07861	L5-6 ExN 1	343	WT	repressed
Lamb1	-1.15145	L5-6 ExN 1	343	WT	repressed
Cd46	-1.13647	L5-6 ExN 1	343	WT	repressed
Rhobtb3	-1.02749	L5-6 ExN 1	343	WT	repressed
Zfp462	-0.703186	L5-6 ExN 1	343	WT	repressed
Ano6	-0.982956	L5-6 ExN 1	343	WT	repressed
Slc24a2	-0.977677	L5-6 ExN 1	343	WT	repressed
Nfix	-1.00584	L5-6 ExN 1	343	WT	repressed
Golim4	-1.04889	L5-6 ExN 1	343	WT	repressed
Sipa1l1	-1.01294	L5-6 ExN 1	343	WT	repressed
Boc	-1.07623	L5-6 ExN 1	343	WT	repressed
Lnx2	-1.10961	L5-6 ExN 1	343	WT	repressed
Asic2	-1.06327	L5-6 ExN 1	343	WT	repressed
Abcg2	-0.422819	Im L5-6 ExN 2	1993	Het	repressed
Pde1c	-0.264176	Im L5-6 ExN 2	1993	Het	repressed
Mbnl2	-0.279642	Im L5-6 ExN 2	1993	Het	repressed
Hs6st3	-0.309192	Im L5-6 ExN 2	1993	Het	repressed
Fgf14	-0.290578	Im L5-6 ExN 2	1993	Het	repressed
Cdc14a	-0.205309	Im L5-6 ExN 2	1993	Het	repressed
Arid5b	-0.293851	Im L5-6 ExN 2	1993	Het	repressed
Trpm3	-0.324268	Im L5-6 ExN 2	1993	Het	repressed
Col11a1	-0.296929	Im L5-6 ExN 2	1993	Het	repressed
Maml2	-0.27843	Im L5-6 ExN 2	1993	Het	repressed
Gm44593	-0.419999	Im L5-6 ExN 2	1993	Het	repressed
Phf21a	-0.163526	Im L5-6 ExN 2	1993	Het	repressed
Gm20754	-0.374673	Im L5-6 ExN 2	1993	Het	repressed
Cntnap5b	-0.194627	Im L5-6 ExN 2	1993	Het	repressed
Akap13	-0.338097	Im L5-6 ExN 2	1993	Het	repressed
Kcnmb2	-0.172313	Im L5-6 ExN 2	1993	Het	repressed
Adamts6	-0.260774	Im L5-6 ExN 2	1993	Het	repressed
Gabrb2	-0.224235	Im L5-6 ExN 2	1993	Het	repressed
Lef1	-0.307188	Im L5-6 ExN 2	1993	Het	repressed
Bbx	-0.137576	Im L5-6 ExN 2	1993	Het	repressed
Dlgap2	-0.0524956	Im L5-6 ExN 2	1993	Het	repressed
Tfdp2	-0.249491	Im L5-6 ExN 2	1993	Het	repressed
Abcd2	-0.211793	Im L5-6 ExN 2	1993	Het	repressed
Dlg1	-0.174584	Im L5-6 ExN 2	1993	Het	repressed
Rbms2	-0.282922	Im L5-6 ExN 2	1993	Het	repressed
Gli2	-0.371252	Im L5-6 ExN 2	1993	Het	repressed
Sntg1	-0.257448	Im L5-6 ExN 2	1993	Het	repressed
Nr6a1os	-0.313708	Im L5-6 ExN 2	1993	Het	repressed
Gm26618	-0.405563	Im L5-6 ExN 2	1993	Het	repressed
Zfp516	-0.137984	Im L5-6 ExN 2	1993	Het	repressed
Msi2	-0.183434	Im L5-6 ExN 2	1993	Het	repressed
Tet2	-0.258215	Im L5-6 ExN 2	1993	Het	repressed
X2610307P16Rik	-0.224294	Im L5-6 ExN 2	1993	Het	repressed
Myo1e	-0.380354	Im L5-6 ExN 2	1993	Het	repressed
Hbp1	0.00464984	Im L5-6 ExN 2	1993	Het	repressed
Nf2	-0.277725	Im L5-6 ExN 2	1993	Het	repressed
Fyco1	-0.328719	Im L5-6 ExN 2	1993	Het	repressed
Epc1	-0.311927	Im L5-6 ExN 2	1993	Het	repressed
Lix1	-0.245197	Im L5-6 ExN 2	1993	Het	repressed
Srrm4	-0.161684	Im L5-6 ExN 2	1993	Het	repressed
Etv6	-0.183832	Im L5-6 ExN 2	1993	Het	repressed
Fstl5	-0.129399	Im L5-6 ExN 2	1993	Het	repressed
Opcml	-0.463707	Im L5-6 ExN 2	1993	Het	repressed
Fras1	-0.0873403	Im L5-6 ExN 2	1993	Het	repressed
Abtb2	-0.331167	Im L5-6 ExN 2	1993	Het	repressed
X5730507A11Rik	-0.289037	Im L5-6 ExN 2	1993	Het	repressed
Atp7a	-0.208253	Im L5-6 ExN 2	1993	Het	repressed
Esyt1	-0.371551	Im L5-6 ExN 2	1993	Het	repressed
Rftn2	-0.293093	Im L5-6 ExN 2	1993	Het	repressed
Cacna2d3	-0.383982	Im L5-6 ExN 2	1993	Het	repressed
Efna4	-0.243889	Im L5-6 ExN 2	1993	Het	repressed
Cald1	-0.15923	Im L5-6 ExN 2	1993	Het	repressed
Crim1	-0.35753	Im L5-6 ExN 2	1993	Het	repressed
Prmt8	0.0289369	Im L5-6 ExN 2	1993	Het	repressed
Psd3	-0.181304	Im L5-6 ExN 2	1993	Het	repressed
Shroom3	-0.188505	Im L5-6 ExN 2	1993	Het	repressed
Phf21b	-0.40974	Im L5-6 ExN 2	1993	Het	repressed
Zbtb20	-0.314341	Im L5-6 ExN 2	1993	Het	repressed
Ypel2	-0.629188	Im L5-6 ExN 2	1993	Het	repressed
Evc	-0.391429	Im L5-6 ExN 2	1993	Het	repressed
Fkbp14	-0.292121	Im L5-6 ExN 2	1993	Het	repressed
Tead2	-0.616709	Im L5-6 ExN 2	1993	Het	repressed
Antxr1	-0.427265	Im L5-6 ExN 2	1993	Het	repressed
Plat	-0.00225606	Im L5-6 ExN 2	1993	Het	repressed
Atf7	-0.170361	Im L5-6 ExN 2	1993	Het	repressed
Ift74	-0.0291978	Im L5-6 ExN 2	1993	Het	repressed
Phldb2	-0.193577	Im L5-6 ExN 2	1993	Het	repressed
Cachd1	-0.147513	Im L5-6 ExN 2	1993	Het	repressed
Gm10033	-0.29387	Im L5-6 ExN 2	1993	Het	repressed
Gria4	-0.351461	Im L5-6 ExN 2	1993	Het	repressed
Gria3	-0.202572	Im L5-6 ExN 2	1993	Het	repressed
Ino80dos	-0.2865	Im L5-6 ExN 2	1993	Het	repressed
Slit3	0.0153129	Im L5-6 ExN 2	1993	Het	repressed
Nedd9	-0.396501	Im L5-6 ExN 2	1993	Het	repressed
Stxbp4	-0.356388	Im L5-6 ExN 2	1993	Het	repressed
Pde5a	-0.173137	Im L5-6 ExN 2	1993	Het	repressed
Il1rapl1	0.00891232	Im L5-6 ExN 2	1993	Het	repressed
Alpk1	-0.223297	Im L5-6 ExN 2	1993	Het	repressed
Pik3r3	-0.308319	Im L5-6 ExN 2	1993	Het	repressed
Hdac8	-0.36435	Im L5-6 ExN 2	1993	Het	repressed
Rai14	-0.392894	Im L5-6 ExN 2	1993	Het	repressed
Cacna1e	-0.0774901	Im L5-6 ExN 2	1993	Het	repressed
Klhl5	-0.288604	Im L5-6 ExN 2	1993	Het	repressed
Sesn3	-0.321314	Im L5-6 ExN 2	1993	Het	repressed
Slc12a7	-0.29863	Im L5-6 ExN 2	1993	Het	repressed
[truncated: 1,439 more rows]

## Sheet: Figure 2F
	Arx	Ascl1	Atf2	Bach2	Bbx	Bcl11a	Bcl6	Bclaf1	Bptf	Brca1	Chd1	Chd2	Clock	Dlx1	Dlx2	Dlx5	Dlx6	E2f1	E2f2	E2f3	E2f7	Ebf4	Elf2	Elf4	Elk3	Emx1	Emx2	Eomes	Ep300	Erf	Etv5	Etv6	Fli1	Fosl2	Foxg1	Foxm1	Foxo1	Foxp1	Foxp2	Foxp4	Gabpb1	Gli2	Gm28047	Gtf2i	Hbp1	Hes1	Hes6	Hivep2	Hmga2
SI InhN	0.227192	0.202206	0.222832	0.219265	0.209666	0.218898	0.210444	0.216329	0.219509	0.209951	0.214393	0.21353	0.225813	0.23294	0.223158	0.23973	0.247179	0.206563	0.207658	0.210991	0.21007	0.218387	0.214469	0.210707	0.201294	0.202258	0.204661	0.208769	0.218137	0.188003	0.177152	0.213678	0.219096	0.200988	0.207813	0.209273	0.224562	0.210676	0.214321	0.19806	0.197708	0.209718	0.203752	0.216426	0.204015	0.176947	0.206914	0.223641	0.209489
Sst InhN	0.263889	0.214035	0.218106	0.214827	0.210008	0.216986	0.205867	0.214303	0.217841	0.210424	0.213275	0.213177	0.213861	0.235811	0.233669	0.254594	0.246231	0.207044	0.209413	0.209899	0.210444	0.206894	0.215391	0.210648	0.199914	0.197545	0.202119	0.202042	0.220668	0.199413	0.18456	0.214463	0.220728	0.214516	0.209108	0.212382	0.192727	0.195762	0.202339	0.200153	0.208749	0.209297	0.18977	0.216107	0.217277	0.175965	0.199829	0.217696	0.206251
RG_1	0.253692	0.221437	0.251948	0.26013	0.276016	0.235612	0.238645	0.27233	0.260268	0.29779	0.275094	0.273456	0.267708	0.238043	0.247671	0.219748	0.2098	0.30155	0.301237	0.293425	0.299759	0.28474	0.265153	0.262836	0.313689	0.293502	0.315415	0.243113	0.247912	0.316393	0.323793	0.267263	0.25488	0.203101	0.251803	0.293633	0.268524	0.265765	0.277354	0.196981	0.257119	0.291746	0.24073	0.260855	0.219475	0.408766	0.254505	0.235372	0.310531
InhIP_3	0.197251	0.221205	0.185722	0.182781	0.187453	0.18366	0.18102	0.189045	0.18692	0.195634	0.189081	0.189085	0.183708	0.201625	0.204366	0.201213	0.199009	0.19508	0.198747	0.191896	0.197184	0.183642	0.191284	0.188264	0.187831	0.181952	0.186302	0.182592	0.187984	0.18365	0.17448	0.19014	0.186769	0.18293	0.187757	0.19841	0.181487	0.180807	0.186139	0.176366	0.194593	0.190479	0.184074	0.189319	0.188373	0.174452	0.189876	0.18197	0.18981
Im L5-6 ExN_1	0.229088	0.199525	0.258767	0.260474	0.269658	0.276012	0.285788	0.257919	0.25813	0.250378	0.257904	0.261831	0.245876	0.234564	0.239605	0.229324	0.230273	0.249658	0.247792	0.252151	0.247692	0.247442	0.262279	0.245467	0.244526	0.283142	0.251822	0.303457	0.266155	0.240635	0.209375	0.26183	0.251724	0.249145	0.28346	0.254003	0.197025	0.248214	0.266714	0.307193	0.243758	0.25687	0.285949	0.263743	0.281464	0.18512	0.267735	0.262288	0.245954
RG_3	0.188047	0.182224	0.192688	0.19057	0.199145	0.191685	0.190595	0.19739	0.193486	0.205608	0.197627	0.198347	0.191387	0.189121	0.191553	0.183253	0.181955	0.206092	0.206948	0.200945	0.206267	0.199605	0.198265	0.190812	0.201393	0.209674	0.20417	0.211629	0.193597	0.188784	0.192017	0.197756	0.189913	0.182837	0.195549	0.207792	0.180735	0.18818	0.199288	0.20026	0.200591	0.201057	0.191542	0.196211	0.195014	0.184499	0.214045	0.188054	0.200379
InhIP_1	0.241018	0.297288	0.234037	0.232376	0.249578	0.221038	0.223843	0.251033	0.24159	0.266038	0.254151	0.250502	0.240309	0.248963	0.262368	0.224806	0.228122	0.274171	0.273344	0.26529	0.267475	0.252613	0.245864	0.261494	0.280156	0.229399	0.242779	0.22028	0.234804	0.254062	0.296601	0.248398	0.249801	0.211731	0.234701	0.258956	0.248847	0.252481	0.239372	0.197589	0.24886	0.263429	0.240143	0.244066	0.219242	0.257908	0.247012	0.22454	0.275262
CEA-BST InhN	0.187682	0.174452	0.189959	0.189773	0.183015	0.188978	0.18607	0.186363	0.18765	0.183414	0.185234	0.184676	0.192123	0.188286	0.185107	0.192191	0.197298	0.181674	0.182129	0.18365	0.183565	0.188349	0.185593	0.182607	0.177949	0.180052	0.186807	0.183297	0.186882	0.175782	0.173187	0.185381	0.187274	0.185437	0.182184	0.18343	0.204616	0.193827	0.186079	0.181335	0.177338	0.182902	0.176973	0.185624	0.185353	0.171462	0.180158	0.191237	0.183253
Im ExN_3	0.194997	0.18083	0.210794	0.213187	0.207011	0.214641	0.215442	0.204817	0.206903	0.198727	0.203837	0.20407	0.209469	0.1967	0.1964	0.197016	0.198102	0.197299	0.196683	0.200643	0.198318	0.199269	0.205599	0.19539	0.195285	0.21073	0.210014	0.211807	0.20878	0.183351	0.182776	0.204289	0.203861	0.236042	0.211515	0.198237	0.225009	0.212794	0.203495	0.21241	0.188155	0.200633	0.220467	0.206136	0.207718	0.181177	0.204128	0.21596	0.197749
Im L5-6 ExN_2	0.233289	0.201969	0.275109	0.281637	0.268181	0.290089	0.322569	0.264598	0.266274	0.253509	0.263998	0.263112	0.267453	0.244827	0.244958	0.244033	0.245881	0.250351	0.249929	0.256257	0.251477	0.247638	0.267511	0.2431	0.23815	0.263538	0.215455	0.275578	0.271039	0.232866	0.270025	0.265191	0.265169	0.292436	0.293524	0.254998	0.20624	0.282591	0.262197	0.26453	0.235545	0.255731	0.319919	0.266987	0.276263	0.189748	0.246172	0.290663	0.248945
Im ExN_1	0.220738	0.200248	0.234585	0.231637	0.257678	0.238694	0.230903	0.245485	0.24288	0.241623	0.246937	0.252176	0.229468	0.222921	0.232598	0.21064	0.206027	0.249905	0.241765	0.246163	0.239435	0.252958	0.244193	0.241092	0.258013	0.293856	0.272402	0.297583	0.24655	0.242819	0.197104	0.245886	0.234514	0.227742	0.248633	0.239998	0.197157	0.225373	0.256421	0.281372	0.243218	0.252984	0.238717	0.248708	0.261824	0.215342	0.31076	0.22574	0.242021
Im L6 ExN	0.222508	0.189539	0.2474	0.256027	0.235228	0.259216	0.264079	0.234512	0.239064	0.224536	0.230734	0.232337	0.250917	0.233484	0.220554	0.230478	0.231248	0.219006	0.220976	0.226452	0.22534	0.235289	0.236716	0.216904	0.205383	0.228721	0.200754	0.23299	0.242653	0.19405	0.212886	0.23191	0.241122	0.285681	0.24827	0.224544	0.205242	0.260987	0.244668	0.225396	0.200658	0.224805	0.281539	0.236317	0.245119	0.186185	0.21524	0.269037	0.224469
InhIP_2	0.221093	0.285087	0.206291	0.200421	0.208966	0.201185	0.195217	0.213621	0.208949	0.226636	0.214251	0.213197	0.203371	0.235419	0.242494	0.233283	0.230435	0.225643	0.232011	0.219013	0.229655	0.204395	0.216555	0.206309	0.206756	0.197839	0.199811	0.196069	0.209783	0.198291	0.183253	0.215241	0.207225	0.193035	0.209582	0.23117	0.19633	0.192753	0.210331	0.186063	0.222111	0.216258	0.189443	0.213376	0.20771	0.17995	0.215281	0.198192	0.215093
Im InhN_3	0.272786	0.244321	0.223335	0.218059	0.218933	0.222832	0.211247	0.222109	0.225501	0.219983	0.221233	0.222978	0.217288	0.257453	0.255952	0.275762	0.267186	0.217669	0.221019	0.219234	0.220347	0.215324	0.225551	0.229037	0.212836	0.205685	0.217154	0.210659	0.23045	0.224186	0.186419	0.2231	0.22791	0.236832	0.222038	0.224775	0.211828	0.199972	0.213902	0.199143	0.220365	0.219433	0.204441	0.226333	0.229916	0.179493	0.216624	0.220525	0.215363
Lhx8 InhN	0.218669	0.181496	0.207769	0.206182	0.197508	0.206925	0.200603	0.202463	0.20473	0.197761	0.201028	0.200782	0.212177	0.210236	0.202649	0.222914	0.221447	0.195098	0.195907	0.19849	0.197993	0.221731	0.201802	0.203917	0.190867	0.189735	0.199212	0.199997	0.20469	0.184753	0.172968	0.201021	0.206227	0.190045	0.196196	0.197973	0.224157	0.198014	0.202707	0.191267	0.187901	0.197535	0.186311	0.202212	0.199362	0.176731	0.194376	0.210139	0.197827
Im ExN_2	0.237191	0.197722	0.263261	0.260658	0.250687	0.266125	0.273893	0.251896	0.255303	0.244096	0.249955	0.251461	0.255513	0.239872	0.237714	0.231948	0.247552	0.239797	0.240363	0.243377	0.242724	0.25107	0.255728	0.242859	0.229219	0.236932	0.216607	0.266148	0.258957	0.216341	0.200179	0.254699	0.255455	0.229396	0.254666	0.245533	0.224851	0.251627	0.243072	0.237922	0.227518	0.245562	0.263641	0.253876	0.265136	0.185508	0.244833	0.270738	0.241817
RG_2	0.238902	0.217446	0.235517	0.246013	0.26137	0.226447	0.228591	0.255547	0.248268	0.264382	0.260811	0.258902	0.249352	0.227855	0.23787	0.211949	0.204282	0.275526	0.266607	0.270859	0.262644	0.268629	0.246681	0.266723	0.294653	0.275946	0.291178	0.236459	0.238982	0.310653	0.317568	0.251653	0.251062	0.222496	0.242575	0.250527	0.266177	0.251936	0.258547	0.200999	0.247086	0.271987	0.234824	0.247278	0.221573	0.356864	0.257234	0.226764	0.283396
Im InhN_2	0.235244	0.228409	0.220666	0.218632	0.213078	0.220993	0.210086	0.219774	0.221983	0.217067	0.219342	0.218956	0.218647	0.241545	0.234906	0.252969	0.249015	0.214913	0.216742	0.21664	0.217106	0.214644	0.22057	0.220198	0.205247	0.203102	0.211876	0.208026	0.222332	0.214829	0.17588	0.220727	0.224292	0.21649	0.217894	0.219015	0.209828	0.212777	0.22266	0.201511	0.214395	0.215878	0.19682	0.220952	0.225716	0.178924	0.207599	0.219554	0.212289
Im D1-D2 InhN	0.206495	0.189704	0.204499	0.204288	0.197211	0.206041	0.19683	0.202745	0.205235	0.200063	0.202376	0.201866	0.203605	0.209863	0.208183	0.22035	0.224259	0.197778	0.199047	0.199909	0.200093	0.20165	0.204004	0.201247	0.192919	0.19008	0.196649	0.194574	0.205212	0.199982	0.171686	0.204364	0.204902	0.20578	0.201607	0.202599	0.201568	0.202968	0.201014	0.192289	0.200368	0.199402	0.180659	0.204082	0.206064	0.174081	0.190605	0.204268	0.197597
Cajal-Retzius	0.182855	0.174177	0.187885	0.184787	0.184783	0.185595	0.183744	0.184603	0.186138	0.182165	0.183649	0.184018	0.18731	0.181455	0.18091	0.18095	0.182006	0.181192	0.181236	0.182746	0.182438	0.183232	0.18372	0.183898	0.181057	0.185948	0.216554	0.18507	0.185394	0.176734	0.176965	0.183163	0.185615	0.178792	0.180433	0.181784	0.195296	0.178787	0.183032	0.185122	0.17943	0.182656	0.179076	0.18502	0.179768	0.170301	0.187099	0.186284	0.181342
D1-D2 InhN	0.206806	0.182604	0.212863	0.214391	0.199931	0.212847	0.205353	0.206813	0.208686	0.201214	0.206266	0.204082	0.217124	0.205725	0.202993	0.216556	0.225736	0.198323	0.198607	0.202626	0.201174	0.202189	0.205784	0.202457	0.196095	0.198998	0.198435	0.199061	0.206956	0.187065	0.179098	0.206285	0.209917	0.207763	0.19774	0.201863	0.221747	0.244739	0.211448	0.201657	0.19265	0.200639	0.188001	0.206133	0.210564	0.1766	0.1923	0.213532	0.200039
L5-6 ExN_1	0.184966	0.174479	0.193133	0.192834	0.186969	0.193263	0.196533	0.187992	0.189787	0.18475	0.187045	0.186919	0.193569	0.18863	0.183748	0.185682	0.187863	0.183093	0.183592	0.185205	0.185032	0.189848	0.188015	0.184172	0.176901	0.181895	0.180115	0.185405	0.189826	0.176399	0.17783	0.187779	0.189667	0.188831	0.190321	0.184785	0.184918	0.192904	0.186741	0.181691	0.178345	0.184652	0.197491	0.187842	0.188021	0.172965	0.181157	0.197605	0.184797
Im InhN_1	0.223237	0.213612	0.204425	0.202051	0.1992	0.202836	0.19562	0.201952	0.204016	0.199398	0.200863	0.201292	0.202295	0.219703	0.215954	0.22632	0.22557	0.197473	0.198833	0.198811	0.199633	0.198869	0.202368	0.201067	0.192003	0.190587	0.193384	0.192658	0.205383	0.192621	0.174608	0.201661	0.205223	0.196556	0.199124	0.20124	0.1956	0.190317	0.199878	0.190888	0.196333	0.198901	0.186643	0.202893	0.199848	0.175987	0.198354	0.204233	0.197337
L5-6 ExN_2	0.176971	0.16928	0.179001	0.17931	0.175405	0.178405	0.178965	0.176168	0.177092	0.173642	0.17525	0.17531	0.181786	0.174355	0.174377	0.176177	0.177179	0.172917	0.172942	0.174504	0.174013	0.180012	0.17482	0.177717	0.171608	0.173484	0.173745	0.176481	0.176403	0.170321	0.169645	0.174744	0.177891	0.18827	0.174141	0.173385	0.188247	0.177181	0.176421	0.173275	0.170331	0.174148	0.179853	0.175419	0.175096	0.169626	0.173526	0.181435	0.175142
OPC	0.1721	0.172361	0.171304	0.171465	0.171498	0.170615	0.170927	0.17201	0.171252	0.172756	0.172244	0.171601	0.172157	0.170091	0.171404	0.170832	0.170986	0.173072	0.172903	0.17265	0.172831	0.172239	0.171435	0.174591	0.176182	0.169632	0.170519	0.170186	0.170836	0.172508	0.179489	0.17157	0.173582	0.170187	0.170484	0.172211	0.173051	0.172458	0.170812	0.169036	0.171323	0.172214	0.171355	0.171382	0.170484	0.179991	0.171237	0.171135	0.173161
MG	0.16936	0.172134	0.169995	0.169599	0.170566	0.16909	0.168935	0.170935	0.17067	0.171149	0.171173	0.170817	0.170504	0.168912	0.169414	0.168766	0.169026	0.171171	0.171257	0.171247	0.1711	0.169872	0.17024	0.231393	0.20233	0.168618	0.168265	0.168311	0.170141	0.173275	0.168519	0.170561	0.190409	0.16934	0.169416	0.170907	0.169062	0.169185	0.168671	0.170612	0.170352	0.170935	0.168638	0.170407	0.168746	0.168655	0.169662	0.169357	0.170832
[truncated: 122 more columns]

## Sheet: Figure 2G
regulon	RSS	cell_type
Arx	0.263889	Sst InhN
Ascl1	0.214035	Sst InhN
Atf2	0.218106	Sst InhN
Bach2	0.214827	Sst InhN
Bbx	0.210008	Sst InhN
Bcl11a	0.216986	Sst InhN
Bcl6	0.205867	Sst InhN
Bclaf1	0.214303	Sst InhN
Bptf	0.217841	Sst InhN
Brca1	0.210424	Sst InhN
Chd1	0.213275	Sst InhN
Chd2	0.213177	Sst InhN
Clock	0.213861	Sst InhN
Dlx1	0.235811	Sst InhN
Dlx2	0.233669	Sst InhN
Dlx5	0.254594	Sst InhN
Dlx6	0.246231	Sst InhN
E2f1	0.207044	Sst InhN
E2f2	0.209413	Sst InhN
E2f3	0.209899	Sst InhN
E2f7	0.210444	Sst InhN
Ebf4	0.206894	Sst InhN
Elf2	0.215391	Sst InhN
Elf4	0.210648	Sst InhN
Elk3	0.199914	Sst InhN
Emx1	0.197545	Sst InhN
Emx2	0.202119	Sst InhN
Eomes	0.202042	Sst InhN
Ep300	0.220668	Sst InhN
Erf	0.199413	Sst InhN
Etv5	0.18456	Sst InhN
Etv6	0.214463	Sst InhN
Fli1	0.220728	Sst InhN
Fosl2	0.214516	Sst InhN
Foxg1	0.209108	Sst InhN
Foxm1	0.212382	Sst InhN
Foxo1	0.192727	Sst InhN
Foxp1	0.195762	Sst InhN
Foxp2	0.202339	Sst InhN
Foxp4	0.200153	Sst InhN
Gabpb1	0.208749	Sst InhN
Gli2	0.209297	Sst InhN
Gm28047	0.18977	Sst InhN
Gtf2i	0.216107	Sst InhN
Hbp1	0.217277	Sst InhN
Hes1	0.175965	Sst InhN
Hes6	0.199829	Sst InhN
Hivep2	0.217696	Sst InhN
Hmga2	0.206251	Sst InhN
Hmgxb4	0.206933	Sst InhN
Ikzf1	0.218374	Sst InhN
Ilf2	0.209095	Sst InhN
Ilf3	0.212017	Sst InhN
Irf2	0.214547	Sst InhN
Irf5	0.211657	Sst InhN
Irf8	0.214556	Sst InhN
Jun	0.207053	Sst InhN
Klf12	0.222198	Sst InhN
Klf15	0.179959	Sst InhN
Klf3	0.198235	Sst InhN
Klf7	0.224493	Sst InhN
Klf8	0.228341	Sst InhN
Lcorl	0.21699	Sst InhN
Lef1	0.19914	Sst InhN
Lhx1	0.211095	Sst InhN
Lhx5	0.223414	Sst InhN
Lhx9	0.208925	Sst InhN
Maf	0.276055	Sst InhN
Mbnl2	0.223581	Sst InhN
Mecp2	0.214789	Sst InhN
Mef2a	0.221725	Sst InhN
Mef2c	0.232044	Sst InhN
Meis1	0.214846	Sst InhN
Mga	0.211934	Sst InhN
Mitf	0.2103	Sst InhN
Mllt10	0.21188	Sst InhN
Mtf2	0.217124	Sst InhN
Myb	0.205662	Sst InhN
Mybl1	0.208011	Sst InhN
Neurod1	0.210144	Sst InhN
Nfatc1	0.185107	Sst InhN
Nfatc4	0.197376	Sst InhN
Nfe2l2	0.199996	Sst InhN
Nfe2l3	0.216267	Sst InhN
Nfia	0.197947	Sst InhN
Nfib	0.207683	Sst InhN
Nfyc	0.208824	Sst InhN
Nhlh2	0.199091	Sst InhN
Nkx2-1	0.238025	Sst InhN
Nr2c2	0.215118	Sst InhN
Nr2f1	0.211362	Sst InhN
Nr2f2	0.222941	Sst InhN
Nr3c1	0.200821	Sst InhN
Nrf1	0.214289	Sst InhN
Olig1	0.185107	Sst InhN
Otud4	0.210055	Sst InhN
Otx1	0.192303	Sst InhN
Otx2	0.194846	Sst InhN
Pax6	0.208148	Sst InhN
Pbx3	0.19687	Sst InhN
Pdlim5	0.202192	Sst InhN
Phf21a	0.216638	Sst InhN
Plagl1	0.207853	Sst InhN
Pou2f1	0.213322	Sst InhN
Pou3f1	0.212589	Sst InhN
Pou3f2	0.205607	Sst InhN
Pou3f3	0.21605	Sst InhN
Pou6f1	0.220679	Sst InhN
Pou6f2	0.212305	Sst InhN
Rad21	0.21298	Sst InhN
Rarb	0.222273	Sst InhN
Rb1	0.212189	Sst InhN
Rel	0.184902	Sst InhN
Rfx2	0.180179	Sst InhN
Rfx3	0.215472	Sst InhN
Rfx4	0.203339	Sst InhN
Rfx7	0.229031	Sst InhN
Rorb	0.211437	Sst InhN
Rreb1	0.18228	Sst InhN
Runx1	0.221976	Sst InhN
Rxrg	0.220979	Sst InhN
Six3	0.205462	Sst InhN
Six5	0.181728	Sst InhN
Sox1	0.25152	Sst InhN
Sox10	0.208568	Sst InhN
Sox11	0.215879	Sst InhN
Sox13	0.20135	Sst InhN
Sox2	0.241071	Sst InhN
Sox21	0.207005	Sst InhN
Sox4	0.220401	Sst InhN
Sox6	0.213987	Sst InhN
Sox8	0.189927	Sst InhN
Sox9	0.202088	Sst InhN
Sp3	0.222742	Sst InhN
Sp4	0.220194	Sst InhN
Spi1	0.21987	Sst InhN
Srebf1	0.199902	Sst InhN
Srebf2	0.205273	Sst InhN
Stat3	0.21345	Sst InhN
Stat5b	0.224774	Sst InhN
Stat6	0.193576	Sst InhN
Taf1	0.211117	Sst InhN
Tal1	0.217109	Sst InhN
Tcf12	0.219631	Sst InhN
Tcf4	0.217763	Sst InhN
Tcf7l1	0.209308	Sst InhN
Tcf7l2	0.202972	Sst InhN
Tead1	0.211569	Sst InhN
Tfap2b	0.17452	Sst InhN
Tfap2c	0.189177	Sst InhN
Tfdp1	0.209734	Sst InhN
Tfdp2	0.213946	Sst InhN
Tfeb	0.226524	Sst InhN
Thra	0.222469	Sst InhN
Thrb	0.208693	Sst InhN
Ube2k	0.21429	Sst InhN
Zbtb18	0.2063	Sst InhN
Zbtb20	0.210944	Sst InhN
Zeb1	0.210157	Sst InhN
Zfhx2	0.219356	Sst InhN
Zfp148	0.215525	Sst InhN
Zfp280d	0.217598	Sst InhN
Zfp407	0.214874	Sst InhN
Zfp423	0.207967	Sst InhN
Zfp57	0.22299	Sst InhN
Zfp644	0.212948	Sst InhN
Zfp871	0.197582	Sst InhN
Zfp991	0.179306	Sst InhN
Zfx	0.215942	Sst InhN
Zic1	0.222712	Sst InhN
Zic4	0.226456	Sst InhN
Arx	0.229088	Im L5-6 ExN_1
Ascl1	0.199525	Im L5-6 ExN_1
Atf2	0.258767	Im L5-6 ExN_1
Bach2	0.260474	Im L5-6 ExN_1
Bbx	0.269658	Im L5-6 ExN_1
Bcl11a	0.276012	Im L5-6 ExN_1
Bcl6	0.285788	Im L5-6 ExN_1
Bclaf1	0.257919	Im L5-6 ExN_1
Bptf	0.25813	Im L5-6 ExN_1
Brca1	0.250378	Im L5-6 ExN_1
Chd1	0.257904	Im L5-6 ExN_1
Chd2	0.261831	Im L5-6 ExN_1
Clock	0.245876	Im L5-6 ExN_1
Dlx1	0.234564	Im L5-6 ExN_1
Dlx2	0.239605	Im L5-6 ExN_1
Dlx5	0.229324	Im L5-6 ExN_1
Dlx6	0.230273	Im L5-6 ExN_1
E2f1	0.249658	Im L5-6 ExN_1
E2f2	0.247792	Im L5-6 ExN_1
E2f3	0.252151	Im L5-6 ExN_1
E2f7	0.247692	Im L5-6 ExN_1
Ebf4	0.247442	Im L5-6 ExN_1
Elf2	0.262279	Im L5-6 ExN_1
Elf4	0.245467	Im L5-6 ExN_1
Elk3	0.244526	Im L5-6 ExN_1
Emx1	0.283142	Im L5-6 ExN_1
Emx2	0.251822	Im L5-6 ExN_1
Eomes	0.303457	Im L5-6 ExN_1
Ep300	0.266155	Im L5-6 ExN_1
Erf	0.240635	Im L5-6 ExN_1
Etv5	0.209375	Im L5-6 ExN_1
Etv6	0.26183	Im L5-6 ExN_1
Fli1	0.251724	Im L5-6 ExN_1
Fosl2	0.249145	Im L5-6 ExN_1
Foxg1	0.28346	Im L5-6 ExN_1
Foxm1	0.254003	Im L5-6 ExN_1
Foxo1	0.197025	Im L5-6 ExN_1
Foxp1	0.248214	Im L5-6 ExN_1
Foxp2	0.266714	Im L5-6 ExN_1
Foxp4	0.307193	Im L5-6 ExN_1
Gabpb1	0.243758	Im L5-6 ExN_1
Gli2	0.25687	Im L5-6 ExN_1
Gm28047	0.285949	Im L5-6 ExN_1
Gtf2i	0.263743	Im L5-6 ExN_1
Hbp1	0.281464	Im L5-6 ExN_1
Hes1	0.18512	Im L5-6 ExN_1
Hes6	0.267735	Im L5-6 ExN_1
Hivep2	0.262288	Im L5-6 ExN_1
Hmga2	0.245954	Im L5-6 ExN_1
Hmgxb4	0.243561	Im L5-6 ExN_1
Ikzf1	0.246157	Im L5-6 ExN_1
Ilf2	0.250134	Im L5-6 ExN_1
Ilf3	0.254946	Im L5-6 ExN_1
Irf2	0.23231	Im L5-6 ExN_1
Irf5	0.220935	Im L5-6 ExN_1
Irf8	0.249721	Im L5-6 ExN_1
Jun	0.24944	Im L5-6 ExN_1
Klf12	0.260738	Im L5-6 ExN_1
Klf15	0.183494	Im L5-6 ExN_1
Klf3	0.269592	Im L5-6 ExN_1
Klf7	0.259176	Im L5-6 ExN_1
Klf8	0.245542	Im L5-6 ExN_1
Lcorl	0.255582	Im L5-6 ExN_1
Lef1	0.27218	Im L5-6 ExN_1
Lhx1	0.23975	Im L5-6 ExN_1
Lhx5	0.228119	Im L5-6 ExN_1
Lhx9	0.28575	Im L5-6 ExN_1
Maf	0.239646	Im L5-6 ExN_1
Mbnl2	0.246045	Im L5-6 ExN_1
Mecp2	0.257525	Im L5-6 ExN_1
Mef2a	0.253266	Im L5-6 ExN_1
Mef2c	0.243898	Im L5-6 ExN_1
Meis1	0.246616	Im L5-6 ExN_1
Mga	0.258784	Im L5-6 ExN_1
Mitf	0.250484	Im L5-6 ExN_1
Mllt10	0.259738	Im L5-6 ExN_1
Mtf2	0.269152	Im L5-6 ExN_1
Myb	0.238073	Im L5-6 ExN_1
Mybl1	0.243961	Im L5-6 ExN_1
Neurod1	0.301653	Im L5-6 ExN_1
Nfatc1	0.193269	Im L5-6 ExN_1
Nfatc4	0.233024	Im L5-6 ExN_1
Nfe2l2	0.235574	Im L5-6 ExN_1
Nfe2l3	0.25084	Im L5-6 ExN_1
Nfia	0.280731	Im L5-6 ExN_1
Nfib	0.276413	Im L5-6 ExN_1
Nfyc	0.250331	Im L5-6 ExN_1
Nhlh2	0.27887	Im L5-6 ExN_1
Nkx2-1	0.229647	Im L5-6 ExN_1
Nr2c2	0.255724	Im L5-6 ExN_1
Nr2f1	0.272204	Im L5-6 ExN_1
Nr2f2	0.25715	Im L5-6 ExN_1
Nr3c1	0.223961	Im L5-6 ExN_1
Nrf1	0.256205	Im L5-6 ExN_1
Olig1	0.200325	Im L5-6 ExN_1
Otud4	0.251297	Im L5-6 ExN_1
Otx1	0.275996	Im L5-6 ExN_1
Otx2	0.201927	Im L5-6 ExN_1
Pax6	0.251714	Im L5-6 ExN_1
Pbx3	0.256383	Im L5-6 ExN_1
Pdlim5	0.222969	Im L5-6 ExN_1
Phf21a	0.261456	Im L5-6 ExN_1
Plagl1	0.25164	Im L5-6 ExN_1
Pou2f1	0.260577	Im L5-6 ExN_1
Pou3f1	0.274606	Im L5-6 ExN_1
Pou3f2	0.266156	Im L5-6 ExN_1
Pou3f3	0.268718	Im L5-6 ExN_1
Pou6f1	0.282481	Im L5-6 ExN_1
Pou6f2	0.236421	Im L5-6 ExN_1
Rad21	0.256712	Im L5-6 ExN_1
Rarb	0.249559	Im L5-6 ExN_1
Rb1	0.262432	Im L5-6 ExN_1
Rel	0.193129	Im L5-6 ExN_1
Rfx2	0.20528	Im L5-6 ExN_1
Rfx3	0.261307	Im L5-6 ExN_1
Rfx4	0.230315	Im L5-6 ExN_1
Rfx7	0.238209	Im L5-6 ExN_1
Rorb	0.214138	Im L5-6 ExN_1
Rreb1	0.200904	Im L5-6 ExN_1
Runx1	0.250791	Im L5-6 ExN_1
Rxrg	0.24599	Im L5-6 ExN_1
Six3	0.241229	Im L5-6 ExN_1
Six5	0.196346	Im L5-6 ExN_1
Sox1	0.215889	Im L5-6 ExN_1
Sox10	0.214727	Im L5-6 ExN_1
Sox11	0.289514	Im L5-6 ExN_1
Sox13	0.237163	Im L5-6 ExN_1
Sox2	0.22229	Im L5-6 ExN_1
Sox21	0.256997	Im L5-6 ExN_1
Sox4	0.275222	Im L5-6 ExN_1
Sox6	0.252803	Im L5-6 ExN_1
Sox8	0.25849	Im L5-6 ExN_1
Sox9	0.248356	Im L5-6 ExN_1
Sp3	0.252935	Im L5-6 ExN_1
Sp4	0.243253	Im L5-6 ExN_1
Spi1	0.253162	Im L5-6 ExN_1
Srebf1	0.249354	Im L5-6 ExN_1
Srebf2	0.256046	Im L5-6 ExN_1
Stat3	0.221588	Im L5-6 ExN_1
Stat5b	0.215555	Im L5-6 ExN_1
Stat6	0.211177	Im L5-6 ExN_1
Taf1	0.248665	Im L5-6 ExN_1
Tal1	0.253761	Im L5-6 ExN_1
Tcf12	0.270701	Im L5-6 ExN_1
Tcf4	0.28817	Im L5-6 ExN_1
Tcf7l1	0.251567	Im L5-6 ExN_1
Tcf7l2	0.22862	Im L5-6 ExN_1
Tead1	0.254822	Im L5-6 ExN_1
Tfap2b	0.192496	Im L5-6 ExN_1
Tfap2c	0.231945	Im L5-6 ExN_1
Tfdp1	0.248209	Im L5-6 ExN_1
Tfdp2	0.266968	Im L5-6 ExN_1
Tfeb	0.184021	Im L5-6 ExN_1
Thra	0.262709	Im L5-6 ExN_1
Thrb	0.308676	Im L5-6 ExN_1
Ube2k	0.25459	Im L5-6 ExN_1
Zbtb18	0.299403	Im L5-6 ExN_1
Zbtb20	0.252697	Im L5-6 ExN_1
Zeb1	0.246396	Im L5-6 ExN_1
Zfhx2	0.262562	Im L5-6 ExN_1
Zfp148	0.260234	Im L5-6 ExN_1
Zfp280d	0.260002	Im L5-6 ExN_1
Zfp407	0.258784	Im L5-6 ExN_1
Zfp423	0.2542	Im L5-6 ExN_1
Zfp57	0.259556	Im L5-6 ExN_1
Zfp644	0.250265	Im L5-6 ExN_1
Zfp871	0.216431	Im L5-6 ExN_1
Zfp991	0.186872	Im L5-6 ExN_1
Zfx	0.256631	Im L5-6 ExN_1
Zic1	0.233831	Im L5-6 ExN_1
Zic4	0.230365	Im L5-6 ExN_1
Arx	0.184966	L5-6 ExN_1
Ascl1	0.174479	L5-6 ExN_1
Atf2	0.193133	L5-6 ExN_1
Bach2	0.192834	L5-6 ExN_1
Bbx	0.186969	L5-6 ExN_1
Bcl11a	0.193263	L5-6 ExN_1
Bcl6	0.196533	L5-6 ExN_1
Bclaf1	0.187992	L5-6 ExN_1
Bptf	0.189787	L5-6 ExN_1
Brca1	0.18475	L5-6 ExN_1
Chd1	0.187045	L5-6 ExN_1
Chd2	0.186919	L5-6 ExN_1
Clock	0.193569	L5-6 ExN_1
Dlx1	0.18863	L5-6 ExN_1
Dlx2	0.183748	L5-6 ExN_1
Dlx5	0.185682	L5-6 ExN_1
Dlx6	0.187863	L5-6 ExN_1
E2f1	0.183093	L5-6 ExN_1
E2f2	0.183592	L5-6 ExN_1
E2f3	0.185205	L5-6 ExN_1
E2f7	0.185032	L5-6 ExN_1
Ebf4	0.189848	L5-6 ExN_1
Elf2	0.188015	L5-6 ExN_1
Elf4	0.184172	L5-6 ExN_1
Elk3	0.176901	L5-6 ExN_1
Emx1	0.181895	L5-6 ExN_1
Emx2	0.180115	L5-6 ExN_1
Eomes	0.185405	L5-6 ExN_1
Ep300	0.189826	L5-6 ExN_1
Erf	0.176399	L5-6 ExN_1
Etv5	0.17783	L5-6 ExN_1
Etv6	0.187779	L5-6 ExN_1
Fli1	0.189667	L5-6 ExN_1
Fosl2	0.188831	L5-6 ExN_1
Foxg1	0.190321	L5-6 ExN_1
Foxm1	0.184785	L5-6 ExN_1
Foxo1	0.184918	L5-6 ExN_1
Foxp1	0.192904	L5-6 ExN_1
Foxp2	0.186741	L5-6 ExN_1
Foxp4	0.181691	L5-6 ExN_1
Gabpb1	0.178345	L5-6 ExN_1
Gli2	0.184652	L5-6 ExN_1
Gm28047	0.197491	L5-6 ExN_1
Gtf2i	0.187842	L5-6 ExN_1
Hbp1	0.188021	L5-6 ExN_1
Hes1	0.172965	L5-6 ExN_1
Hes6	0.181157	L5-6 ExN_1
Hivep2	0.197605	L5-6 ExN_1
Hmga2	0.184797	L5-6 ExN_1
Hmgxb4	0.186222	L5-6 ExN_1
Ikzf1	0.19439	L5-6 ExN_1
Ilf2	0.184338	L5-6 ExN_1
Ilf3	0.186667	L5-6 ExN_1
Irf2	0.182667	L5-6 ExN_1
Irf5	0.189367	L5-6 ExN_1
Irf8	0.185976	L5-6 ExN_1
Jun	0.182167	L5-6 ExN_1
Klf12	0.188518	L5-6 ExN_1
Klf15	0.17586	L5-6 ExN_1
Klf3	0.184606	L5-6 ExN_1
Klf7	0.196427	L5-6 ExN_1
Klf8	0.200169	L5-6 ExN_1
Lcorl	0.191838	L5-6 ExN_1
Lef1	0.183023	L5-6 ExN_1
Lhx1	0.185619	L5-6 ExN_1
Lhx5	0.185957	L5-6 ExN_1
Lhx9	0.190513	L5-6 ExN_1
Maf	0.192179	L5-6 ExN_1
Mbnl2	0.192407	L5-6 ExN_1
Mecp2	0.186842	L5-6 ExN_1
Mef2a	0.194	L5-6 ExN_1
Mef2c	0.200426	L5-6 ExN_1
Meis1	0.18691	L5-6 ExN_1
Mga	0.190472	L5-6 ExN_1
Mitf	0.181672	L5-6 ExN_1
Mllt10	0.187322	L5-6 ExN_1
Mtf2	0.18895	L5-6 ExN_1
Myb	0.182914	L5-6 ExN_1
Mybl1	0.183365	L5-6 ExN_1
Neurod1	0.187728	L5-6 ExN_1
Nfatc1	0.18088	L5-6 ExN_1
Nfatc4	0.186405	L5-6 ExN_1
Nfe2l2	0.176875	L5-6 ExN_1
Nfe2l3	0.201604	L5-6 ExN_1
Nfia	0.18761	L5-6 ExN_1
Nfib	0.189721	L5-6 ExN_1
Nfyc	0.18545	L5-6 ExN_1
Nhlh2	0.192306	L5-6 ExN_1
Nkx2-1	0.18693	L5-6 ExN_1
Nr2c2	0.187854	L5-6 ExN_1
Nr2f1	0.188652	L5-6 ExN_1
Nr2f2	0.194539	L5-6 ExN_1
Nr3c1	0.197032	L5-6 ExN_1
Nrf1	0.186623	L5-6 ExN_1
Olig1	0.182093	L5-6 ExN_1
Otud4	0.186288	L5-6 ExN_1
Otx1	0.181634	L5-6 ExN_1
Otx2	0.184535	L5-6 ExN_1
Pax6	0.185404	L5-6 ExN_1
Pbx3	0.184542	L5-6 ExN_1
Pdlim5	0.185642	L5-6 ExN_1
Phf21a	0.188728	L5-6 ExN_1
Plagl1	0.186366	L5-6 ExN_1
Pou2f1	0.186698	L5-6 ExN_1
Pou3f1	0.189296	L5-6 ExN_1
Pou3f2	0.185476	L5-6 ExN_1
Pou3f3	0.184761	L5-6 ExN_1
Pou6f1	0.193782	L5-6 ExN_1
Pou6f2	0.207208	L5-6 ExN_1
Rad21	0.186274	L5-6 ExN_1
Rarb	0.196327	L5-6 ExN_1
Rb1	0.189657	L5-6 ExN_1
Rel	0.173693	L5-6 ExN_1
Rfx2	0.175943	L5-6 ExN_1
Rfx3	0.190654	L5-6 ExN_1
Rfx4	0.182045	L5-6 ExN_1
Rfx7	0.189031	L5-6 ExN_1
Rorb	0.204681	L5-6 ExN_1
Rreb1	0.178616	L5-6 ExN_1
Runx1	0.187718	L5-6 ExN_1
Rxrg	0.197606	L5-6 ExN_1
Six3	0.180176	L5-6 ExN_1
Six5	0.174371	L5-6 ExN_1
Sox1	0.183161	L5-6 ExN_1
Sox10	0.187988	L5-6 ExN_1
Sox11	0.187764	L5-6 ExN_1
Sox13	0.186398	L5-6 ExN_1
Sox2	0.181811	L5-6 ExN_1
Sox21	0.176881	L5-6 ExN_1
Sox4	0.187687	L5-6 ExN_1
Sox6	0.183634	L5-6 ExN_1
Sox8	0.183716	L5-6 ExN_1
Sox9	0.180568	L5-6 ExN_1
Sp3	0.186509	L5-6 ExN_1
Sp4	0.185661	L5-6 ExN_1
Spi1	0.186756	L5-6 ExN_1
Srebf1	0.180475	L5-6 ExN_1
Srebf2	0.182951	L5-6 ExN_1
Stat3	0.177505	L5-6 ExN_1
Stat5b	0.194049	L5-6 ExN_1
Stat6	0.175744	L5-6 ExN_1
Taf1	0.186983	L5-6 ExN_1
Tal1	0.18388	L5-6 ExN_1
Tcf12	0.1861	L5-6 ExN_1
Tcf4	0.186861	L5-6 ExN_1
Tcf7l1	0.185734	L5-6 ExN_1
Tcf7l2	0.183939	L5-6 ExN_1
Tead1	0.186045	L5-6 ExN_1
Tfap2b	0.174262	L5-6 ExN_1
Tfap2c	0.178772	L5-6 ExN_1
Tfdp1	0.184695	L5-6 ExN_1
Tfdp2	0.186684	L5-6 ExN_1
Tfeb	0.18735	L5-6 ExN_1
Thra	0.196911	L5-6 ExN_1
Thrb	0.189145	L5-6 ExN_1
Ube2k	0.189203	L5-6 ExN_1
Zbtb18	0.190331	L5-6 ExN_1
Zbtb20	0.184678	L5-6 ExN_1
Zeb1	0.184149	L5-6 ExN_1
Zfhx2	0.194466	L5-6 ExN_1
Zfp148	0.188906	L5-6 ExN_1
Zfp280d	0.188215	L5-6 ExN_1
Zfp407	0.187641	L5-6 ExN_1
Zfp423	0.187346	L5-6 ExN_1
Zfp57	0.196991	L5-6 ExN_1
Zfp644	0.186848	L5-6 ExN_1
Zfp871	0.179137	L5-6 ExN_1
Zfp991	0.176988	L5-6 ExN_1
Zfx	0.185461	L5-6 ExN_1
Zic1	0.189663	L5-6 ExN_1
Zic4	0.191202	L5-6 ExN_1

## Sheet: Figure 3B,C,F,G
cellbarcode	sample	genotype	cell_type	class	age	pseudotime
AAACCATAGCATTCGACGGGTAGGATAAG_1	WT_1	WT	RG_1	progenitor	E14	2.27636
AAACCATAGCTAAGAGAAGTAAGTCCTGA_1	WT_1	WT	Im L5-6 ExN_1	excitatory	E14	31.3828
AAACCATAGCTTGCGCCGCCAGCTAGCGG_1	WT_1	WT	RG_3	progenitor	E14	18.4813
AAACCATAGGCCATTCTCCGCATATGAGC_1	WT_1	WT	RG_1	progenitor	E14	1.50088
AAACCATAGTAGAATTAACTTGGCAAGCC_1	WT_1	WT	Im L5-6 ExN_1	excitatory	E14	30.0227
AAACCATAGTTACCGAGGCAGAGGAGAAT_1	WT_1	WT	Im ExN_3	excitatory	E14	31.913
AAACCATAGTTACCGAGGCCCGTATGATT_1	WT_1	WT	Im L5-6 ExN_2	excitatory	E14	35.7007
AAACCATAGTTACCGAGGCTATTGCTGGA_1	WT_1	WT	Im ExN_1	excitatory	E14	19.4077
AAACCATAGTTACCGAGGCTCCGGCTTAT_1	WT_1	WT	Im L5-6 ExN_1	excitatory	E14	29.8243
AAACCATAGTTGACTTCAGAGTTCTCATG_1	WT_1	WT	RG_1	progenitor	E14	2.07724
AAACTCCAAACTCAATAGGAAGTAGCTCA_1	WT_1	WT	Im L5-6 ExN_2	excitatory	E14	30.3487
AAACTCCAAACTCAATAGGCGTTACCGCT_1	WT_1	WT	Im L6 ExN	excitatory	E14	39.4685
AAACTCCAACTTGCGCCGCAGATTACGTT_1	WT_1	WT	Im L5-6 ExN_1	excitatory	E14	26.6311
AAACTCCAAGCCATTCTCCCAGCTAGCGG_1	WT_1	WT	Im L5-6 ExN_1	excitatory	E14	25.0874
AAACTGAACACTCAATAGGTAAGTCCTGA_1	WT_1	WT	Im L5-6 ExN_1	excitatory	E14	31.1287
AAACTGAACCATTCGACGGAGTTCTCATG_1	WT_1	WT	Im L6 ExN	excitatory	E14	38.4018
AAACTGAACCTAAGAGAAGCGTTACCGCT_1	WT_1	WT	Im L5-6 ExN_2	excitatory	E14	35.8797
AAACTGAACCTTGCGCCGCTCGGATTCGG_1	WT_1	WT	Im ExN_2	excitatory	E14	37.5138
AAACTGAACGCCATTCTCCCCAGATACGG_1	WT_1	WT	RG_2	progenitor	E14	11.1242
AAACTGAACGCCATTCTCCGCATATGAGC_1	WT_1	WT	Im ExN_3	excitatory	E14	35.9645
AAACTGAACTTACCGAGGCCAGCTAGCGG_1	WT_1	WT	RG_2	progenitor	E14	4.25304
AAACTGAACTTACCGAGGCTCCGGCTTAT_1	WT_1	WT	RG_1	progenitor	E14	5.53056
AAAGCTGATACTCAATAGGTAAGTCCTGA_1	WT_1	WT	Im L5-6 ExN_2	excitatory	E14	37.7923
AAAGCTGATCATTCGACGGAGAGGAGAAT_1	WT_1	WT	Im ExN_2	excitatory	E14	29.8291
AAAGCTGATCTAAGAGAAGAGTTCTCATG_1	WT_1	WT	Im ExN_1	excitatory	E14	21.8749
AAAGCTGATCTAAGAGAAGCGTCGAGCGC_1	WT_1	WT	Im L5-6 ExN_2	excitatory	E14	32.8699
AAAGCTGATCTTGCGCCGCCAGCTAGCGG_1	WT_1	WT	RG_1	progenitor	E14	6.01454
AAAGCTGATCTTGCGCCGCTCCGGCTTAT_1	WT_1	WT	RG_2	progenitor	E14	11.912
AAATCGTTCACTCAATAGGCTAAGCCTTG_1	WT_1	WT	Im ExN_1	excitatory	E14	22.4527
AAATCGTTCACTCAATAGGTAAGTCCTGA_1	WT_1	WT	Im L5-6 ExN_1	excitatory	E14	25.6218
AAATCGTTCCTTGCGCCGCCGTTACCGCT_1	WT_1	WT	RG_2	progenitor	E14	6.5805
AAATCGTTCCTTGCGCCGCTTGATTGGCG_1	WT_1	WT	Im L5-6 ExN_1	excitatory	E14	27.5522
AAATCGTTCTAGAATTAACGTAGGATAAG_1	WT_1	WT	Im L6 ExN	excitatory	E14	38.9063
AAATCGTTCTTACCGAGGCTATTGCTGGA_1	WT_1	WT	RG_1	progenitor	E14	0.747467
AAATCGTTCTTACCGAGGCTCGGATTCGG_1	WT_1	WT	L5-6 ExN_1	excitatory	E14	41.1491
AAATCGTTCTTGACTTCAGCTAAGCCTTG_1	WT_1	WT	Im L5-6 ExN_2	excitatory	E14	33.2632
AAATTCCTCACTCAATAGGTATTGCTGGA_1	WT_1	WT	Im ExN_1	excitatory	E14	22.0774
AAATTCCTCACTCAATAGGTCGGATTCGG_1	WT_1	WT	Im ExN_1	excitatory	E14	24.0664
AAATTCCTCTTACCGAGGCGCATATGAGC_1	WT_1	WT	RG_1	progenitor	E14	1.50796
AACCGCTGTACTCAATAGGCTAAGCCTTG_1	WT_1	WT	Im ExN_2	excitatory	E14	38.71
AACCGCTGTAGAGCTATAAGCATATGAGC_1	WT_1	WT	Im L6 ExN	excitatory	E14	41.7171
AACCGCTGTCATTCGACGGAGATTACGTT_1	WT_1	WT	RG_2	progenitor	E14	5.72359
AACCGCTGTCTTGCGCCGCTTGGCAAGCC_1	WT_1	WT	Im L5-6 ExN_1	excitatory	E14	31.035
AACCGCTGTTTACCGAGGCCCAGATACGG_1	WT_1	WT	RG_1	progenitor	E14	2.19005
AACCGCTGTTTACCGAGGCCCGTATGATT_1	WT_1	WT	Im L5-6 ExN_2	excitatory	E14	36.8404
AACCGCTGTTTGACTTCAGAGTTCTCATG_1	WT_1	WT	Im L5-6 ExN_2	excitatory	E14	38.4773
AACCTCATTCATTCGACGGCGTCGAGCGC_1	WT_1	WT	Im ExN_2	excitatory	E14	37.9176
AACCTCATTCTAAGAGAAGGCGGCTGCGG_1	WT_1	WT	Im L5-6 ExN_2	excitatory	E14	37.5611
AACCTCATTGCCATTCTCCCCAGATACGG_1	WT_1	WT	Im L6 ExN	excitatory	E14	39.799
AACCTCATTGCCATTCTCCTTGATTGGCG_1	WT_1	WT	Im L5-6 ExN_1	excitatory	E14	36.8206
AACCTCATTTAGAATTAACAGTTCTCATG_1	WT_1	WT	Im ExN_2	excitatory	E14	38.7194
AACCTCATTTAGAATTAACGCATATGAGC_1	WT_1	WT	RG_1	progenitor	E14	3.15309
AACCTCATTTTACCGAGGCAAGTAGCTCA_1	WT_1	WT	Im L5-6 ExN_1	excitatory	E14	29.7994
AACGAGCGTACTCAATAGGGTAGGATAAG_1	WT_1	WT	RG_2	progenitor	E14	8.24357
AACGAGCGTCATTCGACGGTCCGGCTTAT_1	WT_1	WT	RG_2	progenitor	E14	10.3643
AACGAGCGTCTTGCGCCGCAACGCGCAGA_1	WT_1	WT	RG_3	progenitor	E14	17.4366
AACGAGCGTCTTGCGCCGCACCAGGCGCA_1	WT_1	WT	Im L5-6 ExN_2	excitatory	E14	33.0083
AACGAGCGTCTTGCGCCGCACTATTCATT_1	WT_1	WT	Im L5-6 ExN_1	excitatory	E14	32.4091
AACGAGCGTCTTGCGCCGCTCGGATTCGG_1	WT_1	WT	Im L5-6 ExN_1	excitatory	E14	25.2168
AACGAGCGTGCCATTCTCCCAGCTAGCGG_1	WT_1	WT	RG_2	progenitor	E14	11.9664
AACGAGCGTGCCATTCTCCCCAGATACGG_1	WT_1	WT	Im L5-6 ExN_1	excitatory	E14	30.4371
AACGAGCGTTTACCGAGGCACCAGGCGCA_1	WT_1	WT	RG_1	progenitor	E14	10.1828
AACGAGCGTTTACCGAGGCCCAGATACGG_1	WT_1	WT	Im L5-6 ExN_1	excitatory	E14	29.9968
AACGAGCGTTTACCGAGGCGTAGGATAAG_1	WT_1	WT	RG_2	progenitor	E14	6.42973
AACGATCATACTCAATAGGCCAGATACGG_1	WT_1	WT	Im L6 ExN	excitatory	E14	37.9256
AACGATCATACTCAATAGGTTGGCAAGCC_1	WT_1	WT	RG_1	progenitor	E14	3.14518
AACGATCATCATTCGACGGTCGCCGCCGG_1	WT_1	WT	Im ExN_1	excitatory	E14	22.5221
AACGATCATCATTCGACGGTTGGCAAGCC_1	WT_1	WT	Im ExN_1	excitatory	E14	17.8383
AACGATCATCTTGCGCCGCAGATTACGTT_1	WT_1	WT	Im L6 ExN	excitatory	E14	43.0425
AACGATCATCTTGCGCCGCCAGCTAGCGG_1	WT_1	WT	Im L5-6 ExN_2	excitatory	E14	34.1818
AACGATCATCTTGCGCCGCTAAGTCCTGA_1	WT_1	WT	Im L5-6 ExN_2	excitatory	E14	34.1158
AACGATCATGCCATTCTCCCTAAGCCTTG_1	WT_1	WT	RG_2	progenitor	E14	5.1181
AACGATCATTAGAATTAACCTAAGCCTTG_1	WT_1	WT	Im L5-6 ExN_2	excitatory	E14	34.3209
AACGATCATTAGAATTAACGTAGGATAAG_1	WT_1	WT	Im ExN_1	excitatory	E14	20.4739
AACGATCATTAGAATTAACTCGGATTCGG_1	WT_1	WT	Im L5-6 ExN_1	excitatory	E14	29.4632
AACGATCATTTACCGAGGCTATTGCTGGA_1	WT_1	WT	RG_2	progenitor	E14	10.1828
AACGCGTCTTTACCGAGGCGTAGGATAAG_1	WT_1	WT	RG_1	progenitor	E14	8.86723
AACGCGTCTTTGACTTCAGCAGCTAGCGG_1	WT_1	WT	RG_2	progenitor	E14	11.2046
AACGTAATCCATTCGACGGAACGCGCAGA_1	WT_1	WT	Im ExN_3	excitatory	E14	35.5011
AACGTAATCCTAAGAGAAGGCATATGAGC_1	WT_1	WT	RG_2	progenitor	E14	9.67505
AACGTAATCCTTGCGCCGCAGAGGAGAAT_1	WT_1	WT	Im L5-6 ExN_2	excitatory	E14	38.4773
AACGTAATCCTTGCGCCGCTCGCCGCCGG_1	WT_1	WT	Im L5-6 ExN_2	excitatory	E14	35.4676
AACGTAATCGCCATTCTCCTCGGATTCGG_1	WT_1	WT	Im L5-6 ExN_1	excitatory	E14	33.2474
AACGTAATCGCCATTCTCCTTGATTGGCG_1	WT_1	WT	RG_1	progenitor	E14	5.64531
AACGTAATCTTACCGAGGCCCGTATGATT_1	WT_1	WT	Im L5-6 ExN_2	excitatory	E14	32.8283
AACGTAATCTTGACTTCAGGCGGCTGCGG_1	WT_1	WT	Im L5-6 ExN_2	excitatory	E14	32.39
AACTAGTTGACTCAATAGGGTAGGATAAG_1	WT_1	WT	L5-6 ExN_1	excitatory	E14	40.9346
AACTAGTTGCATTCGACGGGTAGGATAAG_1	WT_1	WT	Im ExN_2	excitatory	E14	26.7366
AACTAGTTGCTAAGAGAAGACCAGGCGCA_1	WT_1	WT	RG_2	progenitor	E14	9.55609
AACTAGTTGCTTGCGCCGCGTAGGATAAG_1	WT_1	WT	Im ExN_2	excitatory	E14	28.5281
AACTAGTTGGCCATTCTCCCTAAGCCTTG_1	WT_1	WT	Im ExN_2	excitatory	E14	35.7427
AACTAGTTGTTACCGAGGCACCAGGCGCA_1	WT_1	WT	Im ExN_2	excitatory	E14	34.8743
AACTAGTTGTTACCGAGGCGCATATGAGC_1	WT_1	WT	Im L5-6 ExN_2	excitatory	E14	36.8465
AACTAGTTGTTACCGAGGCTTGGCAAGCC_1	WT_1	WT	L5-6 ExN_2	excitatory	E14	39.799
AACTGGCATACTCAATAGGAGAGGAGAAT_1	WT_1	WT	RG_2	progenitor	E14	9.71281
AACTGGCATACTCAATAGGCGTTACCGCT_1	WT_1	WT	RG_2	progenitor	E14	2.27096
AACTGGCATGCCATTCTCCCAGCTAGCGG_1	WT_1	WT	Im ExN_3	excitatory	E14	35.7142
AACTGGCATTTACCGAGGCTAAGTCCTGA_1	WT_1	WT	Im L6 ExN	excitatory	E14	38.4807
AACTTGGATCATTCGACGGCAGCTAGCGG_1	WT_1	WT	Im ExN_2	excitatory	E14	38.6763
AACTTGGATCTAAGAGAAGGCATATGAGC_1	WT_1	WT	Im L6 ExN	excitatory	E14	39.4685
AACTTGGATCTTGCGCCGCGCGGCTGCGG_1	WT_1	WT	RG_3	progenitor	E14	18.4813
AACTTGGATCTTGCGCCGCTTGATTGGCG_1	WT_1	WT	Im ExN_2	excitatory	E14	28.2074
AACTTGGATGCCATTCTCCCCGTATGATT_1	WT_1	WT	Im ExN_2	excitatory	E14	30.6707
AACTTGGATGCCATTCTCCGTAGGATAAG_1	WT_1	WT	Im ExN_1	excitatory	E14	12.3997
AACTTGGATTTACCGAGGCCGTTACCGCT_1	WT_1	WT	Im ExN_3	excitatory	E14	34.7066
AACTTGGATTTACCGAGGCTAAGTCCTGA_1	WT_1	WT	RG_1	progenitor	E14	3.83357
AAGACCTTAACTCAATAGGTAAGTCCTGA_1	WT_1	WT	L5-6 ExN_1	excitatory	E14	40.7432
AAGACCTTACATTCGACGGACCAGGCGCA_1	WT_1	WT	Im ExN_2	excitatory	E14	29.2451
AAGACCTTACATTCGACGGCCAGATACGG_1	WT_1	WT	Im ExN_3	excitatory	E14	32.1224
AAGACCTTACTAAGAGAAGCAGCTAGCGG_1	WT_1	WT	Im ExN_2	excitatory	E14	35.7427
AAGACCTTACTTGCGCCGCGCATATGAGC_1	WT_1	WT	L5-6 ExN_1	excitatory	E14	37.1762
AAGACCTTAGCCATTCTCCAGTTCTCATG_1	WT_1	WT	Im ExN_2	excitatory	E14	33.1226
AAGATGCCTACTCAATAGGCGTTACCGCT_1	WT_1	WT	Im L5-6 ExN_1	excitatory	E14	29.5373
AAGATGCCTAGAGCTATAAGCGGCTGCGG_1	WT_1	WT	Im L5-6 ExN_1	excitatory	E14	23.7653
AAGATGCCTCTTGCGCCGCCAGCTAGCGG_1	WT_1	WT	Im L5-6 ExN_1	excitatory	E14	28.7479
AAGATGCCTGCCATTCTCCAGAGGAGAAT_1	WT_1	WT	RG_2	progenitor	E14	10.4785
AAGATGCCTGCCATTCTCCTTGATTGGCG_1	WT_1	WT	Im L5-6 ExN_2	excitatory	E14	33.3106
AAGATGCCTTTACCGAGGCTTGGCAAGCC_1	WT_1	WT	Im ExN_2	excitatory	E14	36.473
AAGCAGTATACTCAATAGGCCGTATGATT_1	WT_1	WT	Im ExN_2	excitatory	E14	36.8242
AAGCAGTATACTCAATAGGGCATATGAGC_1	WT_1	WT	Im ExN_3	excitatory	E14	37.0459
AAGCAGTATCTTGCGCCGCCTAAGCCTTG_1	WT_1	WT	RG_1	progenitor	E14	4.23904
AAGCAGTATGCCATTCTCCACTATTCATT_1	WT_1	WT	Im L5-6 ExN_2	excitatory	E14	35.7226
AAGCAGTATGCCATTCTCCCTAAGCCTTG_1	WT_1	WT	RG_2	progenitor	E14	10.4532
AAGCAGTATTAGAATTAACTATTGCTGGA_1	WT_1	WT	Im L6 ExN	excitatory	E14	39.799
AAGCAGTATTTACCGAGGCCAGCTAGCGG_1	WT_1	WT	RG_1	progenitor	E14	1.50796
AAGCGCCATCATTCGACGGAGATTACGTT_1	WT_1	WT	Im L5-6 ExN_1	excitatory	E14	29.4472
AAGCGCCATCATTCGACGGCCAGATACGG_1	WT_1	WT	Im L5-6 ExN_2	excitatory	E14	32.7812
AAGCGCCATCTTGCGCCGCAGAGGAGAAT_1	WT_1	WT	Im ExN_1	excitatory	E14	14.2685
AAGCGCCATCTTGCGCCGCCTAAGCCTTG_1	WT_1	WT	Im L5-6 ExN_2	excitatory	E14	30.6627
AAGCGCCATGCCATTCTCCAGATTACGTT_1	WT_1	WT	Im ExN_2	excitatory	E14	35.5892
AAGCGCCATTGCCGGCAGAAGTTCTCATG_1	WT_1	WT	Im ExN_2	excitatory	E14	33.6759
AAGCGCCATTTACCGAGGCAGTTCTCATG_1	WT_1	WT	Im L5-6 ExN_1	excitatory	E14	38.6754
AAGGACGATACTCAATAGGAGAGGAGAAT_1	WT_1	WT	Im L5-6 ExN_2	excitatory	E14	32.6709
AAGGACGATACTCAATAGGTAAGTCCTGA_1	WT_1	WT	Im ExN_2	excitatory	E14	36.7563
AAGGACGATACTCAATAGGTTGGCAAGCC_1	WT_1	WT	Im ExN_3	excitatory	E14	37.5289
AAGGACGATAGAGCTATAAAGATTACGTT_1	WT_1	WT	RG_1	progenitor	E14	3.15799
AAGGACGATCTAAGAGAAGCTAAGCCTTG_1	WT_1	WT	Im ExN_2	excitatory	E14	31.3048
AAGGACGATCTTGCGCCGCGCGGCTGCGG_1	WT_1	WT	RG_2	progenitor	E14	10.1749
AAGGACGATCTTGCGCCGCGTAGGATAAG_1	WT_1	WT	Im L5-6 ExN_1	excitatory	E14	27.6653
AAGGACGATCTTGCGCCGCTCCGGCTTAT_1	WT_1	WT	RG_1	progenitor	E14	4.20511
AAGGACGATTAGAATTAACAACGCGCAGA_1	WT_1	WT	Im L5-6 ExN_2	excitatory	E14	36.2431
AAGGACGATTAGAATTAACAGTTCTCATG_1	WT_1	WT	Im ExN_1	excitatory	E14	26.5
AAGGACGATTAGAATTAACCGTCGAGCGC_1	WT_1	WT	Im L6 ExN	excitatory	E14	40.283
AAGGATATGACTCAATAGGCCGTATGATT_1	WT_1	WT	Im ExN_1	excitatory	E14	22.2821
AAGGATATGCATTCGACGGAAGTAGCTCA_1	WT_1	WT	RG_2	progenitor	E14	7.82218
AAGGATATGCTTGCGCCGCCGTCGAGCGC_1	WT_1	WT	RG_1	progenitor	E14	10.1828
AAGGATATGGCCATTCTCCGCATATGAGC_1	WT_1	WT	RG_1	progenitor	E14	0.852891
AAGGATATGTAGAATTAACTCCGGCTTAT_1	WT_1	WT	Im L5-6 ExN_1	excitatory	E14	27.2048
AAGGATTACCATTCGACGGTCCGGCTTAT_1	WT_1	WT	Im L5-6 ExN_2	excitatory	E14	34.5995
AAGGATTACCTTGCGCCGCGCGGCTGCGG_1	WT_1	WT	RG_3	progenitor	E14	18.3399
AAGGATTACCTTGCGCCGCTTGGCAAGCC_1	WT_1	WT	Im L5-6 ExN_2	excitatory	E14	35.7527
AAGGATTACTTACCGAGGCAGAGGAGAAT_1	WT_1	WT	RG_2	progenitor	E14	8.01819
AAGGATTACTTACCGAGGCCAGCTAGCGG_1	WT_1	WT	Im L5-6 ExN_1	excitatory	E14	23.5834
AAGGCTACTCATTCGACGGCGTCGAGCGC_1	WT_1	WT	Im ExN_2	excitatory	E14	37.8843
AAGGCTACTCATTCGACGGCTAAGCCTTG_1	WT_1	WT	Im L5-6 ExN_2	excitatory	E14	37.1465
AAGGCTACTGCCATTCTCCCTAAGCCTTG_1	WT_1	WT	Im L6 ExN	excitatory	E14	38.5132
AAGGCTACTGCCATTCTCCGTAGGATAAG_1	WT_1	WT	Im ExN_3	excitatory	E14	36.7659
AAGGCTACTTAGAATTAACAGATTACGTT_1	WT_1	WT	Im L5-6 ExN_1	excitatory	E14	27.5906
AAGGCTACTTTACCGAGGCAGATTACGTT_1	WT_1	WT	L5-6 ExN_1	excitatory	E14	41.1317
AAGTACGTTACTCAATAGGTTGATTGGCG_1	WT_1	WT	RG_1	progenitor	E14	2.27641
AAGTACGTTCATTCGACGGAGATTACGTT_1	WT_1	WT	Im ExN_1	excitatory	E14	19.8825
AAGTACGTTCTAAGAGAAGAGAGGAGAAT_1	WT_1	WT	RG_1	progenitor	E14	6.64607
AAGTACGTTCTAAGAGAAGTTGATTGGCG_1	WT_1	WT	Im L5-6 ExN_1	excitatory	E14	29.8291
AAGTACGTTCTTGCGCCGCTTGATTGGCG_1	WT_1	WT	Im L5-6 ExN_1	excitatory	E14	26.2339
AAGTACGTTTTACCGAGGCCGTTACCGCT_1	WT_1	WT	RG_2	progenitor	E14	6.841
AAGTACGTTTTACCGAGGCTTGATTGGCG_1	WT_1	WT	RG_2	progenitor	E14	5.4175
AAGTACGTTTTACCGAGGCTTGGCAAGCC_1	WT_1	WT	Im ExN_2	excitatory	E14	33.0208
AAGTATTGGACTCAATAGGCTAAGCCTTG_1	WT_1	WT	Im L5-6 ExN_2	excitatory	E14	36.2563
AAGTATTGGCATTCGACGGTATTGCTGGA_1	WT_1	WT	Im L5-6 ExN_1	excitatory	E14	26.093
AAGTATTGGCTTGCGCCGCCTAAGCCTTG_1	WT_1	WT	RG_2	progenitor	E14	2.19005
AAGTATTGGTAGAATTAACTTGGCAAGCC_1	WT_1	WT	Im L5-6 ExN_1	excitatory	E14	26.9242
AAGTTCTTGACTCAATAGGAGTTCTCATG_1	WT_1	WT	Im ExN_1	excitatory	E14	21.8076
AAGTTCTTGACTCAATAGGTCCGGCTTAT_1	WT_1	WT	Im ExN_2	excitatory	E14	32.5601
AAGTTCTTGACTCAATAGGTTGGCAAGCC_1	WT_1	WT	Im L6 ExN	excitatory	E14	39.3762
AAGTTCTTGAGAGCTATAATCGGATTCGG_1	WT_1	WT	L5-6 ExN_2	excitatory	E14	40.0052
AAGTTCTTGCATTCGACGGAGAGGAGAAT_1	WT_1	WT	RG_2	progenitor	E14	10.3037
AAGTTCTTGCTTGCGCCGCAGAGGAGAAT_1	WT_1	WT	RG_2	progenitor	E14	10.6516
AAGTTCTTGCTTGCGCCGCGTAGGATAAG_1	WT_1	WT	Im ExN_1	excitatory	E14	18.6761
AAGTTCTTGTAGAATTAACCTAAGCCTTG_1	WT_1	WT	RG_2	progenitor	E14	8.39599
AAGTTCTTGTAGAATTAACGCGGCTGCGG_1	WT_1	WT	Im L6 ExN	excitatory	E14	37.3517
AATACCGAACATTCGACGGCGTCGAGCGC_1	WT_1	WT	Im L5-6 ExN_2	excitatory	E14	33.6046
AATACCGAACATTCGACGGTCGCCGCCGG_1	WT_1	WT	Im L5-6 ExN_2	excitatory	E14	33.9873
AATACCGAACTTGCGCCGCTTGGCAAGCC_1	WT_1	WT	Im ExN_1	excitatory	E14	22.4136
AATACCGAAGCCATTCTCCGCATATGAGC_1	WT_1	WT	Im L5-6 ExN_2	excitatory	E14	39.799
AATACCGAATAGAATTAACCCAGATACGG_1	WT_1	WT	Im L5-6 ExN_1	excitatory	E14	29.9526
AATCCAGTACTAAGAGAAGTAAGTCCTGA_1	WT_1	WT	RG_1	progenitor	E14	9.69027
AATCCAGTACTTGCGCCGCCTAAGCCTTG_1	WT_1	WT	Im ExN_3	excitatory	E14	38.4794
AATCCAGTACTTGCGCCGCGCGGCTGCGG_1	WT_1	WT	Im ExN_2	excitatory	E14	38.1545
AATCCAGTATAGAATTAACAACGCGCAGA_1	WT_1	WT	Im L5-6 ExN_1	excitatory	E14	29.7465
AATCCAGTATTACCGAGGCTCCGGCTTAT_1	WT_1	WT	Im L5-6 ExN_2	excitatory	E14	35.5441
AATCCAGTATTGACTTCAGTCCGGCTTAT_1	WT_1	WT	RG_3	progenitor	E14	18.3399
AATCCAGTATTGACTTCAGTTGGCAAGCC_1	WT_1	WT	RG_3	progenitor	E14	16.134
AATTCATCGCATTCGACGGAACGCGCAGA_1	WT_1	WT	Im ExN_2	excitatory	E14	33.2474
AATTCATCGCATTCGACGGCTAAGCCTTG_1	WT_1	WT	RG_1	progenitor	E14	3.45765
AATTCATCGCTTGCGCCGCACCAGGCGCA_1	WT_1	WT	Im ExN_1	excitatory	E14	18.9985
AATTCATCGCTTGCGCCGCACTATTCATT_1	WT_1	WT	Im ExN_1	excitatory	E14	18.2364
AATTCATCGCTTGCGCCGCTAAGTCCTGA_1	WT_1	WT	Im ExN_3	excitatory	E14	39.799
AATTCATCGCTTGCGCCGCTTGGCAAGCC_1	WT_1	WT	Im ExN_2	excitatory	E14	37.1553
AATTCTAGGACTCAATAGGAACGCGCAGA_1	WT_1	WT	Im L6 ExN	excitatory	E14	40.283
AATTCTAGGCATTCGACGGAGTTCTCATG_1	WT_1	WT	Im L5-6 ExN_1	excitatory	E14	29.8785
AATTCTAGGCATTCGACGGTATTGCTGGA_1	WT_1	WT	Im ExN_3	excitatory	E14	36.5941
AATTCTAGGGCCATTCTCCAGTTCTCATG_1	WT_1	WT	Im ExN_1	excitatory	E14	19.4921
AATTCTAGGTTACCGAGGCGCGGCTGCGG_1	WT_1	WT	RG_2	progenitor	E14	1.23124
ACAACCTATACTCAATAGGTCGGATTCGG_1	WT_1	WT	RG_1	progenitor	E14	8.13344
ACAACCTATCATTCGACGGAGAGGAGAAT_1	WT_1	WT	Im L5-6 ExN_2	excitatory	E14	34.339
ACAACCTATCATTCGACGGAGATTACGTT_1	WT_1	WT	Im L5-6 ExN_1	excitatory	E14	26.1092
ACAACCTATCATTCGACGGCGTCGAGCGC_1	WT_1	WT	RG_3	progenitor	E14	18.4442
ACAACCTATCATTCGACGGGCGGCTGCGG_1	WT_1	WT	Im ExN_1	excitatory	E14	21.819
ACAACCTATCATTCGACGGTAAGTCCTGA_1	WT_1	WT	Im ExN_2	excitatory	E14	32.5665
ACAACCTATCTAAGAGAAGCGTCGAGCGC_1	WT_1	WT	Im L5-6 ExN_1	excitatory	E14	25.9884
ACAACCTATCTTGCGCCGCTATTGCTGGA_1	WT_1	WT	Im ExN_1	excitatory	E14	22.2629
ACAACCTATCTTGCGCCGCTTGGCAAGCC_1	WT_1	WT	Im ExN_2	excitatory	E14	33.6393
ACAACCTATGCCATTCTCCCAGCTAGCGG_1	WT_1	WT	Im ExN_2	excitatory	E14	35.7695
ACAACCTATGCCATTCTCCCCAGATACGG_1	WT_1	WT	RG_1	progenitor	E14	5.96628
ACAACCTATGCCATTCTCCCGTTACCGCT_1	WT_1	WT	Im L6 ExN	excitatory	E14	37.6203
ACAACCTATTTACCGAGGCAGAGGAGAAT_1	WT_1	WT	Im ExN_1	excitatory	E14	21.5168
ACAACCTATTTACCGAGGCAGATTACGTT_1	WT_1	WT	RG_1	progenitor	E14	7.22879
ACAACCTATTTACCGAGGCCCAGATACGG_1	WT_1	WT	Im L5-6 ExN_2	excitatory	E14	34.7061
ACAACCTATTTACCGAGGCGCGGCTGCGG_1	WT_1	WT	Im L5-6 ExN_1	excitatory	E14	32.8393
ACAATGCTAACTCAATAGGTATTGCTGGA_1	WT_1	WT	RG_2	progenitor	E14	11.8587
ACAATGCTACATTCGACGGCAGCTAGCGG_1	WT_1	WT	Im L5-6 ExN_2	excitatory	E14	33.2474
ACAATGCTACATTCGACGGGCATATGAGC_1	WT_1	WT	Im ExN_1	excitatory	E14	23.4961
ACAATGCTACATTCGACGGGCGGCTGCGG_1	WT_1	WT	Im ExN_2	excitatory	E14	35.8454
ACAATGCTACATTCGACGGTCGCCGCCGG_1	WT_1	WT	Im L5-6 ExN_2	excitatory	E14	29.9233
ACAATGCTACTTGCGCCGCTATTGCTGGA_1	WT_1	WT	Im ExN_1	excitatory	E14	20.9398
ACAATGCTATAGAATTAACTCGCCGCCGG_1	WT_1	WT	Im L6 ExN	excitatory	E14	37.8695
ACAATGCTATTACCGAGGCGTAGGATAAG_1	WT_1	WT	Im ExN_2	excitatory	E14	34.8743
ACAATGCTATTACCGAGGCTATTGCTGGA_1	WT_1	WT	Im ExN_2	excitatory	E14	36.4691
ACAGGTATTACTCAATAGGCCGTATGATT_1	WT_1	WT	RG_2	progenitor	E14	6.3851
[truncated: 127,727 more rows]

## Sheet: Figure 3D
cellbarcode	sample	genotype	cell_type	class	age	pseudotime
[truncated: 85,404 more rows]

## Sheet: Figure 3H
pseudotime	WT	Het	KO	gene
[truncated: 81,480 more rows]

[truncated: 9 more sheets: Figure 4B, Figure 4B-D, Figure 4E-G, Figure 5B, Figure 5B-D, Figure 5G, Figure 6A,B, Figure 6C, Figure 6E]
